# Supplementary material for: Reduced chromatin accessibility correlates with resistance to Notch activation
Source: Nat Commun. 2022 Apr 25;13:2210. doi: 10.1038/s41467-022-29834-z (PMC9039071; doi:10.1038/s41467-022-29834-z)
Supplement: Supplementary file 3 — Supplementary Data 1 [file 41467_2022_29834_MOESM3_ESM.xlsx]

## Sheet: pHes5_RBPJ
PeakChr	PeakStart	PeakEnd	binding_phes5_notch	binding_phes5_rbpj	binding_pta1_notch	binding_pta1_rbpj	tssChr	tssStart	tssEnd	tssID	tssStrand	ensembl_gene_id	external_gene_name	gene_biotype	entrezgene
1	3593696	3595935	-0.248087	0.280012	-0.415573	-0.535895	1	3671497	3671498	ENSMUST00000070533	-	ENSMUSG00000051951	Xkr4	protein_coding	497097
1	3644738	3646181	-0.409155	0.530843	-0.247088	-0.210177	1	3671497	3671498	ENSMUST00000070533	-	ENSMUSG00000051951	Xkr4	protein_coding	497097
1	3841099	3842054	-0.265533	0.300913	-0.403845	-0.197358	1	3671497	3671498	ENSMUST00000070533	-	ENSMUSG00000051951	Xkr4	protein_coding	497097
1	3937452	3937923	-0.43579	0.821274	-1.10088	-0.965	1	3671497	3671498	ENSMUST00000070533	-	ENSMUSG00000051951	Xkr4	protein_coding	497097
1	3947684	3949316	-0.115509	0.382624	-0.212556	-0.205251	1	3671497	3671498	ENSMUST00000070533	-	ENSMUSG00000051951	Xkr4	protein_coding	497097
1	4543706	4545052	0.682253	1.13274	-0.408095	-0.601698	1	4497353	4497354	ENSMUST00000192650	-	ENSMUSG00000025902	Sox17	protein_coding	20671
1	4569789	4573064	0.083469	0.765003	-0.0296495	0.883607	1	4497353	4497354	ENSMUST00000192650	-	ENSMUSG00000025902	Sox17	protein_coding	20671
1	4734172	4735776	0.00193329	0.322226	-0.236627	-0.340743	1	4784565	4784566	ENSMUST00000192286	-	ENSMUSG00000033845	Mrpl15	protein_coding	27395
1	4784891	4786754	0.220695	0.24425	0.090986	0.196087	1	4785691	4785692	ENSMUST00000132625	-	ENSMUSG00000033845	Mrpl15	protein_coding	27395
1	4967699	4972724	0.453369	0.27881	0.4501	0.634465	1	5018734	5018735	ENSMUST00000119256	-	ENSMUSG00000002459	Rgs20	protein_coding	58175
1	5264453	5265608	-1.02539	0.640152	-0.858624	-0.781321	1	5083164	5083165	ENSMUST00000192142	+	ENSMUSG00000033793	Atp6v1h	protein_coding	108664
1	5832801	5834344	-0.17853	0.227089	-0.0156222	-0.0110389	1	5917397	5917398	ENSMUST00000044180	-	ENSMUSG00000033774	Npbwr1	protein_coding	226304
1	6406103	6407617	0.39093	0.568958	0.036862	-0.84059	1	6359218	6359219	ENSMUST00000133144	+	ENSMUSG00000087247	Alkal1	protein_coding	620393
1	7576537	7578126	-0.283377	0.498811	-0.657115	-0.61422	1	7160557	7160558	ENSMUST00000183204	+	ENSMUSG00000051285	Pcmtd1	protein_coding	319263
1	8436571	8437226	-0.47038	0.82586	-0.330049	-0.286713	1	8470478	8470479	ENSMUST00000135046	-	ENSMUSG00000025909	Sntg1	protein_coding	71096
1	8897684	8898352	-0.502484	0.351019	-0.316151	-0.258678	1	8952421	8952422	ENSMUST00000194098	-	ENSMUSG00000025909	Sntg1	protein_coding	71096
1	9563328	9566264	0.814703	0.406446	-0.0121529	-0.167612	1	9548119	9548120	ENSMUST00000190654	+	ENSMUSG00000025911	Adhfe1	protein_coding	76187
1	9629702	9632711	0.277904	0.365611	1.02766	0.756475	1	9601199	9601200	ENSMUST00000088666	+	ENSMUSG00000067879	3110035E14Rik	protein_coding	76982
1	9795341	9797632	-0.00514928	0.412215	-0.600673	-0.639019	1	9798107	9798108	ENSMUST00000166384	+	ENSMUSG00000025915	Sgk3	protein_coding	170755
1	9951833	9953888	-0.119963	0.854359	-0.101594	0.428276	1	9962808	9962809	ENSMUST00000097824	-	ENSMUSG00000099032	Tcf24	protein_coding	100039596
1	10147226	10150789	-0.373856	-0.00114623	-0.165593	-0.00119759	1	10154529	10154530	ENSMUST00000142497	-	ENSMUSG00000067851	Arfgef1	protein_coding	211673
1	10635133	10637198	0.520046	0.729922	0.4404	-0.579403	1	10719904	10719905	ENSMUST00000140938	-	ENSMUSG00000042501	Cpa6	protein_coding	329093
1	10681772	10683258	0.449915	0.452435	0.377824	0.196668	1	10719904	10719905	ENSMUST00000140938	-	ENSMUSG00000042501	Cpa6	protein_coding	329093
1	12408271	12409978	0.338083	0.414176	-0.137847	-0.0997622	1	12692277	12692278	ENSMUST00000177608	+	ENSMUSG00000016918	Sulf1	protein_coding	240725
1	12496117	12498387	-0.269624	0.182193	-0.19096	-0.082974	1	12692277	12692278	ENSMUST00000177608	+	ENSMUSG00000016918	Sulf1	protein_coding	240725
1	12710132	12712892	-0.098508	0.249794	0.335143	0.203704	1	12718459	12718460	ENSMUST00000187376	+	ENSMUSG00000016918	Sulf1	protein_coding	240725
1	12861761	12864418	-0.437607	0.44632	-0.372401	-0.405447	1	12842791	12842792	ENSMUST00000185780	+	ENSMUSG00000016918	Sulf1	protein_coding	240725
1	13025538	13026841	-0.315744	0.319351	-0.477209	-0.484421	1	12992649	12992650	ENSMUST00000188454	-	ENSMUSG00000025938	Slco5a1	protein_coding	240726
1	13325127	13326834	0.049761	0.0104048	-0.195308	-0.336081	1	13299721	13299722	ENSMUST00000145280	-	ENSMUSG00000005886	Ncoa2	protein_coding	17978
1	13700961	13701198	-0.424519	1.81289	-0.219595	-0.0216709	1	13668771	13668772	ENSMUST00000088542	+	ENSMUSG00000067813	Xkr9	protein_coding	381246
1	13935531	13936442	0.969779	0.96702	1.26409	0.359069	1	13668771	13668772	ENSMUST00000088542	+	ENSMUSG00000067813	Xkr9	protein_coding	381246
1	14179919	14180908	1.01453	0.574823	0.229135	-1.08279	1	14231491	14231492	ENSMUST00000189526	-	ENSMUSG00000025932	Eya1	protein_coding	14048
1	14995760	14996887	-0.300622	0.102423	-0.266807	-0.515217	1	14918861	14918862	ENSMUST00000041447	-	ENSMUSG00000032769	Trpa1	protein_coding	277328
1	15153801	15157796	-0.629879	0.0561429	-0.382275	-0.364079	1	15287254	15287255	ENSMUST00000175681	+	ENSMUSG00000092083	Kcnb2	protein_coding	98741
1	15775474	15778036	-0.179432	0.460237	-0.380566	-0.342489	1	15805646	15805647	ENSMUST00000188371	+	ENSMUSG00000025925	Terf1	protein_coding	21749
1	15805336	15807372	-0.0376611	0.348082	0.412776	0.265599	1	15805646	15805647	ENSMUST00000188371	+	ENSMUSG00000025925	Terf1	protein_coding	21749
1	16205918	16207176	-0.156379	0.467543	-0.681213	-0.700037	1	16130502	16130503	ENSMUST00000152626	+	ENSMUSG00000025921	Rdh10	protein_coding	98711
1	16530908	16531956	0.0214265	0.497612	-0.72605	-0.67868	1	16520111	16520112	ENSMUST00000162435	-	ENSMUSG00000025920	Stau2	protein_coding	29819
1	16638207	16641003	-0.133039	0.274645	-0.395386	-0.460513	1	16648038	16648039	ENSMUST00000185393	-	ENSMUSG00000079658	Eloc	protein_coding	67923
1	17095710	17097731	0.56079	0.890841	1.26009	1.32401	1	17097888	17097889	ENSMUST00000038382	-	ENSMUSG00000042686	Jph1	protein_coding	57339
1	17451361	17453125	-0.0929354	0.221313	-0.0838362	-0.251382	1	17601901	17601902	ENSMUST00000088476	+	ENSMUSG00000067780	Pi15	protein_coding	94227
1	18208433	18209722	-0.359338	0.449979	-0.66004	-0.567805	1	18237442	18237443	ENSMUST00000097818	-	ENSMUSG00000073735	Defb18	protein_coding	654460
1	19575287	19575960	-0.417536	0.476416	-0.430094	-0.388383	1	19213879	19213880	ENSMUST00000186972	+	ENSMUSG00000025927	Tfap2b	protein_coding	21419
1	19819702	19821231	-0.020741	0.396235	-0.301664	-0.253999	1	20409447	20409448	ENSMUST00000132647	-	ENSMUSG00000043760	Pkhd1	protein_coding	241035
1	20294291	20295721	-0.444282	0.266421	-0.332948	-0.286891	1	20409447	20409448	ENSMUST00000132647	-	ENSMUSG00000043760	Pkhd1	protein_coding	241035
1	20427772	20429396	0.747705	1.20637	1.46503	1.3052	1	20409447	20409448	ENSMUST00000132647	-	ENSMUSG00000043760	Pkhd1	protein_coding	241035
1	20891553	20893039	0.053	0.812	-0.015	0.606	1	20890606	20890607	ENSMUST00000189400	+	ENSMUSG00000025931	Paqr8	protein_coding	74229
1	21217991	21219941	0.7078	0.541541	-0.112412	-0.456198	1	21218575	21218576	ENSMUST00000027065	+	ENSMUSG00000025933	Tmem14a	protein_coding	75712
1	21232457	21234263	-0.0299319	0.311661	-0.197941	-0.298032	1	21240589	21240590	ENSMUST00000027067	+	ENSMUSG00000025934	Gsta3	protein_coding	14859
1	21605947	21608913	-0.392505	0.0510792	-0.289709	-0.357476	1	21383556	21383557	ENSMUST00000147615	+	ENSMUSG00000085079	Khdc1b	protein_coding	98582
1	21616498	21618466	0.0451875	0.754133	-0.146998	0.286095	1	21383556	21383557	ENSMUST00000147615	+	ENSMUSG00000085079	Khdc1b	protein_coding	98582
1	21678570	21679710	-0.11908	0.447568	-0.0887167	-0.10674	1	21855901	21855902	ENSMUST00000134505	-	ENSMUSG00000028033	Kcnq5	protein_coding	226922
1	21826971	21830981	-0.00795935	0.433548	-0.135302	-0.6412	1	21855901	21855902	ENSMUST00000134505	-	ENSMUSG00000028033	Kcnq5	protein_coding	226922
1	21981039	21983290	-0.263263	0.0796006	-0.276374	-0.260135	1	21961941	21961942	ENSMUST00000115300	-	ENSMUSG00000028033	Kcnq5	protein_coding	226922
1	23760831	23764244	0.132433	0.735923	0.244514	0.181136	1	23761753	23761754	ENSMUST00000144602	+	ENSMUSG00000026156	B3gat2	protein_coding	280645
1	23792896	23793216	0.523	1.76	1.502	1.32	1	23762011	23762012	ENSMUST00000140583	+	ENSMUSG00000026156	B3gat2	protein_coding	280645
1	23826068	23827984	-0.0212886	0.472252	-0.228827	-0.25817	1	23847776	23847777	ENSMUST00000136506	-	ENSMUSG00000026155	Smap1	protein_coding	98366
1	23947486	23949090	0.44458	0.62283	-0.315714	0.410829	1	23922316	23922317	ENSMUST00000027339	-	ENSMUSG00000026155	Smap1	protein_coding	98366
1	24004602	24007660	0.126605	0.301827	0.177986	-0.0973012	1	24005629	24005630	ENSMUST00000155767	-	ENSMUSG00000026154	Sdhaf4	protein_coding	68002
1	24074411	24075076	0.652528	0.778429	0.234717	0.607102	1	24086525	24086526	ENSMUST00000188712	-	ENSMUSG00000026153	Fam135a	protein_coding	68187
1	24162511	24165718	-0.268315	0.0511996	-0.486633	-0.339565	1	24177610	24177611	ENSMUST00000054588	+	ENSMUSG00000026147	Col9a1	protein_coding	12839
1	24378097	24379873	0.27761	0.590547	-0.178269	-0.37768	1	24452744	24452745	ENSMUST00000144297	-	ENSMUSG00000026141	Col19a1	protein_coding	12823
1	24678512	24679332	0.759933	0.94345	-0.0561268	0.408034	1	24678630	24678631	ENSMUST00000191471	+	ENSMUSG00000073725	Lmbrd1	protein_coding	68421
1	25101493	25102988	0.341484	0.0194609	-0.357853	-0.270939	1	25204722	25204723	ENSMUST00000154102	-	ENSMUSG00000033569	Adgrb3	protein_coding	210933
1	25177593	25180407	0.272731	0.550812	1.25512	1.30427	1	25204722	25204723	ENSMUST00000154102	-	ENSMUSG00000033569	Adgrb3	protein_coding	210933
1	25810778	25813965	0.0400361	0.48698	-0.100593	-0.202404	1	25826138	25826139	ENSMUST00000146592	-	ENSMUSG00000033569	Adgrb3	protein_coding	210933
1	25821794	25829499	0.0717447	0.542715	0.220475	0.104014	1	25826138	25826139	ENSMUST00000146592	-	ENSMUSG00000033569	Adgrb3	protein_coding	210933
1	25830355	25833143	0.628104	1.7344	0.87436	0.595223	1	25829706	25829707	ENSMUST00000151309	-	ENSMUSG00000033569	Adgrb3	protein_coding	210933
1	27746627	27748084	-0.177511	0.509583	-0.192283	-0.17701	1	28780251	28780252	ENSMUST00000059937	-	ENSMUSG00000048411	Gm597	protein_coding	210962
1	27834035	27837143	-0.579671	-0.0718198	-1.09937	-1.17023	1	28780251	28780252	ENSMUST00000059937	-	ENSMUSG00000048411	Gm597	protein_coding	210962
1	27974119	27975056	-0.645854	0.309953	-0.681322	-0.638613	1	28780251	28780252	ENSMUST00000059937	-	ENSMUSG00000048411	Gm597	protein_coding	210962
1	29531133	29534263	-0.319216	0.417208	-0.778557	-0.751101	1	28780251	28780252	ENSMUST00000059937	-	ENSMUSG00000048411	Gm597	protein_coding	210962
1	29732193	29734426	-0.0205849	0.126824	-0.549134	-0.553209	1	28780251	28780252	ENSMUST00000059937	-	ENSMUSG00000048411	Gm597	protein_coding	210962
1	29940302	29941179	0.188586	0.303739	0.0938107	0.0469578	1	30809104	30809105	ENSMUST00000190190	-	ENSMUSG00000048874	Phf3	protein_coding	213109
1	30008359	30010112	0.450342	0.752213	0.258116	-0.0256144	1	30809104	30809105	ENSMUST00000190190	-	ENSMUSG00000048874	Phf3	protein_coding	213109
1	30455431	30461645	-0.410698	-0.105077	-0.660524	-0.655453	1	30809104	30809105	ENSMUST00000190190	-	ENSMUSG00000048874	Phf3	protein_coding	213109
1	30486028	30487009	-1.09987	0.0830968	-0.630258	-0.591794	1	30809104	30809105	ENSMUST00000190190	-	ENSMUSG00000048874	Phf3	protein_coding	213109
1	30969911	30971977	-0.369146	0.164062	-0.438501	-0.384897	1	30949769	30949770	ENSMUST00000027232	-	ENSMUSG00000026064	Ptp4a1	protein_coding	19243
1	33268648	33270928	0.334192	0.585029	0.365089	0.418159	1	33622141	33622142	ENSMUST00000189552	-	ENSMUSG00000026134	Prim2	protein_coding	19076
1	33494405	33498263	0.726018	0.522335	0.707269	0.661324	1	33622141	33622142	ENSMUST00000189552	-	ENSMUSG00000026134	Prim2	protein_coding	19076
1	33780396	33782167	-0.0147069	0.211665	-0.380041	-0.377617	1	33783936	33783937	ENSMUST00000151055	-	ENSMUSG00000042197	Zfp451	protein_coding	98403
1	33883288	33884120	-0.286026	0.307216	-0.505887	-0.690075	1	33883479	33883480	ENSMUST00000195350	-	ENSMUSG00000042182	Bend6	protein_coding	320705
1	33929852	33932494	0.040712	0.396709	0.0561593	-0.367595	1	33908225	33908226	ENSMUST00000183034	+	ENSMUSG00000026131	Dst	protein_coding	13518
1	34131075	34134313	0.187066	0.440227	-0.0759126	0.356617	1	34121568	34121569	ENSMUST00000183006	+	ENSMUSG00000026131	Dst	protein_coding	13518
1	34144816	34148012	0.0211008	0.601468	0.15331	-0.353119	1	34160330	34160331	ENSMUST00000183302	+	ENSMUSG00000026131	Dst	protein_coding	13518
1	34181209	34186547	-0.177854	0.133789	-0.0867769	-0.316675	1	34178906	34178907	ENSMUST00000189952	+	ENSMUSG00000026131	Dst	protein_coding	13518
1	34233445	34237923	0.259571	0.503863	0.544949	-0.0514017	1	34236596	34236597	ENSMUST00000194192	+	ENSMUSG00000026131	Dst	protein_coding	13518
1	34296260	34300360	0.491724	1.12547	0.350175	0.463715	1	34294446	34294447	ENSMUST00000182507	+	ENSMUSG00000026131	Dst	protein_coding	13518
1	34303053	34304691	0.525641	1.91608	1.24849	2.13189	1	34294446	34294447	ENSMUST00000182507	+	ENSMUSG00000026131	Dst	protein_coding	13518
1	34458299	34460645	0.0179066	0.76287	0.606465	0.712335	1	34459762	34459763	ENSMUST00000185610	+	ENSMUSG00000026126	Ptpn18	protein_coding	19253
1	34663830	34667301	0.193901	1.04651	1.18853	0.440143	1	34678188	34678189	ENSMUST00000159747	+	ENSMUSG00000037509	Arhgef4	protein_coding	226970
1	35244070	35245797	-0.182136	0.0451975	-0.179078	-0.258897	1	34877656	34877657	ENSMUST00000191722	+	ENSMUSG00000026123	Plekhb2	protein_coding	226971
1	35982293	35983224	0.441849	0.903122	-0.23089	-0.298506	1	36068400	36068401	ENSMUST00000088174	+	ENSMUSG00000045216	Hs6st1	protein_coding	50785
1	36307894	36310345	0.0605096	0.726563	0.850822	0.391912	1	36307779	36307780	ENSMUST00000140218	+	ENSMUSG00000037447	Arid5a	protein_coding	214855
1	36401281	36402095	0.871098	1.16304	-0.564931	0.477882	1	36416888	36416889	ENSMUST00000140452	+	ENSMUSG00000037432	Fer1l5	protein_coding	100534273
1	36721453	36722181	-0.0065	0.639301	-0.139644	-0.158456	1	36714546	36714547	ENSMUST00000195374	+	ENSMUSG00000102416	4933424G06Rik	protein_coding	NA
1	36859577	36865441	-0.135022	0.329649	-0.0210085	-0.1161	1	36824780	36824781	ENSMUST00000186486	-	ENSMUSG00000026116	Tmem131	protein_coding	56030
1	37309272	37311303	0.029612	0.651742	-0.135184	-0.371793	1	37300308	37300309	ENSMUST00000132401	+	ENSMUSG00000026113	Inpp4a	protein_coding	269180
1	37381925	37383094	0.0352506	0.734062	0.606766	0.15705	1	37377672	37377673	ENSMUST00000123124	+	ENSMUSG00000026113	Inpp4a	protein_coding	269180
1	37516262	37517528	-0.795862	0.323735	-0.303506	-1.52329	1	37498837	37498838	ENSMUST00000194660	-	ENSMUSG00000026110	Mgat4a	protein_coding	269181
1	37616579	37619320	-0.338507	0.0569088	-0.266753	0.0468625	1	37625241	37625242	ENSMUST00000160023	-	ENSMUSG00000026090	2010300C02Rik	protein_coding	72097
1	37681285	37685447	0.313655	-0.145482	-0.411829	-0.479246	1	37719794	37719795	ENSMUST00000160589	-	ENSMUSG00000026090	2010300C02Rik	protein_coding	72097
1	37955890	37957515	0.0955563	0.231131	0.696454	0.339897	1	37957758	37957759	ENSMUST00000027254	-	ENSMUSG00000026085	Lyg1	protein_coding	69541
1	37995812	37998089	0.243638	0.609577	0.605416	0.62682	1	37995844	37995845	ENSMUST00000192960	-	ENSMUSG00000058407	Txndc9	protein_coding	98258
1	38108798	38110032	-0.331588	0.481207	-0.747687	-0.666712	1	38128300	38128301	ENSMUST00000192594	-	ENSMUSG00000026082	Rev1	protein_coding	56210
1	38197628	38200999	0.996336	2.01737	1.51896	0.913155	1	38197442	38197443	ENSMUST00000136641	-	ENSMUSG00000037138	Aff3	protein_coding	16764
1	38329669	38332532	-0.253064	0.253773	-0.237124	-0.196258	1	38197442	38197443	ENSMUST00000136641	-	ENSMUSG00000037138	Aff3	protein_coding	16764
1	38436070	38440157	0.40855	0.551256	0.49965	0.625395	1	38627184	38627185	ENSMUST00000095027	-	ENSMUSG00000037138	Aff3	protein_coding	16764
1	38489777	38492003	0.0390494	0.339147	0.130832	-0.421678	1	38627184	38627185	ENSMUST00000095027	-	ENSMUSG00000037138	Aff3	protein_coding	16764
1	38614616	38615306	-1.23086	0.560583	-0.673629	0.0449101	1	38627184	38627185	ENSMUST00000095027	-	ENSMUSG00000037138	Aff3	protein_coding	16764
1	38785017	38787362	0.239095	0.651139	0.302486	0.379942	1	38821214	38821215	ENSMUST00000039612	-	ENSMUSG00000048814	Lonrf2	protein_coding	381338
1	38861584	38862021	0.589341	1.11681	0.585931	-0.597563	1	38871759	38871760	ENSMUST00000192948	-	ENSMUSG00000026080	Chst10	protein_coding	98388
1	39031175	39033677	-0.405495	0.179848	-0.346872	-0.178786	1	38995160	38995161	ENSMUST00000193073	+	ENSMUSG00000026078	Pdcl3	protein_coding	68833
1	39647950	39651059	0.282561	0.327452	0.341896	-0.243659	1	39651473	39651474	ENSMUST00000053355	-	ENSMUSG00000050967	Creg2	protein_coding	263764
1	39684855	39686608	0.672875	0.703519	0.936943	-0.494762	1	39691870	39691871	ENSMUST00000126760	-	ENSMUSG00000057173	Rfx8	protein_coding	619289
1	39714208	39716386	0.395212	0.969792	0.518118	-0.193039	1	39720996	39720997	ENSMUST00000151913	-	ENSMUSG00000057173	Rfx8	protein_coding	619289
1	39805128	39807139	-0.0332581	0.141817	0.0104446	0.264661	1	39805331	39805332	ENSMUST00000171319	-	ENSMUSG00000091937	Gm3646	protein_coding	100042065
1	39884316	39885863	0.21356	0.777536	-0.156486	0.499112	1	39900913	39900914	ENSMUST00000163854	+	ENSMUSG00000026074	Map4k4	protein_coding	26921
1	39928337	39932442	0.136182	0.155933	-0.0280801	-0.232358	1	39901230	39901231	ENSMUST00000192509	+	ENSMUSG00000026074	Map4k4	protein_coding	26921
1	39944932	39948632	0.260738	0.490935	0.277176	-0.430046	1	39964155	39964156	ENSMUST00000193514	+	ENSMUSG00000026074	Map4k4	protein_coding	26921
1	39972979	39973998	0.667585	0.850585	0.376818	-0.11937	1	39964850	39964851	ENSMUST00000194163	+	ENSMUSG00000026074	Map4k4	protein_coding	26921
1	40053966	40056370	0.0150686	0.470482	-0.346284	-0.243616	1	40074079	40074080	ENSMUST00000191671	+	ENSMUSG00000026073	Il1r2	protein_coding	16178
1	40876729	40880726	0.261632	0.638884	0.35825	-0.160099	1	40805601	40805602	ENSMUST00000114765	+	ENSMUSG00000079588	Tmem182	protein_coding	381339
1	40963892	40970282	0.447033	0.732661	0.331143	0.00183365	1	40805601	40805602	ENSMUST00000114765	+	ENSMUSG00000079588	Tmem182	protein_coding	381339
1	41033358	41035995	-0.352441	0.567102	0.141864	0.499637	1	40805601	40805602	ENSMUST00000114765	+	ENSMUSG00000079588	Tmem182	protein_coding	381339
1	41039238	41043077	0.125395	0.0667734	0.237767	0.322181	1	40805601	40805602	ENSMUST00000114765	+	ENSMUSG00000079588	Tmem182	protein_coding	381339
1	41083172	41084380	-0.0456689	0.314051	-0.0549007	-0.380696	1	40805601	40805602	ENSMUST00000114765	+	ENSMUSG00000079588	Tmem182	protein_coding	381339
1	41121580	41123681	1.04557	0.699739	0.276567	0.156238	1	40805601	40805602	ENSMUST00000114765	+	ENSMUSG00000079588	Tmem182	protein_coding	381339
1	41139563	41142981	0.277142	0.465509	0.191141	-0.567273	1	40805601	40805602	ENSMUST00000114765	+	ENSMUSG00000079588	Tmem182	protein_coding	381339
1	41145174	41148449	0.157093	0.0834382	0.0425997	-0.308859	1	40805601	40805602	ENSMUST00000114765	+	ENSMUSG00000079588	Tmem182	protein_coding	381339
1	41150448	41157950	0.368676	0.928023	0.982283	1.00232	1	40805601	40805602	ENSMUST00000114765	+	ENSMUSG00000079588	Tmem182	protein_coding	381339
1	41186919	41188756	0.336357	0.601159	0.0327741	-0.0619842	1	40805601	40805602	ENSMUST00000114765	+	ENSMUSG00000079588	Tmem182	protein_coding	381339
1	41209833	41211381	-0.11452	0.14474	-0.279266	-0.423789	1	40805601	40805602	ENSMUST00000114765	+	ENSMUSG00000079588	Tmem182	protein_coding	381339
1	41242800	41250650	0.0635373	0.0458143	-0.114734	-0.248663	1	40805601	40805602	ENSMUST00000114765	+	ENSMUSG00000079588	Tmem182	protein_coding	381339
1	41269249	41272694	0.242205	1.06425	0.344266	0.67119	1	40805601	40805602	ENSMUST00000114765	+	ENSMUSG00000079588	Tmem182	protein_coding	381339
1	41324982	41328746	0.266111	0.694538	0.667456	0.223973	1	40805601	40805602	ENSMUST00000114765	+	ENSMUSG00000079588	Tmem182	protein_coding	381339
1	41382281	41383728	-0.77127	0.578748	-0.750981	-1.1316	1	40805601	40805602	ENSMUST00000114765	+	ENSMUSG00000079588	Tmem182	protein_coding	381339
1	41389313	41390316	0.681737	0.822085	0.819855	0.689593	1	40805601	40805602	ENSMUST00000114765	+	ENSMUSG00000079588	Tmem182	protein_coding	381339
1	41428775	41433379	-0.0163104	0.361573	0.0305456	-0.234645	1	40805601	40805602	ENSMUST00000114765	+	ENSMUSG00000079588	Tmem182	protein_coding	381339
1	41486187	41487800	0.237834	0.554251	-0.74919	-0.389575	1	40805601	40805602	ENSMUST00000114765	+	ENSMUSG00000079588	Tmem182	protein_coding	381339
1	41603541	41606542	0.807363	0.996073	1.24933	1.33363	1	40805601	40805602	ENSMUST00000114765	+	ENSMUSG00000079588	Tmem182	protein_coding	381339
1	41608095	41610939	0.0549423	0.235416	-0.501819	-0.163871	1	40805601	40805602	ENSMUST00000114765	+	ENSMUSG00000079588	Tmem182	protein_coding	381339
1	41650865	41655159	0.938575	0.741197	1.43567	0.326041	1	40805601	40805602	ENSMUST00000114765	+	ENSMUSG00000079588	Tmem182	protein_coding	381339
1	41671945	41672970	1.08197	0.631237	0.539783	-0.743363	1	40805601	40805602	ENSMUST00000114765	+	ENSMUSG00000079588	Tmem182	protein_coding	381339
1	41673898	41678247	0.694776	0.635681	0.27929	-0.261748	1	40805601	40805602	ENSMUST00000114765	+	ENSMUSG00000079588	Tmem182	protein_coding	381339
1	41682056	41683463	0.219482	0.409812	-0.321473	-0.587	1	40805601	40805602	ENSMUST00000114765	+	ENSMUSG00000079588	Tmem182	protein_coding	381339
1	41742162	41746004	0.967523	1.26685	1.26996	1.31807	1	40805601	40805602	ENSMUST00000114765	+	ENSMUSG00000079588	Tmem182	protein_coding	381339
1	41803330	41807713	0.654866	0.374866	-0.238647	-0.387364	1	42695768	42695769	ENSMUST00000054883	+	ENSMUSG00000045515	Pou3f3	protein_coding	18993
1	41808701	41812652	0.875049	0.932654	1.24344	0.928891	1	42695768	42695769	ENSMUST00000054883	+	ENSMUSG00000045515	Pou3f3	protein_coding	18993
1	41813849	41816406	0.132764	1.04662	0.980874	0.44975	1	42695768	42695769	ENSMUST00000054883	+	ENSMUSG00000045515	Pou3f3	protein_coding	18993
1	41820089	41825906	0.685733	0.177515	0.451628	0.205265	1	42695768	42695769	ENSMUST00000054883	+	ENSMUSG00000045515	Pou3f3	protein_coding	18993
1	41872344	41873932	-0.0535164	0.228889	-0.773854	-0.832678	1	42695768	42695769	ENSMUST00000054883	+	ENSMUSG00000045515	Pou3f3	protein_coding	18993
1	41886320	41890861	0.395241	0.545744	1.02734	0.497994	1	42695768	42695769	ENSMUST00000054883	+	ENSMUSG00000045515	Pou3f3	protein_coding	18993
1	41892113	41895160	0.15401	0.570787	0.741741	0.24487	1	42695768	42695769	ENSMUST00000054883	+	ENSMUSG00000045515	Pou3f3	protein_coding	18993
1	41918098	41920819	0.351104	1.18607	1.4101	0.547617	1	42695768	42695769	ENSMUST00000054883	+	ENSMUSG00000045515	Pou3f3	protein_coding	18993
1	42096402	42098405	0.309174	0.290744	0.542347	0.293927	1	42695768	42695769	ENSMUST00000054883	+	ENSMUSG00000045515	Pou3f3	protein_coding	18993
1	42252541	42254659	0.486565	1.20785	0.269383	0.303216	1	42695768	42695769	ENSMUST00000054883	+	ENSMUSG00000045515	Pou3f3	protein_coding	18993
1	42256415	42258759	1.6206	1.628	1.64081	1.11476	1	42695768	42695769	ENSMUST00000054883	+	ENSMUSG00000045515	Pou3f3	protein_coding	18993
1	42276502	42278985	0.575663	0.765216	0.317501	0.247035	1	42695768	42695769	ENSMUST00000054883	+	ENSMUSG00000045515	Pou3f3	protein_coding	18993
1	42488553	42493519	0.289453	0.644084	0.0764456	0.415109	1	42695768	42695769	ENSMUST00000054883	+	ENSMUSG00000045515	Pou3f3	protein_coding	18993
1	42536901	42540329	0.353475	0.67713	0.797215	0.361529	1	42695768	42695769	ENSMUST00000054883	+	ENSMUSG00000045515	Pou3f3	protein_coding	18993
1	42628320	42634111	0.482082	0.224647	0.189364	-0.16391	1	42695768	42695769	ENSMUST00000054883	+	ENSMUSG00000045515	Pou3f3	protein_coding	18993
1	42647889	42650938	0.0947688	0.636311	0.533505	-0.764001	1	42695768	42695769	ENSMUST00000054883	+	ENSMUSG00000045515	Pou3f3	protein_coding	18993
1	42679203	42686842	0.365484	0.704943	0.89346	0.372468	1	42695768	42695769	ENSMUST00000054883	+	ENSMUSG00000045515	Pou3f3	protein_coding	18993
1	42689318	42694575	0.122685	0.759903	0.90932	0.264076	1	42695768	42695769	ENSMUST00000054883	+	ENSMUSG00000045515	Pou3f3	protein_coding	18993
1	42699256	42705730	0.567033	1.24376	0.728132	0.718271	1	42695768	42695769	ENSMUST00000054883	+	ENSMUSG00000045515	Pou3f3	protein_coding	18993
1	42706829	42708889	0.301901	0.727789	1.12247	0.900601	1	42695768	42695769	ENSMUST00000054883	+	ENSMUSG00000045515	Pou3f3	protein_coding	18993
1	42733581	42734430	0.0133463	0.101796	-0.47092	-0.85447	1	42695768	42695769	ENSMUST00000054883	+	ENSMUSG00000045515	Pou3f3	protein_coding	18993
1	42914131	42915768	0.182723	0.61614	0.701368	0.813389	1	42903057	42903058	ENSMUST00000202358	+	ENSMUSG00000060679	Mrps9	protein_coding	69527
1	42951943	42954923	0.320593	0.736044	0.229165	0.751615	1	42952872	42952873	ENSMUST00000188621	+	ENSMUSG00000041907	Gpr45	protein_coding	93690
1	43096851	43099335	0.414281	0.603458	-0.0163881	0.249501	1	43098363	43098364	ENSMUST00000189010	-	ENSMUSG00000070939	Tgfbrap1	protein_coding	73122
1	43158898	43160440	0.0168619	0.416039	-0.697708	-0.626845	1	43163960	43163961	ENSMUST00000008280	-	ENSMUSG00000008136	Fhl2	protein_coding	14200
1	43444056	43448160	0.374382	0.859616	0.298385	0.65182	1	43444579	43444580	ENSMUST00000187435	+	ENSMUSG00000066877	Nck2	protein_coding	17974
1	43697944	43699237	0.0765514	1.94246	1.41046	0.508127	1	43730602	43730603	ENSMUST00000027217	+	ENSMUSG00000026051	1500015O10Rik	protein_coding	78896
1	43725062	43726151	0.130126	0.335286	-0.258886	-0.229261	1	43730602	43730603	ENSMUST00000027217	+	ENSMUSG00000026051	1500015O10Rik	protein_coding	78896
1	43785249	43786814	0.0280236	0.123357	-0.240469	-0.294017	1	43827015	43827016	ENSMUST00000136179	-	ENSMUSG00000057363	Uxs1	protein_coding	67883
1	43949789	43952152	-0.377533	0.385013	-0.789538	-0.736289	1	43934045	43934046	ENSMUST00000189388	+	ENSMUSG00000041763	Tpp2	protein_coding	22019
1	44118303	44120209	-0.134261	0.426105	0.930133	0.0979182	1	44118700	44118701	ENSMUST00000152643	-	ENSMUSG00000026047	Kdelc1	protein_coding	72050
1	44126036	44126645	0.241056	0.829374	-0.639581	-0.625732	1	44119979	44119980	ENSMUST00000129068	+	ENSMUSG00000041684	Bivm	protein_coding	246229
1	44551583	44554891	0.185281	0.595716	0.310517	0.0378362	1	44551693	44551694	ENSMUST00000159555	+	ENSMUSG00000056870	Gulp1	protein_coding	70676
1	45501822	45504176	0.347577	0.515794	0.521812	-0.149862	1	45503281	45503282	ENSMUST00000086430	-	ENSMUSG00000026042	Col5a2	protein_coding	12832
1	45923830	45926674	-0.0795893	0.530405	0.22989	0.0985742	1	45925261	45925262	ENSMUST00000186822	-	ENSMUSG00000025993	Slc40a1	protein_coding	53945
1	46831483	46833496	-0.00822702	0.337743	-0.241631	-0.399069	1	46835898	46835899	ENSMUST00000141226	-	ENSMUSG00000025986	Slc39a10	protein_coding	227059
1	47162833	47164755	-0.237757	0.0107024	-0.0461223	-0.36094	1	46892851	46892852	ENSMUST00000186852	-	ENSMUSG00000025986	Slc39a10	protein_coding	227059
1	47313875	47315604	0.00253846	0.294564	-0.105158	0.450164	1	46892851	46892852	ENSMUST00000186852	-	ENSMUSG00000025986	Slc39a10	protein_coding	227059
1	50391598	50392029	0.580039	0.753766	-0.0632947	-0.0515684	1	50900647	50900648	ENSMUST00000139157	+	ENSMUSG00000026109	Tmeff2	protein_coding	56363
1	51215135	51215959	0.143294	0.760868	1.04455	0.260943	1	51289126	51289127	ENSMUST00000051572	+	ENSMUSG00000045954	Cavin2	protein_coding	20324
1	51596594	51597750	0.983502	1.17481	0.553709	0.338324	1	51478424	51478425	ENSMUST00000188051	-	ENSMUSG00000026107	Nabp1	protein_coding	109019
1	51606028	51609675	0.393747	0.581904	0.789023	-0.156888	1	51478424	51478425	ENSMUST00000188051	-	ENSMUSG00000026107	Nabp1	protein_coding	109019
1	51615601	51618122	0.0172404	0.661048	0.600084	0.651036	1	51478424	51478425	ENSMUST00000188051	-	ENSMUSG00000026107	Nabp1	protein_coding	109019
1	51621943	51629325	0.274796	0.413917	0.0310188	-0.18071	1	51764469	51764470	ENSMUST00000145367	-	ENSMUSG00000018417	Myo1b	protein_coding	17912
1	51692309	51692689	0.0603263	1.0131	-0.422176	-0.583039	1	51764469	51764470	ENSMUST00000145367	-	ENSMUSG00000018417	Myo1b	protein_coding	17912
1	51841391	51844043	0.252937	0.0901139	-0.0525811	-0.22001	1	51851105	51851106	ENSMUST00000123299	-	ENSMUSG00000018417	Myo1b	protein_coding	17912
1	52079579	52081598	0.987193	1.03238	0.669112	0.71142	1	52105449	52105450	ENSMUST00000187554	+	ENSMUSG00000062939	Stat4	protein_coding	20849
1	52111027	52114308	-0.00460713	0.210756	-0.0385108	-0.227843	1	52119440	52119441	ENSMUST00000186574	+	ENSMUSG00000026104	Stat1	protein_coding	20846
1	52192043	52192844	0.561034	0.696577	-0.617386	-0.567958	1	52190909	52190910	ENSMUST00000138906	-	ENSMUSG00000026103	Gls	protein_coding	14660
1	52341121	52342749	-0.535429	0.0394165	-0.71385	-0.687691	1	52233231	52233232	ENSMUST00000114510	-	ENSMUSG00000026103	Gls	protein_coding	14660
1	52527348	52529029	0.270261	0.830513	0.0388905	0.612598	1	52500678	52500679	ENSMUST00000069792	-	ENSMUSG00000002881	Nab1	protein_coding	17936
1	52596587	52599318	-0.0604229	1.10364	0.917295	1.03141	1	52630703	52630704	ENSMUST00000165859	+	ENSMUSG00000043015	Nemp2	protein_coding	227094
1	53713039	53714753	0.0767695	0.588803	-0.103651	-0.385838	1	53706783	53706784	ENSMUST00000189677	-	ENSMUSG00000096141	Dnah7a	protein_coding	627872
1	53939849	53943389	0.100587	0.395116	0.267847	0.0654644	1	53866511	53866512	ENSMUST00000152870	-	ENSMUSG00000042807	Hecw2	protein_coding	329152
1	54219478	54220596	-0.279873	0.555496	-0.262036	0.148393	1	54195167	54195168	ENSMUST00000146850	-	ENSMUSG00000042807	Hecw2	protein_coding	329152
1	54438487	54439364	0.119967	1.09866	1.30659	0.975399	1	54438970	54438971	ENSMUST00000041638	-	ENSMUSG00000041303	Gtf3c3	protein_coding	98488
1	54652554	54653370	-0.498485	0.807674	-1.56119	-1.72799	1	54648612	54648613	ENSMUST00000189563	-	ENSMUSG00000052331	Ankrd44	protein_coding	329154
1	54788458	54793097	0.355665	0.440522	0.472805	0.404293	1	54768826	54768827	ENSMUST00000180189	-	ENSMUSG00000052331	Ankrd44	protein_coding	329154
1	54853645	54855894	0.238323	0.906789	0.217914	-0.185739	1	54884710	54884711	ENSMUST00000177679	-	ENSMUSG00000052331	Ankrd44	protein_coding	329154
1	55191999	55195578	-0.0628321	0.189367	-0.127191	0.152362	1	55206488	55206489	ENSMUST00000133294	-	ENSMUSG00000025978	Rftn2	protein_coding	74013
1	55298038	55300233	-0.297355	0.163039	-0.310613	-0.368189	1	55300177	55300178	ENSMUST00000161810	-	ENSMUSG00000025977	Boll	protein_coding	75388
1	55403812	55409544	-0.109035	0.571037	0.186558	0.609204	1	55405921	55405922	ENSMUST00000042986	+	ENSMUSG00000038349	Plcl1	protein_coding	227120
1	55431059	55432443	0.0728309	0.311827	-0.423191	0.15323	1	55405921	55405922	ENSMUST00000042986	+	ENSMUSG00000038349	Plcl1	protein_coding	227120
1	55435918	55439321	0.647855	0.439171	0.100835	0.0285225	1	55405921	55405922	ENSMUST00000042986	+	ENSMUSG00000038349	Plcl1	protein_coding	227120
1	55462159	55464362	0.371897	-0.0600885	0.119084	-0.635061	1	55405921	55405922	ENSMUST00000042986	+	ENSMUSG00000038349	Plcl1	protein_coding	227120
1	55485128	55485775	-1.27499	0.558921	-0.289465	-0.330199	1	55405921	55405922	ENSMUST00000042986	+	ENSMUSG00000038349	Plcl1	protein_coding	227120
1	55692307	55695279	-0.0593341	0.255727	-0.622338	-0.805812	1	55702025	55702026	ENSMUST00000187059	+	ENSMUSG00000038349	Plcl1	protein_coding	227120
1	55891397	55892767	0.392709	1.10398	0.0798336	1.79121	1	55702025	55702026	ENSMUST00000187059	+	ENSMUSG00000038349	Plcl1	protein_coding	227120
1	56483659	56485491	-0.43174	0.157978	-0.507213	-0.412395	1	56637434	56637435	ENSMUST00000062085	-	ENSMUSG00000045336	Hsfy2	protein_coding	71066
1	56669338	56671772	0.475862	0.971358	0.49197	0.320458	1	56637434	56637435	ENSMUST00000062085	-	ENSMUSG00000045336	Hsfy2	protein_coding	71066
1	56832524	56836612	0.693806	0.345208	0.0684474	0.750141	1	56969839	56969840	ENSMUST00000176759	-	ENSMUSG00000038331	Satb2	protein_coding	212712
1	57009460	57012055	0.30519	0.233424	0.0936917	-0.0747098	1	56978649	56978650	ENSMUST00000177282	-	ENSMUSG00000038331	Satb2	protein_coding	212712
1	57260736	57261353	0.186454	0.787175	0.257212	-0.191906	1	57377620	57377621	ENSMUST00000042734	+	ENSMUSG00000038323	1700066M21Rik	protein_coding	73467
1	57428826	57431912	0.183511	0.49893	0.0660117	-0.223004	1	57407100	57407101	ENSMUST00000162686	-	ENSMUSG00000048495	Tyw5	protein_coding	68736
1	57467129	57468371	-0.156632	0.602002	-0.0692456	-0.0144114	1	57407100	57407101	ENSMUST00000162686	-	ENSMUSG00000048495	Tyw5	protein_coding	68736
1	57564312	57565969	-0.32231	0.745385	-0.117771	0.327614	1	57407100	57407101	ENSMUST00000162686	-	ENSMUSG00000048495	Tyw5	protein_coding	68736
1	57773672	57778106	0.423731	0.34415	0.650938	0.427711	1	57774162	57774163	ENSMUST00000172287	+	ENSMUSG00000038305	Spats2l	protein_coding	67198
1	57968225	57970310	-0.0135712	0.406975	0.208754	0.0703319	1	57969523	57969524	ENSMUST00000161608	-	ENSMUSG00000054770	Kctd18	protein_coding	51960
1	58428230	58429745	1.01524	1.0814	-0.0241168	-0.512937	1	58432184	58432185	ENSMUST00000186242	-	ENSMUSG00000026035	Ppil3	protein_coding	70225
1	58503651	58506628	0.667097	0.617546	0.286257	0.402675	1	58504924	58504925	ENSMUST00000190695	-	ENSMUSG00000026037	Orc2	protein_coding	18393
1	58733620	58735828	-0.193546	0.240624	-0.245577	-0.546348	1	58730552	58730553	ENSMUST00000123032	+	ENSMUSG00000026031	Cflar	protein_coding	12633
1	58950738	58952084	0.436749	0.525908	0.157181	-0.414126	1	58946336	58946337	ENSMUST00000174120	-	ENSMUSG00000026028	Trak2	protein_coding	70827
1	59033691	59036584	-0.0812693	0.18525	-0.177288	-0.05959	1	58991058	58991059	ENSMUST00000152318	+	ENSMUSG00000026027	Stradb	protein_coding	227154
1	59118723	59121566	0.268179	0.543777	0.135479	0.467682	1	59119805	59119806	ENSMUST00000087475	-	ENSMUSG00000038079	Tmem237	protein_coding	381259
1	59312211	59317032	0.0938137	0.416544	0.407476	0.377722	1	59298936	59298937	ENSMUST00000162906	+	ENSMUSG00000026023	Cdk15	protein_coding	271697
1	59327207	59328906	0.334941	0.837866	0.317385	1.06194	1	59298936	59298937	ENSMUST00000162906	+	ENSMUSG00000026023	Cdk15	protein_coding	271697
1	59332340	59336356	0.147154	0.464628	0.611363	-0.140195	1	59298936	59298937	ENSMUST00000162906	+	ENSMUSG00000026023	Cdk15	protein_coding	271697
1	59339502	59343500	0.511225	0.608458	0.2862	-0.220072	1	59298936	59298937	ENSMUST00000162906	+	ENSMUSG00000026023	Cdk15	protein_coding	271697
1	59472539	59474488	0.433535	0.383415	0.88509	-0.112853	1	59482424	59482425	ENSMUST00000114246	+	ENSMUSG00000041075	Fzd7	protein_coding	14369
1	59554076	59556020	-0.0499846	0.423055	0.539058	0.0283472	1	59558008	59558009	ENSMUST00000187979	+	ENSMUSG00000047361	Gm973	protein_coding	381260
1	59569489	59572670	0.0617931	0.388606	0.14145	0.14492	1	59582396	59582397	ENSMUST00000212835	+	ENSMUSG00000047361	Gm973	protein_coding	381260
1	59764287	59766233	0.206057	1.24557	0.449247	0.803295	1	59763400	59763401	ENSMUST00000087435	+	ENSMUSG00000067336	Bmpr2	protein_coding	12168
1	59787972	59791597	0.660642	0.703422	0.709384	0.180466	1	59763400	59763401	ENSMUST00000087435	+	ENSMUSG00000067336	Bmpr2	protein_coding	12168
1	59818940	59819993	0.112357	0.395819	0.0138101	-0.367178	1	59850665	59850666	ENSMUST00000190659	+	ENSMUSG00000067336	Bmpr2	protein_coding	12168
1	59914098	59914377	1.185	1.101	0.795	-1.15	1	59913006	59913007	ENSMUST00000036540	+	ENSMUSG00000041040	Fam117b	protein_coding	72750
1	60074223	60076423	-0.0721182	0.237585	0.0462014	-0.590591	1	60085761	60085762	ENSMUST00000147413	-	ENSMUSG00000026019	Wdr12	protein_coding	57750
1	60179739	60182081	0.386392	0.364235	0.907878	0.839231	1	60180599	60180600	ENSMUST00000160834	+	ENSMUSG00000073664	Nbeal1	protein_coding	269198
1	60564008	60568837	0.417441	0.687219	0.32434	0.210252	1	60566764	60566765	ENSMUST00000027168	-	ENSMUSG00000026014	Raph1	protein_coding	77300
1	60638095	60639330	-0.206466	0.174783	-0.16757	0.281859	1	60567103	60567104	ENSMUST00000142258	-	ENSMUSG00000026014	Raph1	protein_coding	77300
1	61137086	61143921	0.256633	0.479966	0.430639	0.892841	1	60977927	60977928	ENSMUST00000027162	+	ENSMUSG00000026009	Icos	protein_coding	54167
1	61201118	61204179	-0.114276	0.339518	0.29231	0.621738	1	60977927	60977928	ENSMUST00000027162	+	ENSMUSG00000026009	Icos	protein_coding	54167
1	61300656	61303923	0.123738	1.25049	0.84067	0.724625	1	60977927	60977928	ENSMUST00000027162	+	ENSMUSG00000026009	Icos	protein_coding	54167
1	61359024	61360743	0.0322903	0.664092	0.396825	0.778643	1	61638824	61638825	ENSMUST00000075374	+	ENSMUSG00000052062	Pard3b	protein_coding	72823
1	61771308	61772178	0.0904563	0.219764	-0.943922	-1.04178	1	61639243	61639244	ENSMUST00000046673	+	ENSMUSG00000052062	Pard3b	protein_coding	72823
1	62157065	62158422	0.0750612	0.838092	-0.0366478	-0.349356	1	61639243	61639244	ENSMUST00000046673	+	ENSMUSG00000052062	Pard3b	protein_coding	72823
1	62247336	62248348	-0.634039	0.0539427	-0.723185	-0.791362	1	62703285	62703286	ENSMUST00000075144	+	ENSMUSG00000025969	Nrp2	protein_coding	18187
1	62261074	62262241	0.434336	0.813354	0.944928	0.817883	1	62703285	62703286	ENSMUST00000075144	+	ENSMUSG00000025969	Nrp2	protein_coding	18187
1	62371318	62372811	0.297224	0.79809	-1.02214	-0.195463	1	62703285	62703286	ENSMUST00000075144	+	ENSMUSG00000025969	Nrp2	protein_coding	18187
1	62428784	62430372	0.127805	1.24072	1.46795	0.378301	1	62703285	62703286	ENSMUST00000075144	+	ENSMUSG00000025969	Nrp2	protein_coding	18187
1	62527406	62528102	0.692313	1.32535	-0.487886	1.11839	1	62703285	62703286	ENSMUST00000075144	+	ENSMUSG00000025969	Nrp2	protein_coding	18187
1	62529170	62530591	0.169332	0.614366	0.087715	1.14433	1	62703285	62703286	ENSMUST00000075144	+	ENSMUSG00000025969	Nrp2	protein_coding	18187
1	62531414	62532239	-0.00451394	0.545256	-0.191423	-0.607832	1	62703285	62703286	ENSMUST00000075144	+	ENSMUSG00000025969	Nrp2	protein_coding	18187
1	62564052	62565914	0.437887	0.100681	0.134322	0.968885	1	62703285	62703286	ENSMUST00000075144	+	ENSMUSG00000025969	Nrp2	protein_coding	18187
1	62701417	62704400	0.178406	0.529467	0.361256	0.607906	1	62703285	62703286	ENSMUST00000075144	+	ENSMUSG00000025969	Nrp2	protein_coding	18187
1	62785835	62787201	0.307703	0.99802	0.825574	0.4097	1	62703702	62703703	ENSMUST00000027112	+	ENSMUSG00000025969	Nrp2	protein_coding	18187
1	62856617	62859699	-0.311423	0.257728	-0.109691	-0.20507	1	62703702	62703703	ENSMUST00000027112	+	ENSMUSG00000025969	Nrp2	protein_coding	18187
1	62879964	62883969	0.0840744	0.496572	0.0881745	0.131421	1	62703702	62703703	ENSMUST00000027112	+	ENSMUSG00000025969	Nrp2	protein_coding	18187
1	63073570	63073797	0.0624405	0.864009	-0.933595	-0.966608	1	63063560	63063561	ENSMUST00000188100	-	ENSMUSG00000040865	Ino80d	protein_coding	227195
1	63128910	63131069	0.288717	0.0270533	0.140503	-0.2931	1	63144960	63144961	ENSMUST00000190095	-	ENSMUSG00000025968	Ndufs1	protein_coding	227197
1	63189752	63191082	0.0923526	0.448825	-0.184026	-0.276501	1	63177223	63177224	ENSMUST00000126795	+	ENSMUSG00000025967	Eef1b2	protein_coding	55949
1	63458311	63460239	0.520307	1.15067	1.28549	0.424971	1	63470619	63470620	ENSMUST00000190658	+	ENSMUSG00000025964	Adam23	protein_coding	23792
1	63728025	63732816	0.178045	0.129469	-0.0962776	-0.106314	1	63730317	63730318	ENSMUST00000114094	-	ENSMUSG00000025963	Mdh1b	protein_coding	76668
1	63762887	63764906	0.771903	0.619776	1.13377	0.284983	1	63769266	63769267	ENSMUST00000027102	-	ENSMUSG00000025961	4933402D24Rik	protein_coding	74426
1	63856810	63859611	0.523575	0.552235	0.205067	-0.402699	1	63769266	63769267	ENSMUST00000027102	-	ENSMUSG00000025961	4933402D24Rik	protein_coding	74426
1	63995315	63996951	0.608399	0.991208	0.965803	0.496307	1	64121481	64121482	ENSMUST00000055001	-	ENSMUSG00000025959	Klf7	protein_coding	93691
1	64065977	64069069	0.294499	0.391801	-0.0135178	-0.3009	1	64121481	64121482	ENSMUST00000055001	-	ENSMUSG00000025959	Klf7	protein_coding	93691
1	64117034	64123663	0.741643	0.640162	0.489451	0.753462	1	64121481	64121482	ENSMUST00000055001	-	ENSMUSG00000025959	Klf7	protein_coding	93691
1	64253783	64255052	0.135427	1.02576	1.18219	0.731559	1	64122281	64122282	ENSMUST00000135075	-	ENSMUSG00000025959	Klf7	protein_coding	93691
1	64418049	64420504	-0.139979	0.437283	-0.591416	-0.603036	1	64532645	64532646	ENSMUST00000185594	+	ENSMUSG00000025958	Creb1	protein_coding	12912
1	64853419	64855783	0.597301	0.668979	0.662146	0.816938	1	64836763	64836764	ENSMUST00000187188	-	ENSMUSG00000051344	Plekhm3	protein_coding	241075
1	64884075	64884712	-0.711972	0.823369	-0.362545	-0.352212	1	64928096	64928097	ENSMUST00000140857	-	ENSMUSG00000051344	Plekhm3	protein_coding	241075
1	65047029	65051789	0.00692164	0.306063	0.274204	-0.0874464	1	65051118	65051119	ENSMUST00000161960	-	ENSMUSG00000070870	Cryge	protein_coding	12968
1	65169879	65171758	0.146362	0.213168	-0.308327	-0.182726	1	65175563	65175564	ENSMUST00000149310	-	ENSMUSG00000025950	Idh1	protein_coding	15926
1	65176956	65179712	0.35291	0.738562	0.369586	-0.125103	1	65179180	65179181	ENSMUST00000097709	-	ENSMUSG00000025950	Idh1	protein_coding	15926
1	65682376	65683800	-0.149087	0.4519	-0.190454	-0.567018	1	65926520	65926521	ENSMUST00000027082	+	ENSMUSG00000025945	Crygf	protein_coding	12969
1	65925598	65926181	0.182726	0.822889	0.403705	-0.10106	1	65926520	65926521	ENSMUST00000027082	+	ENSMUSG00000025945	Crygf	protein_coding	12969
1	66066632	66067540	0.713449	0.5998	-0.3367	-0.40426	1	66175273	66175274	ENSMUST00000156636	+	ENSMUSG00000015222	Map2	protein_coding	17756
1	66176806	66179164	-0.0714402	0.607226	-0.118583	0.234045	1	66175550	66175551	ENSMUST00000125844	+	ENSMUSG00000015222	Map2	protein_coding	17756
1	66225027	66228414	0.136269	0.569269	0.0277036	-0.432819	1	66251647	66251648	ENSMUST00000114018	+	ENSMUSG00000015222	Map2	protein_coding	17756
1	66654538	66656799	0.0426913	0.617938	0.633336	0.0739518	1	66673730	66673731	ENSMUST00000187179	+	ENSMUSG00000055567	Unc80	protein_coding	329178
1	66820434	66822474	0.379098	0.622887	0.472628	-0.0849525	1	66817561	66817562	ENSMUST00000113987	-	ENSMUSG00000026004	Kansl1l	protein_coding	68691
1	67411326	67412129	-0.171397	0.488025	-0.435288	-0.492508	1	67123026	67123027	ENSMUST00000027144	+	ENSMUSG00000025991	Cps1	protein_coding	227231
1	67632372	67634967	-0.461491	0.0103013	-0.493958	-0.0210624	1	67123026	67123027	ENSMUST00000027144	+	ENSMUSG00000025991	Cps1	protein_coding	227231
1	67655183	67655846	-1.24882	0.312887	-1.13341	-1.06803	1	67123026	67123027	ENSMUST00000027144	+	ENSMUSG00000025991	Cps1	protein_coding	227231
1	68064637	68067233	-0.38844	0.157769	-0.889758	-0.833823	1	68298317	68298318	ENSMUST00000131148	-	ENSMUSG00000062209	Erbb4	protein_coding	13869
1	68424441	68424713	0.381779	0.941805	0.598779	-0.985897	1	68330215	68330216	ENSMUST00000126682	-	ENSMUSG00000062209	Erbb4	protein_coding	13869
1	68648654	68650135	-0.018397	0.353869	-0.587026	-0.578076	1	68330215	68330216	ENSMUST00000126682	-	ENSMUSG00000062209	Erbb4	protein_coding	13869
1	68664852	68666451	-0.0445785	0.267628	-0.884762	-0.965108	1	68330215	68330216	ENSMUST00000126682	-	ENSMUSG00000062209	Erbb4	protein_coding	13869
1	69104583	69109796	0.131255	0.674271	0.0631675	0.241521	1	69107755	69107756	ENSMUST00000119142	-	ENSMUSG00000062209	Erbb4	protein_coding	13869
1	69683898	69687284	0.250421	0.869094	0.669926	0.840839	1	69684156	69684157	ENSMUST00000191262	-	ENSMUSG00000025997	Ikzf2	protein_coding	22779
1	70263803	70266103	-0.109168	0.0875104	0.0229796	0.00541435	1	69951648	69951649	ENSMUST00000191569	+	ENSMUSG00000053153	Spag16	protein_coding	66722
1	71197178	71198257	-0.358854	0.404399	-0.298709	-0.284016	1	71103145	71103146	ENSMUST00000027393	-	ENSMUSG00000026196	Bard1	protein_coding	12021
1	71272021	71273206	0.156533	0.254446	0.0449764	-0.0766574	1	71307086	71307087	ENSMUST00000188752	-	ENSMUSG00000050296	Abca12	protein_coding	74591
1	71504349	71507579	-0.0844663	0.599926	0.0447724	-0.37986	1	71557150	71557151	ENSMUST00000027384	+	ENSMUSG00000026192	Atic	protein_coding	108147
1	71556728	71559466	0.481774	0.693246	0.390759	-0.258997	1	71557150	71557151	ENSMUST00000027384	+	ENSMUSG00000026192	Atic	protein_coding	108147
1	71651981	71654604	0.171722	0.991386	0.516457	0.797512	1	71653160	71653161	ENSMUST00000186940	-	ENSMUSG00000026193	Fn1	protein_coding	14268
1	71698249	71699083	-0.576532	0.308682	-0.269673	-0.491007	1	71653199	71653200	ENSMUST00000186129	-	ENSMUSG00000026193	Fn1	protein_coding	14268
1	72306381	72309177	0.746541	1.16972	0.88974	0.633755	1	72307421	72307422	ENSMUST00000027379	+	ENSMUSG00000026187	Xrcc5	protein_coding	22596
1	72576726	72578562	0.310942	0.651465	0.219629	0.932859	1	72583251	72583252	ENSMUST00000047615	+	ENSMUSG00000039354	Smarcal1	protein_coding	54380
1	72843140	72844731	0.352743	-0.0411722	-0.146363	-0.093017	1	72848699	72848700	ENSMUST00000155703	+	ENSMUSG00000039323	Igfbp2	protein_coding	16008
1	72875833	72878894	0.0533982	0.202076	-0.150844	-0.239847	1	72874883	72874884	ENSMUST00000027377	-	ENSMUSG00000026185	Igfbp5	protein_coding	16011
1	73274321	73276049	0.0993831	0.566896	-0.146534	-0.282474	1	73015908	73015909	ENSMUST00000027374	-	ENSMUSG00000026182	Tnp1	protein_coding	21958
1	73362789	73364727	-0.029098	1.14833	0.88833	0.502676	1	73015908	73015909	ENSMUST00000027374	-	ENSMUSG00000026182	Tnp1	protein_coding	21958
1	73437212	73439486	-0.0964402	0.380094	0.0423751	0.166065	1	73015908	73015909	ENSMUST00000027374	-	ENSMUSG00000026182	Tnp1	protein_coding	21958
1	73537506	73539536	0.595899	0.740641	0.174515	-0.20592	1	73928216	73928217	ENSMUST00000191527	-	ENSMUSG00000055322	Tns1	protein_coding	21961
1	73818830	73820683	-0.112144	0.140541	-0.550999	-0.543433	1	73928216	73928217	ENSMUST00000191527	-	ENSMUSG00000055322	Tns1	protein_coding	21961
1	73861442	73866398	-0.0206711	0.241076	0.0338337	-0.254213	1	73928216	73928217	ENSMUST00000191527	-	ENSMUSG00000055322	Tns1	protein_coding	21961
1	74055830	74058998	0.00883302	0.0521051	-0.153653	-0.0878778	1	74037156	74037157	ENSMUST00000190599	-	ENSMUSG00000055322	Tns1	protein_coding	21961
1	74102276	74105397	0.474336	1.26918	1.73168	0.356781	1	74096867	74096868	ENSMUST00000188208	-	ENSMUSG00000055322	Tns1	protein_coding	21961
1	74283673	74286218	0.172366	0.664119	0.272851	0.121514	1	74283978	74283979	ENSMUST00000187046	-	ENSMUSG00000006299	Aamp	protein_coding	227290
1	74383169	74384139	-0.0548144	0.48248	-0.402533	-0.368627	1	74383341	74383342	ENSMUST00000149166	+	ENSMUSG00000026177	Slc11a1	protein_coding	18173
1	74482755	74486857	-0.140093	0.360648	-0.169091	-0.240239	1	74467573	74467574	ENSMUST00000188012	-	ENSMUSG00000033364	Usp37	protein_coding	319651
1	74600930	74602922	-0.10628	0.467625	0.14715	-0.315421	1	74601344	74601345	ENSMUST00000136078	-	ENSMUSG00000026171	Rnf25	protein_coding	57751
1	74660652	74664048	0.408061	0.563593	0.501749	0.325612	1	74661745	74661746	ENSMUST00000042125	+	ENSMUSG00000033257	Ttll4	protein_coding	67534
1	74772471	74774400	0.310349	0.285138	0.24579	-0.159545	1	74771892	74771893	ENSMUST00000006716	+	ENSMUSG00000033227	Wnt6	protein_coding	22420
1	75282499	75282785	-0.812818	0.613545	-0.131818	-0.0917273	1	75278414	75278415	ENSMUST00000039534	-	ENSMUSG00000033061	Resp18	protein_coding	19711
1	75398636	75401178	0.198717	0.345795	-0.0788611	-0.184855	1	75400085	75400086	ENSMUST00000113589	+	ENSMUSG00000026207	Speg	protein_coding	11790
1	75703193	75706397	0.815604	0.666079	0.619255	0.35306	1	75551709	75551710	ENSMUST00000132110	+	ENSMUSG00000006576	Slc4a3	protein_coding	20536
1	75798155	75799136	1.2183	0.916371	0.975641	-0.165385	1	75551709	75551710	ENSMUST00000132110	+	ENSMUSG00000006576	Slc4a3	protein_coding	20536
1	75899878	75901402	0.0834928	0.0554993	-0.121287	-0.272957	1	75551709	75551710	ENSMUST00000132110	+	ENSMUSG00000006576	Slc4a3	protein_coding	20536
1	75935084	75937524	0.142354	0.164401	0.294316	-0.164407	1	75551709	75551710	ENSMUST00000132110	+	ENSMUSG00000006576	Slc4a3	protein_coding	20536
1	75957522	75958793	0.271745	0.459723	0.28313	-0.0785279	1	75551709	75551710	ENSMUST00000132110	+	ENSMUSG00000006576	Slc4a3	protein_coding	20536
1	76065292	76067663	0.133334	0.0426854	-0.236366	0.161578	1	75551709	75551710	ENSMUST00000132110	+	ENSMUSG00000006576	Slc4a3	protein_coding	20536
1	76074595	76076492	0.585663	1.12042	1.01927	1.27362	1	75551709	75551710	ENSMUST00000132110	+	ENSMUSG00000006576	Slc4a3	protein_coding	20536
1	76426955	76427792	0.369326	1.36836	0.148645	-0.668918	1	75551709	75551710	ENSMUST00000132110	+	ENSMUSG00000006576	Slc4a3	protein_coding	20536
1	76428734	76432719	0.569034	0.659697	0.849839	0.238071	1	75551709	75551710	ENSMUST00000132110	+	ENSMUSG00000006576	Slc4a3	protein_coding	20536
1	76436463	76438851	0.135459	0.473823	-0.257151	-0.454736	1	75551709	75551710	ENSMUST00000132110	+	ENSMUSG00000006576	Slc4a3	protein_coding	20536
1	76489461	76492138	0.51643	1.09363	1.47032	0.737705	1	77377606	77377607	ENSMUST00000187346	-	ENSMUSG00000026235	Epha4	protein_coding	13838
1	76569677	76571515	0.464675	0.317666	-0.280934	-0.403351	1	77377606	77377607	ENSMUST00000187346	-	ENSMUSG00000026235	Epha4	protein_coding	13838
1	76643474	76645029	0.240336	0.485841	-0.385556	-0.627046	1	77377606	77377607	ENSMUST00000187346	-	ENSMUSG00000026235	Epha4	protein_coding	13838
1	76704438	76707122	0.356668	0.34281	0.965365	0.5632	1	77377606	77377607	ENSMUST00000187346	-	ENSMUSG00000026235	Epha4	protein_coding	13838
1	76793620	76794916	-0.0678457	-0.0117261	-0.387769	-0.399168	1	77377606	77377607	ENSMUST00000187346	-	ENSMUSG00000026235	Epha4	protein_coding	13838
1	76972788	76976427	0.0403768	0.2842	-0.263136	-0.140663	1	77377606	77377607	ENSMUST00000187346	-	ENSMUSG00000026235	Epha4	protein_coding	13838
1	77026750	77026974	0.0549598	1.33348	-0.106045	0.796978	1	77377606	77377607	ENSMUST00000187346	-	ENSMUSG00000026235	Epha4	protein_coding	13838
1	77071379	77073627	0.527727	1.02672	1.01234	0.359759	1	77377606	77377607	ENSMUST00000187346	-	ENSMUSG00000026235	Epha4	protein_coding	13838
1	77089398	77091600	0.142955	0.096252	-0.0691104	-0.366722	1	77377606	77377607	ENSMUST00000187346	-	ENSMUSG00000026235	Epha4	protein_coding	13838
1	77101629	77103716	0.0492688	1.67055	1.73591	1.11858	1	77377606	77377607	ENSMUST00000187346	-	ENSMUSG00000026235	Epha4	protein_coding	13838
1	77122281	77123049	-0.123413	0.770309	-0.000902344	-0.0696797	1	77377606	77377607	ENSMUST00000187346	-	ENSMUSG00000026235	Epha4	protein_coding	13838
1	77127685	77128864	0.340703	0.993269	1.48483	-0.21744	1	77377606	77377607	ENSMUST00000187346	-	ENSMUSG00000026235	Epha4	protein_coding	13838
1	77201497	77202286	0.464856	0.484183	-0.424423	-0.393446	1	77377606	77377607	ENSMUST00000187346	-	ENSMUSG00000026235	Epha4	protein_coding	13838
1	77382952	77386852	0.366903	0.607773	1.02017	0.271159	1	77377606	77377607	ENSMUST00000187346	-	ENSMUSG00000026235	Epha4	protein_coding	13838
1	77409099	77412422	0.495244	0.844039	0.935587	0.232187	1	77377606	77377607	ENSMUST00000187346	-	ENSMUSG00000026235	Epha4	protein_coding	13838
1	77435205	77436627	-0.232072	0.0211076	0.140973	0.550309	1	77377606	77377607	ENSMUST00000187346	-	ENSMUSG00000026235	Epha4	protein_coding	13838
1	77438315	77443310	0.329721	0.563464	0.37518	0.143747	1	77377606	77377607	ENSMUST00000187346	-	ENSMUSG00000026235	Epha4	protein_coding	13838
1	77450760	77453410	0.0585891	0.259184	0.462132	0.392065	1	77515078	77515079	ENSMUST00000190149	-	ENSMUSG00000026235	Epha4	protein_coding	13838
1	77469516	77474108	0.471076	0.687789	-0.224887	-0.298814	1	77515078	77515079	ENSMUST00000190149	-	ENSMUSG00000026235	Epha4	protein_coding	13838
1	77489413	77492378	0.280906	0.428492	-0.718256	-0.646465	1	77515078	77515079	ENSMUST00000190149	-	ENSMUSG00000026235	Epha4	protein_coding	13838
1	77493073	77497959	0.448443	1.15721	0.953723	1.54468	1	77515078	77515079	ENSMUST00000190149	-	ENSMUSG00000026235	Epha4	protein_coding	13838
1	77498524	77503615	0.108468	0.377642	0.400679	0.539078	1	77515078	77515079	ENSMUST00000190149	-	ENSMUSG00000026235	Epha4	protein_coding	13838
1	77504375	77507439	0.478226	0.822324	0.855495	1.18482	1	77515078	77515079	ENSMUST00000190149	-	ENSMUSG00000026235	Epha4	protein_coding	13838
1	77510027	77512949	0.980353	0.708144	0.881009	0.0449856	1	77515078	77515079	ENSMUST00000190149	-	ENSMUSG00000026235	Epha4	protein_coding	13838
1	77513670	77518085	0.313513	0.84688	0.885918	-0.18249	1	77515078	77515079	ENSMUST00000190149	-	ENSMUSG00000026235	Epha4	protein_coding	13838
1	77521791	77523702	0.184519	1.10469	0.403757	1.2608	1	77515087	77515088	ENSMUST00000027451	-	ENSMUSG00000026235	Epha4	protein_coding	13838
1	77532438	77532738	1.17649	1.43873	1.41913	0.482617	1	77515087	77515088	ENSMUST00000027451	-	ENSMUSG00000026235	Epha4	protein_coding	13838
1	77544127	77551195	0.526762	0.297713	0.291206	0.282198	1	77515087	77515088	ENSMUST00000027451	-	ENSMUSG00000026235	Epha4	protein_coding	13838
1	77556403	77556623	1.04679	0.960355	0.666682	-0.642205	1	77515087	77515088	ENSMUST00000027451	-	ENSMUSG00000026235	Epha4	protein_coding	13838
1	77596339	77602259	0.772311	0.41671	0.986885	0.0979762	1	77515087	77515088	ENSMUST00000027451	-	ENSMUSG00000026235	Epha4	protein_coding	13838
1	77677599	77679198	-0.0792545	0.749792	0.180976	-0.0211826	1	77515087	77515088	ENSMUST00000027451	-	ENSMUSG00000026235	Epha4	protein_coding	13838
1	77707612	77709533	-0.0506158	0.246896	-0.28512	-0.718211	1	77515087	77515088	ENSMUST00000027451	-	ENSMUSG00000026235	Epha4	protein_coding	13838
1	78107636	78109130	-0.00739625	0.316857	-0.0523976	-0.207958	1	78196837	78196838	ENSMUST00000004994	-	ENSMUSG00000004872	Pax3	protein_coding	18505
1	78188918	78197428	0.0950378	0.386889	0.311268	0.477074	1	78196837	78196838	ENSMUST00000004994	-	ENSMUSG00000004872	Pax3	protein_coding	18505
1	78214059	78219926	0.00534413	0.501592	0.148346	0.33562	1	78197133	78197134	ENSMUST00000087086	-	ENSMUSG00000004872	Pax3	protein_coding	18505
1	78367416	78370234	0.21368	0.308529	-0.289047	-0.425271	1	78310345	78310346	ENSMUST00000036172	+	ENSMUSG00000032908	Sgpp2	protein_coding	433323
1	78446899	78451828	0.353899	0.719244	0.48863	0.0712388	1	78488794	78488795	ENSMUST00000189931	-	ENSMUSG00000026245	Farsb	protein_coding	23874
1	78567021	78569581	0.218002	0.29251	-0.267323	0.11358	1	78537628	78537629	ENSMUST00000125458	+	ENSMUSG00000012187	Mogat1	protein_coding	68393
1	78658675	78660220	0.249828	0.932405	-0.184828	0.883122	1	78658440	78658441	ENSMUST00000151622	+	ENSMUSG00000079470	Utp14b	protein_coding	195434
1	78729423	78731992	-0.0723967	0.277365	-0.55726	-0.723033	1	78696656	78696657	ENSMUST00000148608	+	ENSMUSG00000032883	Acsl3	protein_coding	74205
1	78817921	78821763	0.502211	0.906036	0.510282	0.318476	1	78816927	78816928	ENSMUST00000187432	+	ENSMUSG00000047330	Kcne4	protein_coding	57814
1	78854183	78855982	-0.413926	0.25754	-0.336071	-0.481078	1	78816927	78816928	ENSMUST00000187432	+	ENSMUSG00000047330	Kcne4	protein_coding	57814
1	78903699	78907940	-0.332861	0.275166	-0.102809	-0.293971	1	78816927	78816928	ENSMUST00000187432	+	ENSMUSG00000047330	Kcne4	protein_coding	57814
1	79225633	79228614	-0.49085	0.229287	-0.611913	-0.654159	1	79440041	79440042	ENSMUST00000185234	-	ENSMUSG00000050711	Scg2	protein_coding	20254
1	79229455	79231044	-0.156625	0.200449	-0.414626	-0.396768	1	79440041	79440042	ENSMUST00000185234	-	ENSMUSG00000050711	Scg2	protein_coding	20254
1	79375783	79378525	-0.384454	-0.100514	-0.367739	-0.145992	1	79440041	79440042	ENSMUST00000185234	-	ENSMUSG00000050711	Scg2	protein_coding	20254
1	79744919	79746637	0.175717	0.346456	0.0243079	0.201079	1	79730097	79730098	ENSMUST00000138319	-	ENSMUSG00000073643	Wdfy1	protein_coding	69368
1	79772099	79773159	-0.141136	0.597756	-0.268397	-0.184708	1	79776018	79776019	ENSMUST00000027464	+	ENSMUSG00000026248	Mrpl44	protein_coding	69163
1	79860894	79862294	0.391497	0.66638	0.431297	0.0256314	1	79861179	79861180	ENSMUST00000190724	-	ENSMUSG00000026249	Serpine2	protein_coding	20720
1	80032506	80034577	0.395941	1.07051	0.55763	-0.009479	1	79861179	79861180	ENSMUST00000190724	-	ENSMUSG00000026249	Serpine2	protein_coding	20720
1	80261880	80262514	-0.150132	1.19667	0.291683	-1.31838	1	80276565	80276566	ENSMUST00000167794	-	ENSMUSG00000004364	Cul3	protein_coding	26554
1	80341523	80341751	0.363303	1.63139	-0.679224	-0.639026	1	80340479	80340480	ENSMUST00000163119	-	ENSMUSG00000004364	Cul3	protein_coding	26554
1	81140812	81142334	-0.436621	0.356968	-0.889871	-0.998548	1	81077583	81077584	ENSMUST00000123285	+	ENSMUSG00000054976	Nyap2	protein_coding	241134
1	81231746	81232112	1.15249	1.60273	1.18539	-0.555779	1	81077583	81077584	ENSMUST00000123285	+	ENSMUSG00000054976	Nyap2	protein_coding	241134
1	81586806	81589131	0.953936	0.335801	-0.00877032	-0.949127	1	81077583	81077584	ENSMUST00000123285	+	ENSMUSG00000054976	Nyap2	protein_coding	241134
1	82200747	82203263	0.114295	0.289195	-0.151101	-0.238622	1	82233112	82233113	ENSMUST00000023262	+	ENSMUSG00000022591	Gm9747	protein_coding	NA
1	82241873	82243619	-0.59169	0.121065	0.150391	-0.761573	1	82233112	82233113	ENSMUST00000023262	+	ENSMUSG00000022591	Gm9747	protein_coding	NA
1	82288010	82292459	0.14574	0.397427	0.523024	0.373632	1	82291415	82291416	ENSMUST00000069799	-	ENSMUSG00000055980	Irs1	protein_coding	16367
1	82357428	82360744	0.0705754	0.501963	0.226643	-0.438756	1	82339049	82339050	ENSMUST00000140020	+	ENSMUSG00000026142	Rhbdd1	protein_coding	76867
1	82379643	82381955	0.261897	0.813929	-0.185018	-0.250471	1	82339049	82339050	ENSMUST00000140020	+	ENSMUSG00000026142	Rhbdd1	protein_coding	76867
1	82427664	82430284	0.733564	0.833795	1.4063	-0.165473	1	82339049	82339050	ENSMUST00000140020	+	ENSMUSG00000026142	Rhbdd1	protein_coding	76867
1	82436802	82439316	0.129073	0.502566	-0.0136098	0.301949	1	82339049	82339050	ENSMUST00000140020	+	ENSMUSG00000026142	Rhbdd1	protein_coding	76867
1	82472462	82477012	0.620268	0.439252	0.721832	0.738142	1	82586791	82586792	ENSMUST00000135271	-	ENSMUSG00000067158	Col4a4	protein_coding	12829
1	82534726	82537602	0.624521	0.503383	0.0766022	-0.281565	1	82586791	82586792	ENSMUST00000135271	-	ENSMUSG00000067158	Col4a4	protein_coding	12829
1	82633949	82635521	-0.100134	0.373321	0.217054	0.576236	1	82586976	82586977	ENSMUST00000113457	+	ENSMUSG00000079465	Col4a3	protein_coding	12828
1	82657870	82660268	0.182092	0.263522	0.0637957	0.058304	1	82715304	82715305	ENSMUST00000125563	+	ENSMUSG00000079465	Col4a3	protein_coding	12828
1	83495487	83499729	-0.193927	0.161607	-0.778223	-0.767778	1	83408199	83408200	ENSMUST00000160953	-	ENSMUSG00000026163	Sphkap	protein_coding	77629
1	83631163	83631936	0.029251	0.831502	-0.335136	-0.268648	1	83408199	83408200	ENSMUST00000160953	-	ENSMUSG00000026163	Sphkap	protein_coding	77629
1	84287081	84287308	1.248	1.697	0.303	0.681	1	84284644	84284645	ENSMUST00000168574	-	ENSMUSG00000045658	Pid1	protein_coding	98496
1	84548835	84550444	0.868287	1.37619	1.83029	-0.266811	1	84623840	84623841	ENSMUST00000191546	-	ENSMUSG00000036766	Dner	protein_coding	227325
1	84595622	84596517	-0.266552	0.561127	-0.503801	-0.794515	1	84623840	84623841	ENSMUST00000191546	-	ENSMUSG00000036766	Dner	protein_coding	227325
1	84889365	84891138	1.04599	0.748566	0.865629	0.129969	1	84869151	84869152	ENSMUST00000151737	+	ENSMUSG00000073633	Fbxo36	protein_coding	66153
1	85792504	85795742	0.471236	0.384136	0.55338	0.184116	1	85793441	85793442	ENSMUST00000113360	+	ENSMUSG00000036707	Cab39	protein_coding	12283
1	85893762	85896544	0.223391	0.548644	0.537578	0.606582	1	85894281	85894282	ENSMUST00000027425	+	ENSMUSG00000026223	Itm2c	protein_coding	64294
1	85935597	85938608	0.0354786	0.273991	0.348822	0.679581	1	85928886	85928887	ENSMUST00000188949	+	ENSMUSG00000026224	4933407L21Rik	protein_coding	NA
1	86020960	86022037	0.0221123	0.55804	-0.174049	-0.171639	1	86021942	86021943	ENSMUST00000052854	+	ENSMUSG00000026226	Spata3	protein_coding	70060
1	86038163	86040567	0.231808	0.229322	0.337009	0.0670474	1	86045863	86045864	ENSMUST00000027429	+	ENSMUSG00000026227	2810459M11Rik	protein_coding	72792
1	86050797	86055080	0.737778	0.565573	1.2667	0.4802	1	86045863	86045864	ENSMUST00000027429	+	ENSMUSG00000026227	2810459M11Rik	protein_coding	72792
1	86479596	86482400	0.0228531	0.229464	-0.0672653	-0.0270214	1	86526726	86526727	ENSMUST00000045897	+	ENSMUSG00000026238	Ptma	protein_coding	19231
1	86500598	86504743	0.110216	0.526918	0.464747	0.334509	1	86526726	86526727	ENSMUST00000045897	+	ENSMUSG00000026238	Ptma	protein_coding	19231
1	87174350	87176406	0.302835	0.88907	0.109607	0.435318	1	87183313	87183314	ENSMUST00000044533	+	ENSMUSG00000036480	Prss56	protein_coding	69453
1	87268148	87270935	-0.0679691	0.381538	0.377466	0.0525199	1	87264363	87264364	ENSMUST00000027472	+	ENSMUSG00000026255	Efhd1	protein_coding	98363
1	87346565	87347948	0.160505	-0.114429	0.212395	-0.403727	1	87354446	87354447	ENSMUST00000174501	+	ENSMUSG00000048000	Gigyf2	protein_coding	227331
1	87359703	87359929	0.228	0.782	0.598	-0.032	1	87363802	87363803	ENSMUST00000174605	+	ENSMUSG00000048000	Gigyf2	protein_coding	227331
1	87507886	87511298	0.0743165	0.477571	-0.12487	0.279922	1	87509889	87509890	ENSMUST00000166055	+	ENSMUSG00000079434	Neu2	protein_coding	23956
1	87571375	87572211	0.0954533	0.248656	-0.893318	-0.8514	1	87573869	87573870	ENSMUST00000068681	-	ENSMUSG00000026259	Ngef	protein_coding	53972
1	87598056	87600478	0.192315	0.340436	0.617976	0.211063	1	87594550	87594551	ENSMUST00000070898	+	ENSMUSG00000079434	Neu2	protein_coding	23956
1	87878821	87880412	-0.109587	0.821917	0.998857	1.10799	1	87880435	87880436	ENSMUST00000190243	+	ENSMUSG00000070738	Dgkd	protein_coding	227333
1	87912883	87914639	-0.0223081	0.751493	-0.270266	-0.0201179	1	87917898	87917899	ENSMUST00000191589	+	ENSMUSG00000070738	Dgkd	protein_coding	227333
1	88276334	88278685	-0.0362748	0.538481	0.697163	-0.0825517	1	88277505	88277506	ENSMUST00000147393	-	ENSMUSG00000044783	Hjurp	protein_coding	381280
1	88292807	88293323	-0.201023	0.541514	-0.158019	-0.0129322	1	88303283	88303284	ENSMUST00000113114	+	ENSMUSG00000036251	Trpm8	protein_coding	171382
1	88311788	88312270	0.102608	0.71571	-0.935618	-0.85249	1	88306759	88306760	ENSMUST00000040210	+	ENSMUSG00000036251	Trpm8	protein_coding	171382
1	88444872	88448909	0.64957	0.4958	0.274287	-0.13741	1	88407406	88407407	ENSMUST00000189225	+	ENSMUSG00000026295	Spp2	protein_coding	75396
1	88477066	88483177	0.4348	0.421076	0.42764	-0.203155	1	88510065	88510066	ENSMUST00000067625	-	ENSMUSG00000062310	Glrp1	protein_coding	14659
1	88590856	88592672	0.0148051	0.522711	-0.0792737	0.588174	1	88510065	88510066	ENSMUST00000067625	-	ENSMUSG00000062310	Glrp1	protein_coding	14659
1	88611320	88613827	0.118414	0.404237	-0.0898632	-0.149457	1	88701875	88701876	ENSMUST00000051236	-	ENSMUSG00000049866	Arl4c	protein_coding	320982
1	88622560	88624305	-0.078188	0.700846	0.196205	0.188711	1	88701875	88701876	ENSMUST00000051236	-	ENSMUSG00000049866	Arl4c	protein_coding	320982
1	88653334	88653567	0.00611159	1.53364	-0.658489	0.173652	1	88701875	88701876	ENSMUST00000051236	-	ENSMUSG00000049866	Arl4c	protein_coding	320982
1	88705141	88706979	-0.322962	1.34595	0.161165	1.01967	1	88702220	88702221	ENSMUST00000159814	-	ENSMUSG00000049866	Arl4c	protein_coding	320982
1	88757710	88760137	0.122459	0.229485	0.00506304	-0.0904928	1	88702220	88702221	ENSMUST00000159814	-	ENSMUSG00000049866	Arl4c	protein_coding	320982
1	88797746	88799288	0.427214	0.898595	-0.137765	-0.332997	1	88702220	88702221	ENSMUST00000159814	-	ENSMUSG00000049866	Arl4c	protein_coding	320982
1	88920611	88925769	0.187127	0.0711677	0.0607356	0.0959411	1	89070415	89070416	ENSMUST00000066279	+	ENSMUSG00000036206	Sh3bp4	protein_coding	98402
1	89020350	89022294	-0.21015	0.191527	-0.247866	-0.24499	1	89070415	89070416	ENSMUST00000066279	+	ENSMUSG00000036206	Sh3bp4	protein_coding	98402
1	89069471	89073250	0.629131	0.75822	0.58123	0.41326	1	89070415	89070416	ENSMUST00000066279	+	ENSMUSG00000036206	Sh3bp4	protein_coding	98402
1	89091345	89096907	0.0781224	0.268487	0.336411	-0.123332	1	89070453	89070454	ENSMUST00000123745	+	ENSMUSG00000036206	Sh3bp4	protein_coding	98402
1	89452235	89456859	0.248895	0.485864	0.505669	0.0686678	1	89454806	89454807	ENSMUST00000027521	+	ENSMUSG00000055013	Agap1	protein_coding	347722
1	89669663	89672152	0.386303	0.534877	0.536062	0.308865	1	89609496	89609497	ENSMUST00000212721	+	ENSMUSG00000055013	Agap1	protein_coding	347722
1	89675487	89678204	-0.0396618	0.269474	0.169649	-0.0466268	1	89609496	89609497	ENSMUST00000212721	+	ENSMUSG00000055013	Agap1	protein_coding	347722
1	89750375	89752699	0.0284527	0.426758	0.89829	-0.111479	1	89789163	89789164	ENSMUST00000212924	+	ENSMUSG00000055013	Agap1	protein_coding	347722
1	89856465	89862262	0.366077	-0.00543333	-0.112663	-0.296295	1	89929184	89929185	ENSMUST00000187633	-	ENSMUSG00000034486	Gbx2	protein_coding	14472
1	89933679	89937422	0.481733	0.692607	0.974708	0.353826	1	89931178	89931179	ENSMUST00000036954	-	ENSMUSG00000034486	Gbx2	protein_coding	14472
1	89946272	89947334	-0.108621	0.15409	0.114246	-0.0208277	1	89931178	89931179	ENSMUST00000036954	-	ENSMUSG00000034486	Gbx2	protein_coding	14472
1	90071338	90072998	0.265754	0.410089	-0.569588	-0.372514	1	90066923	90066924	ENSMUST00000189011	-	ENSMUSG00000026301	Iqca	protein_coding	74918
1	90132023	90134156	-0.0468003	0.231621	-0.682947	-0.0259456	1	90144977	90144978	ENSMUST00000211999	-	ENSMUSG00000026301	Iqca	protein_coding	74918
1	90188662	90191771	0.316208	-0.0175468	0.242921	-0.197607	1	90203980	90203981	ENSMUST00000065587	+	ENSMUSG00000044337	Ackr3	protein_coding	12778
1	90202576	90206008	0.570935	0.822401	0.000259615	0.838302	1	90203980	90203981	ENSMUST00000065587	+	ENSMUSG00000044337	Ackr3	protein_coding	12778
1	90822372	90824562	-0.245843	0.323434	0.0204105	0.0219311	1	90807981	90807982	ENSMUST00000136916	-	ENSMUSG00000048126	Col6a3	protein_coding	12835
1	90905669	90906382	-0.172734	0.44629	-0.720889	-0.870039	1	90915085	90915086	ENSMUST00000027528	+	ENSMUSG00000026303	Mlph	protein_coding	171531
1	91042264	91044481	0.0718078	0.213503	0.327144	-0.306155	1	91053444	91053445	ENSMUST00000068167	+	ENSMUSG00000026305	Lrrfip1	protein_coding	16978
1	91142316	91142727	-0.046	0.646	0.042	-0.14	1	91145089	91145090	ENSMUST00000190965	+	ENSMUSG00000070732	Rbm44	protein_coding	329207
1	91313435	91315383	-0.170032	0.402263	0.0464718	-0.307739	1	91322075	91322076	ENSMUST00000088904	+	ENSMUSG00000049515	Espnl	protein_coding	227357
1	91456581	91460061	-0.201489	0.592953	0.270012	0.290972	1	91459323	91459324	ENSMUST00000069620	-	ENSMUSG00000055866	Per2	protein_coding	18627
1	91833615	91834182	1.28889	0.967199	1.31638	0.472573	1	91801470	91801471	ENSMUST00000186075	+	ENSMUSG00000007805	Twist2	protein_coding	13345
1	92060849	92063159	-0.0700481	0.376307	-0.373442	0.432139	1	92113330	92113331	ENSMUST00000185341	-	ENSMUSG00000026313	Hdac4	protein_coding	208727
1	92324111	92325912	0.0370172	0.719325	0.529121	0.250148	1	92195698	92195699	ENSMUST00000212408	-	ENSMUSG00000026313	Hdac4	protein_coding	208727
1	92434794	92438819	-0.0674984	0.213486	0.856726	0.0582308	1	92460716	92460717	ENSMUST00000153897	-	ENSMUSG00000026260	Ndufa10	protein_coding	67273
1	92494247	92497623	-0.366866	0.0763498	-0.346367	-0.550854	1	92496077	92496078	ENSMUST00000204766	-	ENSMUSG00000057464	Olfr1415	protein_coding	258228
1	92529513	92532254	-0.294286	0.165313	-0.519332	-0.50265	1	92518660	92518661	ENSMUST00000062353	-	ENSMUSG00000042849	Olfr1414	protein_coding	259041
1	92736064	92739954	0.335784	0.9723	0.916092	1.11279	1	92648840	92648841	ENSMUST00000053144	-	ENSMUSG00000044055	Otos	protein_coding	260301
1	92742606	92746329	0.384619	0.741961	0.149265	-0.551318	1	92831645	92831646	ENSMUST00000045970	+	ENSMUSG00000034220	Gpc1	protein_coding	14733
1	92752622	92756241	0.0941741	0.163402	0.0407964	0.0502959	1	92831645	92831646	ENSMUST00000045970	+	ENSMUSG00000034220	Gpc1	protein_coding	14733
1	92837786	92845434	0.0534604	0.0256875	0.264762	-0.023696	1	92831969	92831970	ENSMUST00000191373	+	ENSMUSG00000034220	Gpc1	protein_coding	14733
1	93013608	93015264	0.205245	0.367246	-0.347548	-0.351128	1	93006334	93006335	ENSMUST00000059676	+	ENSMUSG00000045091	Aqp12	protein_coding	208760
1	93079250	93080623	0.386214	1.62727	1.92546	1.25145	1	93082420	93082421	ENSMUST00000086819	-	ENSMUSG00000014602	Kif1a	protein_coding	16560
1	93099313	93104512	0.435395	0.282451	0.27053	-0.242169	1	93101821	93101822	ENSMUST00000171796	-	ENSMUSG00000014602	Kif1a	protein_coding	16560
1	93377458	93381297	-0.0548854	0.0739135	-0.245544	-0.259938	1	93373930	93373931	ENSMUST00000058682	+	ENSMUSG00000034107	Ano7	protein_coding	404545
1	93511900	93513153	0.124959	0.591214	0.0843839	0.0888875	1	93512079	93512080	ENSMUST00000120301	+	ENSMUSG00000034066	Farp2	protein_coding	227377
1	93548699	93549927	0.617732	0.774662	-0.0309927	-0.680968	1	93512112	93512113	ENSMUST00000122402	+	ENSMUSG00000034066	Farp2	protein_coding	227377
1	93683825	93687972	0.220416	0.253045	0.238781	-0.0874743	1	93685660	93685661	ENSMUST00000027499	+	ENSMUSG00000026278	Bok	protein_coding	51800
1	94560933	94562248	-0.868678	0.618767	-0.868379	-0.874957	1	94052552	94052553	ENSMUST00000027507	-	ENSMUSG00000026285	Pdcd1	protein_coding	18566
1	94572852	94574601	0.129279	0.26338	-0.349991	-0.669789	1	94052552	94052553	ENSMUST00000027507	-	ENSMUSG00000026285	Pdcd1	protein_coding	18566
1	94871755	94873768	-0.270029	0.322738	-0.247899	-0.611214	1	95313623	95313624	ENSMUST00000059975	+	ENSMUSG00000051185	Fam174a	protein_coding	67698
1	94964553	94965721	0.161748	0.2881	-1.00009	-1.28705	1	95313623	95313624	ENSMUST00000059975	+	ENSMUSG00000051185	Fam174a	protein_coding	67698
1	97539536	97542389	0.614634	1.0807	0.670101	0.452494	1	97661675	97661676	ENSMUST00000142234	-	ENSMUSG00000044768	D1Ertd622e	protein_coding	52392
1	97651839	97653055	0.20859	0.520309	-0.0949786	0.53384	1	97661675	97661676	ENSMUST00000142234	-	ENSMUSG00000044768	D1Ertd622e	protein_coding	52392
1	97687351	97689111	-0.0863063	0.785309	-0.283486	-0.147355	1	97662073	97662074	ENSMUST00000053033	-	ENSMUSG00000044768	D1Ertd622e	protein_coding	52392
1	97976000	97977815	0.181194	0.900196	0.420059	0.381723	1	97977067	97977068	ENSMUST00000159428	-	ENSMUSG00000026335	Pam	protein_coding	18484
1	98002944	98004091	-0.0773322	0.498782	-1.12733	-0.889327	1	97977254	97977255	ENSMUST00000161567	-	ENSMUSG00000026335	Pam	protein_coding	18484
1	99771284	99772650	0.292115	1.45216	0.293209	0.838965	1	99772765	99772766	ENSMUST00000086738	+	ENSMUSG00000067028	Cntnap5b	protein_coding	241175
1	100852885	100855455	-0.307355	0.169956	-0.3017	-0.474435	1	100252629	100252630	ENSMUST00000185484	+	ENSMUSG00000067028	Cntnap5b	protein_coding	241175
1	101906132	101907198	-0.143295	0.60111	-0.691493	-0.533784	1	100252629	100252630	ENSMUST00000185484	+	ENSMUSG00000067028	Cntnap5b	protein_coding	241175
1	102188801	102190065	-0.754525	0.315307	-0.423588	-0.38771	1	100252629	100252630	ENSMUST00000185484	+	ENSMUSG00000067028	Cntnap5b	protein_coding	241175
1	103716256	103718273	-0.67874	0.189514	-0.892326	-0.844478	1	104768529	104768530	ENSMUST00000062528	+	ENSMUSG00000050840	Cdh20	protein_coding	23836
1	104307645	104308365	-0.522576	0.348733	-0.426963	-0.404415	1	104768529	104768530	ENSMUST00000062528	+	ENSMUSG00000050840	Cdh20	protein_coding	23836
1	104652618	104655413	0.427008	0.0391846	-0.0947352	-0.371019	1	104768529	104768530	ENSMUST00000062528	+	ENSMUSG00000050840	Cdh20	protein_coding	23836
1	104838109	104839581	1.12012	0.875176	0.530993	-1.01179	1	104768529	104768530	ENSMUST00000062528	+	ENSMUSG00000050840	Cdh20	protein_coding	23836
1	105175144	105179703	0.426283	0.358691	0.0728236	-0.0515962	1	105356669	105356670	ENSMUST00000058688	-	ENSMUSG00000047496	Rnf152	protein_coding	320311
1	105231771	105233580	-0.272347	0.382618	-0.869735	-0.909406	1	105356669	105356670	ENSMUST00000058688	-	ENSMUSG00000047496	Rnf152	protein_coding	320311
1	105245659	105247414	0.625137	1.17366	1.84704	0.712034	1	105356669	105356670	ENSMUST00000058688	-	ENSMUSG00000047496	Rnf152	protein_coding	320311
1	105324196	105324899	0.306213	0.855361	-0.908768	-0.803543	1	105356669	105356670	ENSMUST00000058688	-	ENSMUSG00000047496	Rnf152	protein_coding	320311
1	105979487	105980269	-0.0110537	0.601083	-0.397247	-0.333325	1	105990406	105990407	ENSMUST00000118196	+	ENSMUSG00000038866	Zcchc2	protein_coding	227449
1	106009392	106009829	-0.832197	0.572032	-0.31976	0.534064	1	106011744	106011745	ENSMUST00000131830	+	ENSMUSG00000038866	Zcchc2	protein_coding	227449
1	106185652	106186844	0.22636	0.658771	0.524642	0.2108	1	106171752	106171753	ENSMUST00000061047	+	ENSMUSG00000044340	Phlpp1	protein_coding	98432
1	106239548	106243356	0.307825	0.755581	0.441677	-0.120108	1	106281425	106281426	ENSMUST00000135810	+	ENSMUSG00000044340	Phlpp1	protein_coding	98432
1	106371667	106375723	-0.342844	0.444568	-0.360642	-0.32466	1	106317238	106317239	ENSMUST00000124895	+	ENSMUSG00000044340	Phlpp1	protein_coding	98432
1	106394842	106397375	-0.0701295	-0.0147734	0.0739637	0.238919	1	106317238	106317239	ENSMUST00000124895	+	ENSMUSG00000044340	Phlpp1	protein_coding	98432
1	106542899	106543160	0.704326	1.08931	-0.670927	-0.888444	1	106713178	106713179	ENSMUST00000189999	-	ENSMUSG00000057329	Bcl2	protein_coding	12043
1	106582141	106586141	0.386547	0.938967	0.533428	0.538058	1	106713178	106713179	ENSMUST00000189999	-	ENSMUSG00000057329	Bcl2	protein_coding	12043
1	106629433	106631039	0.210082	1.22534	1.83184	0.276681	1	106713178	106713179	ENSMUST00000189999	-	ENSMUSG00000057329	Bcl2	protein_coding	12043
1	106759082	106760606	-0.286616	1.48675	0.621976	0.858675	1	106759682	106759683	ENSMUST00000187617	-	ENSMUSG00000009905	Kdsr	protein_coding	70750
1	108331701	108331988	-0.16938	0.920669	-0.549118	-0.509355	1	107605880	107605881	ENSMUST00000123086	+	ENSMUSG00000026315	Serpinb8	protein_coding	20725
1	111357060	111357341	-0.454423	1.20594	-0.802423	-0.753584	1	110977583	110977584	ENSMUST00000187555	-	ENSMUSG00000047216	Cdh19	protein_coding	227485
1	111760529	111761866	-0.169847	0.325676	-0.315028	-0.337711	1	111864767	111864768	ENSMUST00000186365	-	ENSMUSG00000038702	Dsel	protein_coding	319901
1	114463332	114465139	-0.775657	0.196033	-0.414153	-0.387548	1	115684756	115684757	ENSMUST00000043725	+	ENSMUSG00000070695	Cntnap5a	protein_coding	636808
1	115784489	115785178	0.596917	1.39605	0.791112	0.32206	1	115684756	115684757	ENSMUST00000043725	+	ENSMUSG00000070695	Cntnap5a	protein_coding	636808
1	116385043	116388987	-0.333514	0.00793509	-0.397113	-0.385222	1	116802983	116802984	ENSMUST00000179777	+	ENSMUSG00000094429	Gm19965	protein_coding	NA
1	116927073	116928786	-0.0492942	0.285104	-0.400461	-0.334608	1	116802983	116802984	ENSMUST00000179777	+	ENSMUSG00000094429	Gm19965	protein_coding	NA
1	117266363	117269503	-0.24815	0.449666	-0.606045	-0.550758	1	117697131	117697132	ENSMUST00000186341	+	ENSMUSG00000100265	Gm28363	protein_coding	NA
1	117612254	117614356	-0.166246	0.3431	-0.451407	-0.550217	1	117697131	117697132	ENSMUST00000186341	+	ENSMUSG00000100265	Gm28363	protein_coding	NA
1	117649137	117652790	-0.240753	0.0353197	-0.203152	-0.248678	1	117697131	117697132	ENSMUST00000186341	+	ENSMUSG00000100265	Gm28363	protein_coding	NA
1	118330982	118331873	0.0248193	0.255175	-0.352105	-0.297282	1	118322152	118322153	ENSMUST00000161495	+	ENSMUSG00000026377	Nifk	protein_coding	67949
1	118402702	118403412	0.283015	0.289282	-0.215377	-0.122942	1	118389517	118389518	ENSMUST00000189262	+	ENSMUSG00000064302	Clasp1	protein_coding	76707
1	118758982	118760888	0.0196023	0.84602	-0.0333075	0.571754	1	118627946	118627947	ENSMUST00000027629	+	ENSMUSG00000026380	Tfcp2l1	protein_coding	81879
1	118910052	118914542	0.477884	0.723265	0.756224	1.0037	1	118982587	118982588	ENSMUST00000159678	-	ENSMUSG00000048402	Gli2	protein_coding	14633
1	118952950	118958052	0.271806	-0.038978	0.110544	0.0633554	1	118982587	118982588	ENSMUST00000159678	-	ENSMUSG00000048402	Gli2	protein_coding	14633
1	118978157	118979966	-0.10697	0.773318	-0.0835556	-0.0652233	1	118982587	118982588	ENSMUST00000159678	-	ENSMUSG00000048402	Gli2	protein_coding	14633
1	119033980	119035615	0.147709	0.998697	0.577994	0.709003	1	119053338	119053339	ENSMUST00000159839	-	ENSMUSG00000048402	Gli2	protein_coding	14633
1	119044842	119047906	0.380661	0.283751	0.244657	-0.39977	1	119053338	119053339	ENSMUST00000159839	-	ENSMUSG00000048402	Gli2	protein_coding	14633
1	119048767	119056057	0.597143	0.89031	0.863111	0.430285	1	119053338	119053339	ENSMUST00000159839	-	ENSMUSG00000048402	Gli2	protein_coding	14633
1	119187306	119190662	0.000356377	-0.0544711	-0.462691	-0.0233167	1	119053618	119053619	ENSMUST00000062483	-	ENSMUSG00000048402	Gli2	protein_coding	14633
1	119288282	119291047	-0.0367967	0.372905	-0.112581	-0.217095	1	119422247	119422248	ENSMUST00000038765	-	ENSMUSG00000037035	Inhbb	protein_coding	16324
1	119328719	119331673	0.693959	0.744135	1.05828	-0.102303	1	119422247	119422248	ENSMUST00000038765	-	ENSMUSG00000037035	Inhbb	protein_coding	16324
1	119421428	119423806	-0.117255	1.02595	0.990455	0.809945	1	119422247	119422248	ENSMUST00000038765	-	ENSMUSG00000037035	Inhbb	protein_coding	16324
1	119437211	119437894	0.30437	1.34574	1.345	-0.341346	1	119422247	119422248	ENSMUST00000038765	-	ENSMUSG00000037035	Inhbb	protein_coding	16324
1	119443267	119444167	-0.253372	0.454304	-0.137442	0.197282	1	119422247	119422248	ENSMUST00000038765	-	ENSMUSG00000037035	Inhbb	protein_coding	16324
1	119486357	119489326	0.30007	0.206995	0.315034	-0.437747	1	119478078	119478079	ENSMUST00000142945	-	ENSMUSG00000004451	Ralb	protein_coding	64143
1	119501760	119505476	0.441836	0.638557	0.0537882	0.289219	1	119504793	119504794	ENSMUST00000004565	-	ENSMUSG00000004451	Ralb	protein_coding	64143
1	119521391	119521655	-0.0471364	0.974091	0.16225	-0.100977	1	119526160	119526161	ENSMUST00000183952	+	ENSMUSG00000098923	Tmem185b	protein_coding	226351
1	119532297	119533811	0.017932	0.275114	0.477624	-0.231538	1	119526173	119526174	ENSMUST00000183607	+	ENSMUSG00000098923	Tmem185b	protein_coding	226351
1	119835091	119836792	0.173044	0.572806	-0.575068	-0.979345	1	119836998	119836999	ENSMUST00000163621	-	ENSMUSG00000026384	Ptpn4	protein_coding	19258
1	120113754	120118675	0.663665	0.792664	1.18638	0.173245	1	120120137	120120138	ENSMUST00000112648	-	ENSMUSG00000026385	Dbi	protein_coding	13167
1	120423137	120424784	0.775665	0.65416	0.335529	0.0902465	1	120504755	120504756	ENSMUST00000186432	-	ENSMUSG00000026390	Marco	protein_coding	17167
1	120496414	120498249	-0.10926	0.18602	-0.743763	-0.670053	1	120504755	120504756	ENSMUST00000186432	-	ENSMUSG00000026390	Marco	protein_coding	17167
1	120517532	120518388	-0.0900537	0.204893	0.0822453	-0.0341951	1	120505023	120505024	ENSMUST00000027639	-	ENSMUSG00000026390	Marco	protein_coding	17167
1	121951762	121954627	-0.30963	0.160098	-0.0985798	-0.143747	1	121567988	121567989	ENSMUST00000001724	-	ENSMUSG00000001674	Ddx18	protein_coding	66942
1	122308688	122310505	-0.212587	0.668446	-0.773414	-0.853579	1	121567988	121567989	ENSMUST00000001724	-	ENSMUSG00000001674	Ddx18	protein_coding	66942
1	125558876	125562471	0.28214	0.470946	0.367976	0.326584	1	125560595	125560596	ENSMUST00000190037	+	ENSMUSG00000026342	Slc35f5	protein_coding	74150
1	125674199	125675331	1.32068	0.487493	0.253064	0.178225	1	125676995	125676996	ENSMUST00000027581	+	ENSMUSG00000026343	Gpr39	protein_coding	71111
1	125820328	125822122	0.25397	0.156346	-0.0818339	-0.77411	1	125840003	125840004	ENSMUST00000159359	+	ENSMUSG00000026343	Gpr39	protein_coding	71111
1	125930600	125932569	-0.455869	0.0210071	-0.343481	-0.517134	1	125913100	125913101	ENSMUST00000161361	-	ENSMUSG00000026344	Lypd1	protein_coding	72585
1	125986444	125989244	0.242823	0.284728	-0.329313	-0.131497	1	125965199	125965200	ENSMUST00000160736	-	ENSMUSG00000049690	Nckap5	protein_coding	210356
1	126070550	126072407	0.221227	0.424808	-0.466077	-0.847458	1	126035124	126035125	ENSMUST00000159934	-	ENSMUSG00000049690	Nckap5	protein_coding	210356
1	126563138	126564178	0.304114	0.72789	-0.806934	-0.839063	1	126492926	126492927	ENSMUST00000161954	-	ENSMUSG00000049690	Nckap5	protein_coding	210356
1	126602367	126608675	0.242525	0.35987	0.731896	0.376216	1	126492926	126492927	ENSMUST00000161954	-	ENSMUSG00000049690	Nckap5	protein_coding	210356
1	126676127	126678287	0.530431	0.162667	0.186567	-0.372763	1	126738189	126738190	ENSMUST00000162664	-	ENSMUSG00000049690	Nckap5	protein_coding	210356
1	126680433	126683777	0.466328	0.507989	0.337168	0.224365	1	126738189	126738190	ENSMUST00000162664	-	ENSMUSG00000049690	Nckap5	protein_coding	210356
1	126700240	126702549	0.486476	0.536148	0.472768	0.517078	1	126738189	126738190	ENSMUST00000162664	-	ENSMUSG00000049690	Nckap5	protein_coding	210356
1	126729904	126731921	0.775235	0.133701	0.161218	-0.266795	1	126738189	126738190	ENSMUST00000162664	-	ENSMUSG00000049690	Nckap5	protein_coding	210356
1	126737819	126740956	0.646291	0.783976	0.690882	0.0530163	1	126738189	126738190	ENSMUST00000162664	-	ENSMUSG00000049690	Nckap5	protein_coding	210356
1	126743228	126747405	0.0915506	0.577533	0.318177	0.124825	1	126738201	126738202	ENSMUST00000160693	-	ENSMUSG00000049690	Nckap5	protein_coding	210356
1	126916015	126918154	1.07906	0.712764	0.95123	-0.517319	1	126830798	126830799	ENSMUST00000162646	-	ENSMUSG00000049690	Nckap5	protein_coding	210356
1	126924566	126926287	0.293535	0.76042	0.61046	0.190253	1	126830798	126830799	ENSMUST00000162646	-	ENSMUSG00000049690	Nckap5	protein_coding	210356
1	126928251	126932296	0.410651	0.640706	0.745778	0.425755	1	126830798	126830799	ENSMUST00000162646	-	ENSMUSG00000049690	Nckap5	protein_coding	210356
1	127000687	127002404	0.972971	1.78118	1.87022	1.16634	1	126830798	126830799	ENSMUST00000162646	-	ENSMUSG00000049690	Nckap5	protein_coding	210356
1	127012391	127014682	0.350828	0.315116	-0.0209869	-0.163163	1	126830798	126830799	ENSMUST00000162646	-	ENSMUSG00000049690	Nckap5	protein_coding	210356
1	127204043	127208948	0.289754	0.682682	0.356131	0.936837	1	127205015	127205016	ENSMUST00000189427	+	ENSMUSG00000036155	Mgat5	protein_coding	107895
1	127216155	127218593	-0.16417	0.0556694	0.0514393	0.0453273	1	127205028	127205029	ENSMUST00000190921	+	ENSMUSG00000036155	Mgat5	protein_coding	107895
1	127675163	127679864	-0.0848762	0.543461	0.83166	0.644578	1	127678020	127678021	ENSMUST00000160616	-	ENSMUSG00000026347	Tmem163	protein_coding	72160
1	127717210	127719310	-0.0625433	0.214031	-0.177251	-0.406572	1	127729413	127729414	ENSMUST00000038006	+	ENSMUSG00000026348	Acmsd	protein_coding	266645
1	127814657	127815848	-0.0834106	0.507525	-0.154678	-0.208858	1	127796571	127796572	ENSMUST00000153359	+	ENSMUSG00000026349	Ccnt2	protein_coding	72949
1	127828556	127831567	-0.324457	0.664868	-0.245057	-0.188737	1	127840289	127840290	ENSMUST00000061512	-	ENSMUSG00000051590	Map3k19	protein_coding	22625
1	128400045	128402343	0.200925	0.897547	-0.0971549	0.00736728	1	128417358	128417359	ENSMUST00000027602	-	ENSMUSG00000026356	Dars	protein_coding	226414
1	128551696	128554263	-0.00890534	0.0572353	0.15816	-0.264799	1	128592289	128592290	ENSMUST00000052172	-	ENSMUSG00000045382	Cxcr4	protein_coding	12767
1	128577983	128581923	0.309774	0.118948	0.0484576	0.0640959	1	128592289	128592290	ENSMUST00000052172	-	ENSMUSG00000045382	Cxcr4	protein_coding	12767
1	128583602	128589651	0.225241	0.30528	0.296438	0.0900744	1	128592289	128592290	ENSMUST00000052172	-	ENSMUSG00000045382	Cxcr4	protein_coding	12767
1	128691962	128692885	0.401641	0.738057	-0.0967118	0.289259	1	128592292	128592293	ENSMUST00000142893	-	ENSMUSG00000045382	Cxcr4	protein_coding	12767
1	129207388	129208715	0.219392	0.985602	-0.12413	0.865044	1	129273302	129273303	ENSMUST00000148051	+	ENSMUSG00000042581	Thsd7b	protein_coding	210417
1	129240229	129242109	-0.359377	0.197783	-0.202615	-0.205847	1	129273302	129273303	ENSMUST00000148051	+	ENSMUSG00000042581	Thsd7b	protein_coding	210417
1	130574656	130575930	-0.057106	0.468678	-0.0794788	-0.305819	1	130629611	130629612	ENSMUST00000142416	-	ENSMUSG00000042554	Zp3r	protein_coding	22789
1	130666604	130667659	-0.107906	0.520894	-0.325647	-0.336212	1	130661631	130661632	ENSMUST00000027657	-	ENSMUSG00000026405	C4bp	protein_coding	12269
1	130826574	130829466	-0.386002	0.432234	-0.520027	-0.374076	1	130826684	130826685	ENSMUST00000027675	+	ENSMUSG00000026417	Pigr	protein_coding	18703
1	130854282	130855301	0.174115	0.44772	0.309874	0.0509244	1	130865669	130865670	ENSMUST00000038829	+	ENSMUSG00000042474	Fcmr	protein_coding	69169
1	130875820	130877933	0.477318	1.12682	0.211093	1.0061	1	130878158	130878159	ENSMUST00000126821	+	ENSMUSG00000042474	Fcmr	protein_coding	69169
1	131133932	131136180	0.773739	1.11193	1.17543	0.228519	1	131138244	131138245	ENSMUST00000189756	-	ENSMUSG00000016526	Dyrk3	protein_coding	226419
1	131238769	131240988	-0.0973033	0.419277	0.0137382	-0.250871	1	131245257	131245258	ENSMUST00000027688	-	ENSMUSG00000026430	Rassf5	protein_coding	54354
1	131471448	131473398	0.573993	0.469128	0.598301	0.270188	1	131504365	131504366	ENSMUST00000187273	-	ENSMUSG00000026425	Srgap2	protein_coding	14270
1	131474264	131478723	0.0938316	0.303324	-0.0195858	-0.104285	1	131504365	131504366	ENSMUST00000187273	-	ENSMUSG00000026425	Srgap2	protein_coding	14270
1	131960989	131964321	0.0960978	0.215719	0.465518	0.0844226	1	131962967	131962968	ENSMUST00000177943	+	ENSMUSG00000026435	Slc45a3	protein_coding	212980
1	132035917	132036952	0.133345	0.445036	-0.0309585	0.0245266	1	132041915	132041916	ENSMUST00000189227	-	ENSMUSG00000059149	Mfsd4a	protein_coding	213006
1	132200018	132202979	0.500622	0.361974	0.193338	0.632668	1	132200963	132200964	ENSMUST00000189062	+	ENSMUSG00000079330	Lemd1	protein_coding	213409
1	132288507	132293264	0.102694	0.546523	0.899511	1.2565	1	132298626	132298627	ENSMUST00000046071	+	ENSMUSG00000042115	Klhdc8a	protein_coding	213417
1	132295277	132302481	0.293598	0.280026	-0.0648032	-0.18212	1	132298626	132298627	ENSMUST00000046071	+	ENSMUSG00000042115	Klhdc8a	protein_coding	213417
1	132316751	132322672	0.749303	0.640741	0.541764	0.444712	1	132316165	132316166	ENSMUST00000128661	+	ENSMUSG00000009772	Nuak2	protein_coding	74137
1	132324382	132328009	0.516615	0.725199	-0.067059	0.540885	1	132327596	132327597	ENSMUST00000133246	+	ENSMUSG00000009772	Nuak2	protein_coding	74137
1	132332861	132337291	0.391396	0.530206	0.571685	-0.0934298	1	132327596	132327597	ENSMUST00000133246	+	ENSMUSG00000009772	Nuak2	protein_coding	74137
1	132387806	132391299	0.566788	1.29443	0.440619	0.795363	1	132390317	132390318	ENSMUST00000132435	-	ENSMUSG00000042066	Tmcc2	protein_coding	68875
1	132416709	132418504	0.393862	0.320997	0.792409	0.359115	1	132417555	132417556	ENSMUST00000045110	+	ENSMUSG00000042046	Dstyk	protein_coding	213452
1	132419793	132422718	0.519021	0.372992	-0.141726	-0.45664	1	132418377	132418378	ENSMUST00000188973	+	ENSMUSG00000042046	Dstyk	protein_coding	213452
1	132530973	132534406	0.243958	0.278574	-0.487723	-0.0920711	1	132533883	132533884	ENSMUST00000188943	-	ENSMUSG00000053024	Cntn2	protein_coding	21367
1	132580904	132585011	0.510447	0.356547	0.555219	0.682299	1	132587139	132587140	ENSMUST00000186330	-	ENSMUSG00000026442	Nfasc	protein_coding	269116
1	132877243	132878551	0.109203	0.700261	0.0744633	-0.296092	1	132880273	132880274	ENSMUST00000027706	+	ENSMUSG00000026443	Lrrn2	protein_coding	16980
1	133075389	133081931	0.207737	0.552482	0.78545	0.394759	1	133046012	133046013	ENSMUST00000077730	+	ENSMUSG00000026447	Pik3c2b	protein_coding	240752
1	133128540	133131870	0.901838	0.652799	0.390829	-0.0837679	1	133131143	133131144	ENSMUST00000052529	+	ENSMUSG00000046062	Ppp1r15b	protein_coding	108954
1	133140331	133141958	-0.491637	0.264142	-0.909814	-0.942876	1	133131344	133131345	ENSMUST00000122956	+	ENSMUSG00000046062	Ppp1r15b	protein_coding	108954
1	133226664	133229129	0.0355728	0.793147	1.06219	0.673718	1	133246097	133246098	ENSMUST00000105082	+	ENSMUSG00000041757	Plekha6	protein_coding	240753
1	133305531	133306686	-0.128074	0.382157	-0.394678	-0.203797	1	133309800	133309801	ENSMUST00000094557	+	ENSMUSG00000103421	Golt1a	protein_coding	68338
1	133382019	133383382	-0.0864395	0.40314	0.322564	-0.216789	1	133385525	133385526	ENSMUST00000145922	-	ENSMUSG00000070643	Sox13	protein_coding	20668
1	133451567	133454261	0.00742613	0.436673	-0.220238	-0.328375	1	133424376	133424377	ENSMUST00000153799	-	ENSMUSG00000070643	Sox13	protein_coding	20668
1	133491551	133494385	0.318377	0.893752	0.526122	0.215135	1	133424376	133424377	ENSMUST00000153799	-	ENSMUSG00000070643	Sox13	protein_coding	20668
1	133596700	133597449	1.1248	0.698853	0.853334	0.884414	1	133609924	133609925	ENSMUST00000171264	-	ENSMUSG00000090553	Snrpe	protein_coding	20643
1	133900761	133910560	-0.00649536	0.269794	0.0145224	0.0512459	1	133901326	133901327	ENSMUST00000124245	-	ENSMUSG00000010311	Optc	protein_coding	269120
1	134046578	134049262	-0.021668	0.739723	0.139648	0.511979	1	134037496	134037497	ENSMUST00000162779	+	ENSMUSG00000041559	Fmod	protein_coding	14264
1	134076853	134081197	0.198777	0.461883	0.084857	-0.00615308	1	134079119	134079120	ENSMUST00000020692	-	ENSMUSG00000020423	Btg2	protein_coding	12227
1	134093741	134097549	0.242919	0.900428	0.737797	0.849266	1	134111242	134111243	ENSMUST00000159963	+	ENSMUSG00000026450	Chit1	protein_coding	71884
1	134802609	134808748	0.271292	0.686211	0.644201	0.157913	1	134803850	134803851	ENSMUST00000141419	-	ENSMUSG00000073557	Ppp1r12b	protein_coding	329251
1	134861061	134861617	0.93973	1.00979	0.575665	0.90723	1	134846419	134846420	ENSMUST00000156348	-	ENSMUSG00000073557	Ppp1r12b	protein_coding	329251
1	135135780	135136855	1.38534	0.753053	0.188656	-0.27274	1	135133309	135133310	ENSMUST00000167080	+	ENSMUSG00000031506	Ptpn7	protein_coding	320139
1	135287042	135288086	0.228453	0.797036	0.129234	-0.162244	1	135284083	135284084	ENSMUST00000074357	-	ENSMUSG00000041926	Rnpep	protein_coding	215615
1	135428168	135431905	0.561426	0.694611	0.667129	0.144892	1	135430418	135430419	ENSMUST00000159173	-	ENSMUSG00000041879	Ipo9	protein_coding	226432
1	135545481	135549642	-0.0477801	0.0682211	-0.443039	-0.398557	1	135510450	135510451	ENSMUST00000190130	-	ENSMUSG00000009418	Nav1	protein_coding	215690
1	135686233	135689958	0.439791	0.717263	0.821288	0.388777	1	135720061	135720062	ENSMUST00000097561	+	ENSMUSG00000026421	Csrp1	protein_coding	13007
1	135765532	135767875	0.852642	1.16844	1.07357	1.3183	1	135766119	135766120	ENSMUST00000038945	+	ENSMUSG00000041801	Phlda3	protein_coding	27280
1	135769881	135771325	1.29346	1.63579	1.19127	0.683346	1	135767134	135767135	ENSMUST00000136445	+	ENSMUSG00000041801	Phlda3	protein_coding	27280
1	135812869	135814805	0.390162	0.246172	0.694389	0.640513	1	135818598	135818599	ENSMUST00000038760	+	ENSMUSG00000041782	Lad1	protein_coding	16763
1	136139712	136142656	-0.039197	0.16062	0.407477	0.40409	1	136131454	136131455	ENSMUST00000122892	+	ENSMUSG00000041642	Kif21b	protein_coding	16565
1	136232568	136234750	0.385016	0.748626	0.279597	0.670199	1	136234118	136234119	ENSMUST00000153910	-	ENSMUSG00000041605	5730559C18Rik	protein_coding	67313
1	136344696	136347233	0.305201	0.587649	0.277078	0.679378	1	136345697	136345698	ENSMUST00000192314	-	ENSMUSG00000041570	Camsap2	protein_coding	67886
1	136353010	136354876	-0.384544	0.183477	-0.561359	-0.49738	1	136346103	136346104	ENSMUST00000048309	-	ENSMUSG00000041570	Camsap2	protein_coding	67886
1	136595039	136595540	-0.39779	0.690451	-0.547749	-0.603271	1	136624901	136624902	ENSMUST00000047734	+	ENSMUSG00000041483	Zfp281	protein_coding	226442
1	136686609	136687061	0.148155	0.646681	-0.748584	-0.453535	1	136624901	136624902	ENSMUST00000047734	+	ENSMUSG00000041483	Zfp281	protein_coding	226442
1	137119233	137122842	-0.0285317	0.240211	0.111666	-0.109265	1	136960447	136960448	ENSMUST00000027649	-	ENSMUSG00000026398	Nr5a2	protein_coding	26424
1	137373447	137374206	0.432249	1.21469	1.392	0.845123	1	136960447	136960448	ENSMUST00000027649	-	ENSMUSG00000026398	Nr5a2	protein_coding	26424
1	137399047	137399841	-0.118851	0.739451	-0.737038	-0.737325	1	136960447	136960448	ENSMUST00000027649	-	ENSMUSG00000026398	Nr5a2	protein_coding	26424
1	137468038	137469824	-0.196309	0.380908	0.0288695	-0.127856	1	136960447	136960448	ENSMUST00000027649	-	ENSMUSG00000026398	Nr5a2	protein_coding	26424
1	137520809	137521887	0.44395	0.937071	-1.16153	-1.35403	1	136960447	136960448	ENSMUST00000027649	-	ENSMUSG00000026398	Nr5a2	protein_coding	26424
1	137664544	137665271	-0.139034	0.910893	-0.342898	-0.708944	1	138115473	138115474	ENSMUST00000188596	-	ENSMUSG00000026395	Ptprc	protein_coding	19264
1	137786730	137788239	-0.436031	0.411252	-0.424486	-0.495393	1	138115473	138115474	ENSMUST00000188596	-	ENSMUSG00000026395	Ptprc	protein_coding	19264
1	137897109	137902682	0.452371	0.808182	0.534373	0.735225	1	138115473	138115474	ENSMUST00000188596	-	ENSMUSG00000026395	Ptprc	protein_coding	19264
1	137927822	137931090	0.0860695	0.659398	0.608732	-0.0345676	1	138115473	138115474	ENSMUST00000188596	-	ENSMUSG00000026395	Ptprc	protein_coding	19264
1	137952490	137953091	-0.542265	0.500975	0.198784	0.0298319	1	138115473	138115474	ENSMUST00000188596	-	ENSMUSG00000026395	Ptprc	protein_coding	19264
1	138043924	138045652	-0.0451788	1.47727	0.474283	-0.248593	1	138115473	138115474	ENSMUST00000188596	-	ENSMUSG00000026395	Ptprc	protein_coding	19264
1	138344823	138347778	0.181992	0.49177	-0.0884041	0.476493	1	138273738	138273739	ENSMUST00000027643	+	ENSMUSG00000026394	Atp6v1g3	protein_coding	338375
1	138361628	138363472	-0.330228	0.232996	0.251818	-0.0832278	1	138273738	138273739	ENSMUST00000027643	+	ENSMUSG00000026394	Atp6v1g3	protein_coding	338375
1	138385152	138386895	0.000606999	0.897336	1.0329	0.662501	1	138273738	138273739	ENSMUST00000027643	+	ENSMUSG00000026394	Atp6v1g3	protein_coding	338375
1	138503232	138508999	0.00456754	0.556557	0.538162	0.686419	1	138619673	138619674	ENSMUST00000027642	-	ENSMUSG00000026393	Nek7	protein_coding	59125
1	138616997	138619873	0.424499	0.93225	1.06568	0.141634	1	138619673	138619674	ENSMUST00000027642	-	ENSMUSG00000026393	Nek7	protein_coding	59125
1	138960914	138963534	0.00484542	0.633406	-0.639397	-0.530846	1	138963435	138963436	ENSMUST00000200533	+	ENSMUSG00000056268	Dennd1b	protein_coding	329260
1	139077616	139081187	0.473479	0.593986	0.0951112	0.131361	1	139085924	139085925	ENSMUST00000198418	+	ENSMUSG00000056268	Dennd1b	protein_coding	329260
1	139336348	139338262	-0.216883	0.0532832	-0.0425272	-0.339068	1	139328267	139328268	ENSMUST00000197035	-	ENSMUSG00000063681	Crb1	protein_coding	170788
1	139345876	139348192	0.903917	1.36464	1.97463	0.422135	1	139328267	139328268	ENSMUST00000197035	-	ENSMUSG00000063681	Crb1	protein_coding	170788
1	139453544	139456116	0.209175	0.745392	0.549255	0.184315	1	139454772	139454773	ENSMUST00000200083	+	ENSMUSG00000033952	Aspm	protein_coding	12316
1	140359497	140360037	0.12417	0.923409	-0.296998	-0.664646	1	140442936	140442937	ENSMUST00000192840	+	ENSMUSG00000052726	Kcnt2	protein_coding	240776
1	142502145	142503641	-0.423784	0.598284	-0.410973	-0.380551	1	143636576	143636577	ENSMUST00000188838	-	ENSMUSG00000026361	Cdc73	protein_coding	214498
1	142946656	142951135	-0.185344	0.138549	-0.328479	-0.360719	1	143636576	143636577	ENSMUST00000188838	-	ENSMUSG00000026361	Cdc73	protein_coding	214498
1	143123496	143123721	0.423476	1.14296	0.534369	0.566084	1	143636576	143636577	ENSMUST00000188838	-	ENSMUSG00000026361	Cdc73	protein_coding	214498
1	143137614	143138472	0.402238	0.730401	-0.412657	-0.518667	1	143636576	143636577	ENSMUST00000188838	-	ENSMUSG00000026361	Cdc73	protein_coding	214498
1	143206437	143208597	0.156569	-0.00796389	1.12176	-0.0117856	1	143636576	143636577	ENSMUST00000188838	-	ENSMUSG00000026361	Cdc73	protein_coding	214498
1	143292701	143293057	0.222	0.84	-0.806	-0.725	1	143636576	143636577	ENSMUST00000188838	-	ENSMUSG00000026361	Cdc73	protein_coding	214498
1	143367568	143368897	0.277497	0.435183	-0.018073	0.100984	1	143636576	143636577	ENSMUST00000188838	-	ENSMUSG00000026361	Cdc73	protein_coding	214498
1	143540551	143541410	-0.208366	0.918964	0.227321	-0.3923	1	143636576	143636577	ENSMUST00000188838	-	ENSMUSG00000026361	Cdc73	protein_coding	214498
1	143643599	143645151	-0.437778	1.51464	-0.65845	-0.163779	1	143642524	143642525	ENSMUST00000189597	-	ENSMUSG00000026361	Cdc73	protein_coding	214498
1	144001797	144007267	-0.061458	0.524864	0.289966	0.134203	1	144004031	144004032	ENSMUST00000153527	-	ENSMUSG00000026360	Rgs2	protein_coding	19735
1	144030626	144033130	0.815583	0.414797	-0.184643	-0.0307927	1	144004160	144004161	ENSMUST00000127206	-	ENSMUSG00000026360	Rgs2	protein_coding	19735
1	145564147	145565436	-0.175264	0.444234	-0.517092	-0.497285	1	144775434	144775435	ENSMUST00000027603	-	ENSMUSG00000026357	Rgs18	protein_coding	64214
1	146474124	146474824	-0.08425	1.16127	-0.178793	-0.100649	1	146494760	146494761	ENSMUST00000074622	+	ENSMUSG00000035131	Brinp3	protein_coding	215378
1	146493680	146498260	0.281433	0.371052	0.468115	0.367682	1	146494760	146494761	ENSMUST00000074622	+	ENSMUSG00000035131	Brinp3	protein_coding	215378
1	146870741	146872306	-0.0733629	0.607574	-0.45921	-0.444058	1	146497738	146497739	ENSMUST00000125331	+	ENSMUSG00000035131	Brinp3	protein_coding	215378
1	149856089	149856914	-0.900206	0.635455	0.0860242	-0.644442	1	149902198	149902199	ENSMUST00000155438	-	ENSMUSG00000056220	Pla2g4a	protein_coding	18783
1	149881772	149882910	0.00277504	0.59973	-0.216732	0.987211	1	149902198	149902199	ENSMUST00000155438	-	ENSMUSG00000056220	Pla2g4a	protein_coding	18783
1	150392679	150394110	0.368987	0.658497	0.332037	-0.0382544	1	150392718	150392719	ENSMUST00000006167	-	ENSMUSG00000006010	BC003331	protein_coding	226499
1	150610783	150616010	0.165461	0.14089	0.126584	0.0171245	1	150583211	150583212	ENSMUST00000177036	-	ENSMUSG00000066842	Hmcn1	protein_coding	545370
1	150674122	150677325	-0.294589	0.0842566	-0.189636	-0.327262	1	150583211	150583212	ENSMUST00000177036	-	ENSMUSG00000066842	Hmcn1	protein_coding	545370
1	151416121	151418117	-0.0894028	0.334227	-0.863114	-0.814687	1	151412978	151412979	ENSMUST00000138095	-	ENSMUSG00000052748	Swt1	protein_coding	66875
1	151427802	151430038	0.271261	0.543352	0.342347	0.176114	1	151428435	151428436	ENSMUST00000111883	-	ENSMUSG00000052748	Swt1	protein_coding	66875
1	151626977	151631487	-0.095214	0.397555	0.511739	0.220245	1	151677167	151677168	ENSMUST00000086267	+	ENSMUSG00000026483	Fam129a	protein_coding	63913
1	151655728	151657291	0.403728	0.0422655	-0.48099	-0.291618	1	151677167	151677168	ENSMUST00000086267	+	ENSMUSG00000026483	Fam129a	protein_coding	63913
1	151769230	151770216	0.928674	1.26015	0.0584381	-0.801719	1	151755460	151755461	ENSMUST00000187951	+	ENSMUSG00000043019	Edem3	protein_coding	66967
1	151877617	151881111	0.573377	0.777409	0.390361	-0.225523	1	151921226	151921227	ENSMUST00000128433	-	ENSMUSG00000032666	1700025G04Rik	protein_coding	69399
1	151899476	151902175	0.566413	0.728594	1.0461	1.48727	1	151921226	151921227	ENSMUST00000128433	-	ENSMUSG00000032666	1700025G04Rik	protein_coding	69399
1	151939007	151941688	0.202019	0.243253	0.0814424	-0.172702	1	151921226	151921227	ENSMUST00000128433	-	ENSMUSG00000032666	1700025G04Rik	protein_coding	69399
1	151974493	151979063	0.350779	0.275782	-0.262736	0.158025	1	151921226	151921227	ENSMUST00000128433	-	ENSMUSG00000032666	1700025G04Rik	protein_coding	69399
1	151982773	151986840	0.675531	0.510419	-0.315126	0.0448967	1	151921226	151921227	ENSMUST00000128433	-	ENSMUSG00000032666	1700025G04Rik	protein_coding	69399
1	151999943	152002791	0.0866875	0.37233	-0.34007	-0.499972	1	152055291	152055292	ENSMUST00000121533	-	ENSMUSG00000032666	1700025G04Rik	protein_coding	69399
1	152051513	152052315	-0.171195	0.941903	0.0855486	-0.372728	1	152055291	152055292	ENSMUST00000121533	-	ENSMUSG00000032666	1700025G04Rik	protein_coding	69399
1	152169024	152171632	0.690682	0.967769	-0.113896	-0.197659	1	152090124	152090125	ENSMUST00000044581	-	ENSMUSG00000032666	1700025G04Rik	protein_coding	69399
1	152381762	152383223	0.139526	0.593763	-0.314361	-0.239495	1	152383744	152383745	ENSMUST00000159270	-	ENSMUSG00000014980	Tsen15	protein_coding	66637
1	152399488	152401003	0.0279861	0.579255	0.770329	-0.0718812	1	152399830	152399831	ENSMUST00000044311	+	ENSMUSG00000032649	Colgalt2	protein_coding	269132
1	152414100	152415324	-0.202851	0.935593	1.0049	-0.435216	1	152399830	152399831	ENSMUST00000044311	+	ENSMUSG00000032649	Colgalt2	protein_coding	269132
1	152570895	152572312	0.598643	0.337821	-0.130535	-0.350684	1	152553043	152553044	ENSMUST00000188395	-	ENSMUSG00000026482	Rgl1	protein_coding	19731
1	152595440	152598792	-0.122051	0.386607	-0.345154	-0.275373	1	152592758	152592759	ENSMUST00000128251	-	ENSMUSG00000026482	Rgl1	protein_coding	19731
1	152622088	152626040	-0.0470724	0.813205	0.790468	0.639655	1	152625028	152625029	ENSMUST00000149536	-	ENSMUSG00000026482	Rgl1	protein_coding	19731
1	152668586	152669903	0.527021	0.394378	-0.284343	-0.230112	1	152625216	152625217	ENSMUST00000027760	-	ENSMUSG00000026482	Rgl1	protein_coding	19731
1	152746422	152747662	0.266598	0.482106	0.0527137	-0.117119	1	152750551	152750552	ENSMUST00000068875	+	ENSMUSG00000055547	Apobec4	protein_coding	71281
1	152749079	152749825	0.72556	0.883745	-0.226615	0.198471	1	152750551	152750552	ENSMUST00000068875	+	ENSMUSG00000055547	Apobec4	protein_coding	71281
1	152792661	152794238	0.594753	0.777227	0.97611	0.490664	1	152800194	152800195	ENSMUST00000186568	+	ENSMUSG00000026480	Ncf2	protein_coding	17970
1	153077453	153077862	0.759978	0.828161	-0.0462934	-0.546924	1	153093480	153093481	ENSMUST00000190960	+	ENSMUSG00000042751	Nmnat2	protein_coding	226518
1	153145443	153146179	0.117216	0.383102	0.464416	0.0754959	1	153152085	153152086	ENSMUST00000185328	-	ENSMUSG00000026479	Lamc2	protein_coding	16782
1	153191154	153194271	0.343801	0.859854	0.389268	0.400092	1	153186446	153186447	ENSMUST00000027753	-	ENSMUSG00000026479	Lamc2	protein_coding	16782
1	153296729	153299232	0.0767419	0.235648	-0.99736	-1.0725	1	153332785	153332786	ENSMUST00000027752	-	ENSMUSG00000026478	Lamc1	protein_coding	226519
1	153359963	153361623	-0.151963	0.11543	-0.370748	-0.384308	1	153332785	153332786	ENSMUST00000027752	-	ENSMUSG00000026478	Lamc1	protein_coding	226519
1	153584552	153585707	0.296168	0.334568	0.0141143	-0.232724	1	153550044	153550045	ENSMUST00000041874	-	ENSMUSG00000042684	Npl	protein_coding	74091
1	153608877	153610671	-0.342623	0.295313	-0.292087	-0.237018	1	153653025	153653026	ENSMUST00000041776	+	ENSMUSG00000042671	Rgs8	protein_coding	67792
1	153641374	153643188	0.535959	0.694337	0.803311	0.530783	1	153653025	153653026	ENSMUST00000041776	+	ENSMUSG00000042671	Rgs8	protein_coding	67792
1	153677045	153680016	0.0284302	0.252619	-0.309947	0.0768936	1	153667489	153667490	ENSMUST00000147794	+	ENSMUSG00000042671	Rgs8	protein_coding	67792
1	153745205	153749519	0.39464	0.10786	0.332093	-0.0894159	1	153749426	153749427	ENSMUST00000086209	+	ENSMUSG00000066800	Rnasel	protein_coding	24014
1	153899254	153903407	0.621676	0.936663	1.24528	0.558287	1	153899944	153899945	ENSMUST00000086199	+	ENSMUSG00000026473	Glul	protein_coding	14645
1	153975040	153975477	0.118078	0.637444	-0.213913	-0.266899	1	153906043	153906044	ENSMUST00000154576	+	ENSMUSG00000026473	Glul	protein_coding	14645
1	154155584	154156422	0.767203	0.423467	0.743359	-0.315678	1	154201187	154201188	ENSMUST00000086195	+	ENSMUSG00000066797	Zfp648	protein_coding	100503355
1	154717271	154719940	0.147334	0.544677	0.378794	-0.329914	1	154725919	154725920	ENSMUST00000004214	-	ENSMUSG00000004110	Cacna1e	protein_coding	12290
1	154722771	154728432	-0.0305128	0.544408	0.105738	0.0985957	1	154725919	154725920	ENSMUST00000004214	-	ENSMUSG00000004110	Cacna1e	protein_coding	12290
1	154743444	154746963	-0.0147508	0.350584	-0.212582	-0.172677	1	154726355	154726356	ENSMUST00000187541	-	ENSMUSG00000004110	Cacna1e	protein_coding	12290
1	154783861	154786431	-0.0223883	0.314272	0.012814	0.272981	1	154816940	154816941	ENSMUST00000188965	-	ENSMUSG00000004110	Cacna1e	protein_coding	12290
1	154925997	154926971	0.149484	0.440719	-0.252165	-0.289028	1	154884500	154884501	ENSMUST00000188321	-	ENSMUSG00000004110	Cacna1e	protein_coding	12290
1	154952469	154952894	0.234	0.955	-0.928	-0.907	1	154884500	154884501	ENSMUST00000188321	-	ENSMUSG00000004110	Cacna1e	protein_coding	12290
1	154955778	154957201	0.573711	0.689992	0.367894	-0.0941441	1	154884500	154884501	ENSMUST00000188321	-	ENSMUSG00000004110	Cacna1e	protein_coding	12290
1	155069521	155072046	0.11814	1.18393	0.986128	0.762408	1	155099635	155099636	ENSMUST00000055322	-	ENSMUSG00000056708	Ier5	protein_coding	15939
1	155091450	155101339	0.576897	0.711981	0.416103	0.10178	1	155099635	155099636	ENSMUST00000055322	-	ENSMUSG00000056708	Ier5	protein_coding	15939
1	155126361	155127922	0.0399526	0.344611	-0.443723	-0.486344	1	155134021	155134022	ENSMUST00000191773	-	ENSMUSG00000026471	Mr1	protein_coding	15064
1	155228776	155230707	0.261281	0.643388	-0.261152	-0.296095	1	155229893	155229894	ENSMUST00000187781	-	ENSMUSG00000033722	BC034090	protein_coding	207792
1	155426841	155429645	0.523301	0.23922	0.725595	-0.0226683	1	155417414	155417415	ENSMUST00000111774	-	ENSMUSG00000026469	Xpr1	protein_coding	19775
1	155458976	155464098	-0.143672	0.362205	-0.0992794	-0.12077	1	155417414	155417415	ENSMUST00000111774	-	ENSMUSG00000026469	Xpr1	protein_coding	19775
1	155493542	155494206	-0.400729	0.659256	0.0669729	0.694928	1	155558120	155558121	ENSMUST00000080138	+	ENSMUSG00000033701	Acbd6	protein_coding	72482
1	155527170	155530783	0.652909	1.382	0.970622	1.00063	1	155558120	155558121	ENSMUST00000080138	+	ENSMUSG00000033701	Acbd6	protein_coding	72482
1	155574647	155575638	0.176353	0.668682	-0.442868	-0.728584	1	155567248	155567249	ENSMUST00000159339	+	ENSMUSG00000033701	Acbd6	protein_coding	72482
1	155840750	155842629	0.172382	-0.0357387	-0.458022	-0.4075	1	155861372	155861373	ENSMUST00000132189	-	ENSMUSG00000033671	Cep350	protein_coding	74081
1	156034736	156035226	-0.251	0.813	-0.173	-0.476	1	156034816	156034817	ENSMUST00000169241	-	ENSMUSG00000026466	Tor1aip1	protein_coding	208263
1	156183263	156184518	0.140164	0.702542	0.348648	1.16552	1	156205025	156205026	ENSMUST00000015628	-	ENSMUSG00000015484	Fam163a	protein_coding	329274
1	156276360	156277750	-0.160764	0.0582964	-0.553468	-0.591423	1	156274389	156274390	ENSMUST00000148277	-	ENSMUSG00000060985	Tdrd5	protein_coding	214575
1	156469011	156473561	0.15312	0.094984	0.0704442	-0.234404	1	156474196	156474197	ENSMUST00000187073	-	ENSMUSG00000026600	Soat1	protein_coding	20652
1	156523247	156523889	0.240187	0.835093	-0.105276	0.28114	1	156524012	156524013	ENSMUST00000190422	+	ENSMUSG00000101523	Gm10031	protein_coding	NA
1	156531445	156532775	0.319964	0.914397	0.092015	0.0108226	1	156524012	156524013	ENSMUST00000190422	+	ENSMUSG00000101523	Gm10031	protein_coding	NA
1	156630890	156635531	-0.0578733	0.249158	-0.103788	-0.170776	1	156615923	156615924	ENSMUST00000190749	+	ENSMUSG00000026596	Abl2	protein_coding	11352
1	156779564	156782650	0.658675	0.596055	1.01053	0.163097	1	156813567	156813568	ENSMUST00000189208	-	ENSMUSG00000026594	Ralgps2	protein_coding	78255
1	156791826	156792957	-0.570891	0.317931	-0.582936	-0.664446	1	156813567	156813568	ENSMUST00000189208	-	ENSMUSG00000026594	Ralgps2	protein_coding	78255
1	156939957	156941811	0.339424	0.371575	0.195723	0.0318549	1	156939625	156939626	ENSMUST00000185198	-	ENSMUSG00000026594	Ralgps2	protein_coding	78255
1	157313386	157314860	0.208052	0.635739	-0.429728	-0.387472	1	157256681	157256682	ENSMUST00000134543	-	ENSMUSG00000070565	Rasal2	protein_coding	226525
1	157416020	157418316	0.748257	1.12371	0.41007	-0.427867	1	157412594	157412595	ENSMUST00000078308	-	ENSMUSG00000070565	Rasal2	protein_coding	226525
1	157439563	157449095	0.540575	0.665385	0.854056	0.477406	1	157458577	157458578	ENSMUST00000193791	+	ENSMUSG00000033488	Cryzl2	protein_coding	226527
1	157453369	157454410	0.899258	1.43505	1.53748	0.274458	1	157458577	157458578	ENSMUST00000193791	+	ENSMUSG00000033488	Cryzl2	protein_coding	226527
1	157754651	157757194	-0.006151	0.36792	0.752406	0.143856	1	157538051	157538052	ENSMUST00000155665	+	ENSMUSG00000026589	Sec16b	protein_coding	89867
1	157796255	157797949	-0.239834	0.174609	-0.305821	-0.306976	1	157538051	157538052	ENSMUST00000155665	+	ENSMUSG00000026589	Sec16b	protein_coding	89867
1	157931303	157932438	-0.133414	0.173468	-0.578327	-0.795911	1	158296463	158296464	ENSMUST00000194578	-	ENSMUSG00000004031	Brinp2	protein_coding	240843
1	158033874	158035494	-0.308626	0.329473	-0.209341	-0.320768	1	158296463	158296464	ENSMUST00000194578	-	ENSMUSG00000004031	Brinp2	protein_coding	240843
1	158190783	158193024	0.0577068	0.353753	0.0854882	-0.216304	1	158296463	158296464	ENSMUST00000194578	-	ENSMUSG00000004031	Brinp2	protein_coding	240843
1	158371589	158376711	0.0154375	0.275632	-0.422255	-0.368613	1	158362550	158362551	ENSMUST00000195311	+	ENSMUSG00000026587	Astn1	protein_coding	11899
1	158400715	158401929	0.253477	1.15553	0.715841	0.874848	1	158362550	158362551	ENSMUST00000195311	+	ENSMUSG00000026587	Astn1	protein_coding	11899
1	158488770	158491535	0.118857	0.322852	0.0527873	0.0475056	1	158509877	158509878	ENSMUST00000192619	+	ENSMUSG00000026587	Astn1	protein_coding	11899
1	158500871	158501593	-0.530981	0.691983	-0.169296	0.362596	1	158509877	158509878	ENSMUST00000192619	+	ENSMUSG00000026587	Astn1	protein_coding	11899
1	159181987	159183146	0.24155	0.180853	-0.484387	-0.220379	1	159232320	159232321	ENSMUST00000195800	+	ENSMUSG00000040782	Cop1	protein_coding	26374
1	159615262	159617166	0.370011	0.598319	-0.213181	1.28805	1	159523841	159523842	ENSMUST00000195199	+	ENSMUSG00000015829	Tnr	protein_coding	21960
1	159738993	159743552	1.07735	0.905251	1.10051	0.47699	1	159737510	159737511	ENSMUST00000111669	+	ENSMUSG00000015829	Tnr	protein_coding	21960
1	160211795	160212919	0.559807	1.58807	1.38258	0.581439	1	160212725	160212726	ENSMUST00000194167	-	ENSMUSG00000014226	Cacybp	protein_coding	12301
1	160286006	160288253	0.374588	0.572205	0.673985	1.07581	1	160287337	160287338	ENSMUST00000194824	-	ENSMUSG00000026721	Rabgap1l	protein_coding	29809
1	160631983	160633283	-0.486891	0.468743	-0.731371	-0.530961	1	160792937	160792938	ENSMUST00000195442	-	ENSMUSG00000026721	Rabgap1l	protein_coding	29809
1	161130080	161132783	0.299009	0.855451	-0.105318	-0.0375708	1	161131427	161131428	ENSMUST00000117467	-	ENSMUSG00000026705	Klhl20	protein_coding	226541
1	161168791	161171710	0.05006	0.100157	-0.235361	-0.14422	1	161159313	161159314	ENSMUST00000135643	-	ENSMUSG00000049160	Tex50	protein_coding	100502590
1	161193553	161196351	0.676835	1.14145	0.691017	0.423951	1	161159313	161159314	ENSMUST00000135643	-	ENSMUSG00000049160	Tex50	protein_coding	100502590
1	161379361	161381834	0.0800251	1.00762	0.521219	0.139157	1	161395409	161395410	ENSMUST00000028024	+	ENSMUSG00000026700	Tnfsf4	protein_coding	22164
1	161399350	161400655	0.243295	0.582674	0.20207	-0.173269	1	161395409	161395410	ENSMUST00000028024	+	ENSMUSG00000026700	Tnfsf4	protein_coding	22164
1	161712203	161714139	0.286933	1.17261	0.338996	0.237117	1	161788357	161788358	ENSMUST00000193648	-	ENSMUSG00000000817	Fasl	protein_coding	14103
1	161999967	162005213	0.426844	0.688747	0.188659	0.180011	1	161996013	161996014	ENSMUST00000193110	-	ENSMUSG00000040265	Dnm3	protein_coding	103967
1	162012555	162016210	0.338661	0.293537	-0.0337346	-0.340321	1	161996013	161996014	ENSMUST00000193110	-	ENSMUSG00000040265	Dnm3	protein_coding	103967
1	162019841	162021733	-0.196173	0.469532	0.521231	0.290993	1	161996013	161996014	ENSMUST00000193110	-	ENSMUSG00000040265	Dnm3	protein_coding	103967
1	162039448	162040077	0.240614	0.883816	0.996207	0.284011	1	161996013	161996014	ENSMUST00000193110	-	ENSMUSG00000040265	Dnm3	protein_coding	103967
1	162359125	162363525	-0.0255766	0.2451	-0.180949	-0.159279	1	162407334	162407335	ENSMUST00000195768	-	ENSMUSG00000040265	Dnm3	protein_coding	103967
1	162569570	162571889	0.39733	0.639968	0.423197	0.483712	1	162570515	162570516	ENSMUST00000132158	+	ENSMUSG00000026696	Vamp4	protein_coding	53330
1	162591543	162593253	-0.207633	0.380899	-0.157003	-0.212705	1	162574821	162574822	ENSMUST00000138499	+	ENSMUSG00000026696	Vamp4	protein_coding	53330
1	162667523	162671524	-0.295494	0.0867156	-0.108768	-0.023073	1	162658218	162658219	ENSMUST00000169439	-	ENSMUSG00000091060	Myocos	protein_coding	100038657
1	162802773	162805823	-0.110886	0.23133	-0.208963	-0.230592	1	162808473	162808474	ENSMUST00000193508	-	ENSMUSG00000026692	Fmo4	protein_coding	226564
1	162857683	162859169	0.199724	1.53422	0.642288	0.228913	1	162859713	162859714	ENSMUST00000131058	-	ENSMUSG00000040181	Fmo1	protein_coding	14261
1	163227059	163229010	-0.339054	0.195369	-1.30775	-1.23242	1	163289223	163289224	ENSMUST00000183691	-	ENSMUSG00000026586	Prrx1	protein_coding	18933
1	163337585	163340011	0.473826	0.63203	0.544086	0.131419	1	163313709	163313710	ENSMUST00000027878	-	ENSMUSG00000026586	Prrx1	protein_coding	18933
1	163399326	163401837	0.336719	0.174808	-0.88525	-0.936892	1	163403610	163403611	ENSMUST00000185299	-	ENSMUSG00000040124	Gorab	protein_coding	98376
1	163637248	163641269	-0.235132	0.19919	-0.356616	-0.34763	1	163725231	163725232	ENSMUST00000159679	-	ENSMUSG00000040113	Mettl11b	protein_coding	240879
1	163682131	163683251	0.297688	0.402297	0.369919	-0.204762	1	163725231	163725232	ENSMUST00000159679	-	ENSMUSG00000040113	Mettl11b	protein_coding	240879
1	163724962	163726866	0.292348	0.325931	-0.0470378	0.742829	1	163725231	163725232	ENSMUST00000159679	-	ENSMUSG00000040113	Mettl11b	protein_coding	240879
1	163729521	163730055	0.87661	1.23246	0.772929	-0.141727	1	163725231	163725232	ENSMUST00000159679	-	ENSMUSG00000040113	Mettl11b	protein_coding	240879
1	165193844	165195799	0.732685	1.03929	0.282897	0.574689	1	165194316	165194317	ENSMUST00000192565	-	ENSMUSG00000040848	Sft2d2	protein_coding	108735
1	165235194	165238051	-0.270414	0.821696	0.131205	0.198422	1	165236512	165236513	ENSMUST00000195248	-	ENSMUSG00000040843	Tiprl	protein_coding	226591
1	165459069	165460525	0.439171	0.623079	0.781349	0.712541	1	165460464	165460465	ENSMUST00000027856	-	ENSMUSG00000026571	Dcaf6	protein_coding	74106
1	165607967	165608391	-0.198967	0.570953	-0.520335	-0.486325	1	165608528	165608529	ENSMUST00000195410	-	ENSMUSG00000026566	Mpzl1	protein_coding	68481
1	165613163	165616287	-0.0192189	0.101034	-0.109593	-0.404241	1	165613978	165613979	ENSMUST00000192848	-	ENSMUSG00000026566	Mpzl1	protein_coding	68481
1	165633875	165635514	0.776963	0.92759	0.880624	0.949344	1	165634085	165634086	ENSMUST00000193172	-	ENSMUSG00000026566	Mpzl1	protein_coding	68481
1	165641320	165644555	0.28476	0.481788	0.490163	0.692638	1	165634537	165634538	ENSMUST00000193023	-	ENSMUSG00000026566	Mpzl1	protein_coding	68481
1	165663046	165665310	0.23217	0.431038	-0.0397195	-0.115593	1	165634537	165634538	ENSMUST00000193023	-	ENSMUSG00000026566	Mpzl1	protein_coding	68481
1	165665322	165668811	-0.0626108	0.454686	0.042084	0.0655543	1	165634537	165634538	ENSMUST00000193023	-	ENSMUSG00000026566	Mpzl1	protein_coding	68481
1	165702174	165703397	0.131817	0.88059	0.0262355	-0.140859	1	165708047	165708048	ENSMUST00000040357	-	ENSMUSG00000040723	Rcsd1	protein_coding	226594
1	165775392	165775830	0.750856	1.10384	1.06887	0.233852	1	165769476	165769477	ENSMUST00000040298	+	ENSMUSG00000040713	Creg1	protein_coding	433375
1	165813211	165817823	0.472466	0.578717	0.137585	0.371565	1	165788765	165788766	ENSMUST00000086002	+	ENSMUSG00000005763	Cd247	protein_coding	12503
1	165817870	165819071	0.161124	0.168556	0.323021	-0.122214	1	165788765	165788766	ENSMUST00000086002	+	ENSMUSG00000005763	Cd247	protein_coding	12503
1	165852103	165854026	0.525793	0.655002	0.381133	0.52426	1	165858216	165858217	ENSMUST00000159070	+	ENSMUSG00000005763	Cd247	protein_coding	12503
1	165860913	165863002	0.323695	0.275014	0.360552	0.203003	1	165864655	165864656	ENSMUST00000162411	+	ENSMUSG00000005763	Cd247	protein_coding	12503
1	165933627	165937337	0.214071	0.759267	0.717272	0.580767	1	165934899	165934900	ENSMUST00000069609	-	ENSMUSG00000026565	Pou2f1	protein_coding	18986
1	165982416	165986089	0.38923	0.381944	0.111748	-0.115406	1	166002608	166002609	ENSMUST00000111429	-	ENSMUSG00000026565	Pou2f1	protein_coding	18986
1	165992566	165994860	0.277709	0.681277	0.525752	0.116766	1	166002608	166002609	ENSMUST00000111429	-	ENSMUSG00000026565	Pou2f1	protein_coding	18986
1	166254404	166257486	0.292823	0.587644	0.421217	0.21296	1	166254193	166254194	ENSMUST00000192638	+	ENSMUSG00000040612	Ildr2	protein_coding	100039795
1	166282654	166289234	0.292351	0.523921	0.276464	-0.0249691	1	166254193	166254194	ENSMUST00000192638	+	ENSMUSG00000040612	Ildr2	protein_coding	100039795
1	166378368	166381384	0.739426	1.32974	0.501692	0.373598	1	166379097	166379098	ENSMUST00000027846	+	ENSMUSG00000026563	Tada1	protein_coding	27878
1	167254626	167255860	-0.0132229	0.329481	0.272069	-0.0955737	1	167243157	167243158	ENSMUST00000027839	-	ENSMUSG00000026558	Uck2	protein_coding	80914
1	167597508	167599763	0.386215	1.01443	0.485561	1.04237	1	167598384	167598385	ENSMUST00000015987	+	ENSMUSG00000015843	Rxrg	protein_coding	20183
1	167660359	167664584	-0.0200573	0.378387	0.130085	0.229402	1	167689237	167689238	ENSMUST00000111377	+	ENSMUSG00000026686	Lmx1a	protein_coding	110648
1	167802014	167804500	0.644036	0.6928	0.933392	0.611617	1	167689557	167689558	ENSMUST00000028003	+	ENSMUSG00000026686	Lmx1a	protein_coding	110648
1	168064816	168067619	0.351052	0.270887	0.060396	0.0354092	1	168164661	168164662	ENSMUST00000097471	-	ENSMUSG00000052534	Pbx1	protein_coding	18514
1	168213768	168217435	0.203866	1.19696	0.294881	0.575711	1	168164661	168164662	ENSMUST00000097471	-	ENSMUSG00000052534	Pbx1	protein_coding	18514
1	168243544	168248138	0.462462	0.934446	1.15699	0.431163	1	168164661	168164662	ENSMUST00000097471	-	ENSMUSG00000052534	Pbx1	protein_coding	18514
1	168282098	168286133	0.396701	0.158622	0.463504	0.219166	1	168164661	168164662	ENSMUST00000097471	-	ENSMUSG00000052534	Pbx1	protein_coding	18514
1	168290932	168292636	-0.0543281	0.590732	0.143759	0.0380968	1	168164661	168164662	ENSMUST00000097471	-	ENSMUSG00000052534	Pbx1	protein_coding	18514
1	168354669	168359571	0.602008	0.891301	0.722316	1.0557	1	168431503	168431504	ENSMUST00000064438	-	ENSMUSG00000052534	Pbx1	protein_coding	18514
1	168370338	168377966	0.0968993	0.336525	0.370883	0.105023	1	168431503	168431504	ENSMUST00000064438	-	ENSMUSG00000052534	Pbx1	protein_coding	18514
1	168381484	168386823	0.209567	0.833679	1.31848	0.471897	1	168431503	168431504	ENSMUST00000064438	-	ENSMUSG00000052534	Pbx1	protein_coding	18514
1	168391382	168397372	0.226254	0.53473	0.412182	0.602479	1	168431503	168431504	ENSMUST00000064438	-	ENSMUSG00000052534	Pbx1	protein_coding	18514
1	168407788	168411935	0.0936349	0.491418	0.359052	0.149123	1	168431503	168431504	ENSMUST00000064438	-	ENSMUSG00000052534	Pbx1	protein_coding	18514
1	168423835	168434195	0.469238	0.536653	0.610887	0.465455	1	168431503	168431504	ENSMUST00000064438	-	ENSMUSG00000052534	Pbx1	protein_coding	18514
1	168474474	168480078	0.322299	0.245322	0.235183	-0.0299063	1	168432269	168432270	ENSMUST00000188912	-	ENSMUSG00000052534	Pbx1	protein_coding	18514
1	168621711	168622489	-0.519226	0.710862	-1.59203	-1.59716	1	168432269	168432270	ENSMUST00000188912	-	ENSMUSG00000052534	Pbx1	protein_coding	18514
1	169118223	169122111	0.528072	0.226303	-0.14414	-0.0333356	1	169522381	169522382	ENSMUST00000195342	-	ENSMUSG00000026683	Nuf2	protein_coding	66977
1	169197035	169198557	-0.495329	-0.0354928	-0.673084	-0.74944	1	169522381	169522382	ENSMUST00000195342	-	ENSMUSG00000026683	Nuf2	protein_coding	66977
1	169349892	169351411	0.117839	0.0858683	0.188522	-0.177908	1	169522381	169522382	ENSMUST00000195342	-	ENSMUSG00000026683	Nuf2	protein_coding	66977
1	169458872	169459733	0.919679	1.3162	0.365782	-0.913022	1	169522381	169522382	ENSMUST00000195342	-	ENSMUSG00000026683	Nuf2	protein_coding	66977
1	169910404	169912024	0.247825	0.659735	0.339761	-0.0619179	1	169928648	169928649	ENSMUST00000094348	+	ENSMUSG00000070532	Ccdc190	protein_coding	78465
1	170138895	170141072	-0.00599816	0.0582761	-0.168652	-0.264861	1	170143712	170143713	ENSMUST00000161492	-	ENSMUSG00000026670	Uap1	protein_coding	107652
1	170438686	170441140	0.0173981	0.453925	0.00771679	-0.153661	1	170454913	170454914	ENSMUST00000160816	-	ENSMUSG00000038473	Nos1ap	protein_coding	70729
1	170496393	170506820	0.095475	0.11825	0.120964	-0.163927	1	170454913	170454914	ENSMUST00000160816	-	ENSMUSG00000038473	Nos1ap	protein_coding	70729
1	170508370	170509721	0.362703	0.646275	-0.0609504	0.0381725	1	170557109	170557110	ENSMUST00000160466	-	ENSMUSG00000038473	Nos1ap	protein_coding	70729
1	170511384	170514577	0.121764	0.390841	0.637323	0.865236	1	170557109	170557110	ENSMUST00000160466	-	ENSMUSG00000038473	Nos1ap	protein_coding	70729
1	170535762	170537544	0.212895	0.486751	0.135224	0.262928	1	170557109	170557110	ENSMUST00000160466	-	ENSMUSG00000038473	Nos1ap	protein_coding	70729
1	170586686	170587895	0.237369	1.30067	0.713124	0.275294	1	170589296	170589297	ENSMUST00000161485	-	ENSMUSG00000038473	Nos1ap	protein_coding	70729
1	170773811	170774340	-0.251996	0.693784	-0.431225	-0.349076	1	170794370	170794371	ENSMUST00000182787	-	ENSMUSG00000026663	Atf6	protein_coding	226641
1	170866858	170868618	-0.0961824	0.818528	0.973128	0.140007	1	170867770	170867771	ENSMUST00000027974	-	ENSMUSG00000026663	Atf6	protein_coding	226641
1	170961563	170964460	-0.0851015	-0.112161	-0.279813	-0.314982	1	170961629	170961630	ENSMUST00000161503	-	ENSMUSG00000026656	Fcgr2b	protein_coding	14130
1	170992564	170992955	0.668875	1.22294	0.00231202	0.00680051	1	170976546	170976547	ENSMUST00000159969	-	ENSMUSG00000026656	Fcgr2b	protein_coding	14130
1	170998206	170998796	0.167686	0.719841	-0.308461	-0.188429	1	171018920	171018921	ENSMUST00000078825	+	ENSMUSG00000059089	Fcgr4	protein_coding	246256
1	171088268	171090437	0.0545371	0.340426	-0.273505	-0.0167432	1	171064934	171064935	ENSMUST00000164179	-	ENSMUSG00000059498	Fcgr3	protein_coding	14131
1	171110313	171112640	-0.0148999	1.06858	0.57608	0.429239	1	171113918	171113919	ENSMUST00000129651	+	ENSMUSG00000026649	Cfap126	protein_coding	75472
1	171327282	171329488	0.322039	0.171334	0.233665	-0.291697	1	171329145	171329146	ENSMUST00000111300	+	ENSMUSG00000013973	Dedd	protein_coding	21945
1	171343811	171346271	0.0378675	0.611395	0.614025	-0.0769866	1	171344466	171344467	ENSMUST00000136339	-	ENSMUSG00000013997	Nit1	protein_coding	27045
1	171477899	171481194	0.121085	0.389933	0.154578	-0.178117	1	171462850	171462851	ENSMUST00000155913	+	ENSMUSG00000038235	F11r	protein_coding	16456
1	171562236	171563115	-0.310472	0.443639	0.0285119	0.284902	1	171559194	171559195	ENSMUST00000194170	+	ENSMUSG00000004709	Cd244	protein_coding	18106
1	171825062	171827030	0.49459	0.240241	0.913212	-0.0916397	1	171839697	171839698	ENSMUST00000155802	+	ENSMUSG00000038147	Cd84	protein_coding	12523
1	171979175	171980769	0.44057	1.18831	0.995642	0.630029	1	172009028	172009029	ENSMUST00000148363	-	ENSMUSG00000026556	Vangl2	protein_coding	93840
1	172014635	172019163	0.254429	0.693506	0.743542	0.138495	1	172009028	172009029	ENSMUST00000148363	-	ENSMUSG00000026556	Vangl2	protein_coding	93840
1	172022013	172029763	0.347018	0.743533	0.596484	0.631757	1	172026710	172026711	ENSMUST00000153662	-	ENSMUSG00000026556	Vangl2	protein_coding	93840
1	172200333	172203049	0.842151	1.0299	1.31599	0.950862	1	172199814	172199815	ENSMUST00000125361	-	ENSMUSG00000013698	Pea15a	protein_coding	18611
1	172206480	172208618	0.287961	0.502185	0.273201	0.539542	1	172206696	172206697	ENSMUST00000155109	-	ENSMUSG00000013698	Pea15a	protein_coding	18611
1	172218305	172223202	0.427757	1.07001	1.04393	0.517641	1	172219714	172219715	ENSMUST00000170700	-	ENSMUSG00000007122	Casq1	protein_coding	12372
1	172294978	172298747	0.431013	0.816463	0.732647	-0.0969955	1	172298063	172298064	ENSMUST00000085913	-	ENSMUSG00000007097	Atp1a2	protein_coding	98660
1	172308314	172312044	0.0910394	0.351106	0.329072	-0.639194	1	172311771	172311772	ENSMUST00000085912	+	ENSMUSG00000038034	Igsf8	protein_coding	140559
1	172313067	172316822	0.308525	0.747618	0.137669	0.261913	1	172312367	172312368	ENSMUST00000039506	+	ENSMUSG00000038034	Igsf8	protein_coding	140559
1	172340406	172345341	0.431037	0.405694	0.70401	0.441837	1	172341210	172341211	ENSMUST00000056136	+	ENSMUSG00000044708	Kcnj10	protein_coding	16513
1	172367169	172367761	-0.0570794	0.978306	-0.243696	-0.133557	1	172376546	172376547	ENSMUST00000052455	+	ENSMUSG00000050229	Pigm	protein_coding	67556
1	172435965	172438222	0.00194417	0.272199	-0.00470669	0.253948	1	172475358	172475359	ENSMUST00000027830	+	ENSMUSG00000026548	Slamf9	protein_coding	98365
1	172520387	172522405	0.00164172	0.533035	0.186357	0.0356051	1	172520801	172520802	ENSMUST00000194051	+	ENSMUSG00000026546	Cfap45	protein_coding	71870
1	172704176	172704407	-0.273506	1.016	-0.532208	-0.403234	1	172698056	172698057	ENSMUST00000194251	+	ENSMUSG00000037942	Crp	protein_coding	12944
1	173348264	173350633	0.162338	0.70946	0.171307	-0.463199	1	173350879	173350880	ENSMUST00000147604	+	ENSMUSG00000037860	Aim2	protein_coding	383619
1	173365868	173368843	0.141953	0.714201	0.227726	0.0845082	1	173367632	173367633	ENSMUST00000126963	-	ENSMUSG00000005338	Cadm3	protein_coding	94332
1	174564570	174566338	-0.40563	0.0135656	-0.569889	-0.539295	1	174537045	174537046	ENSMUST00000191821	+	ENSMUSG00000028354	Fmn2	protein_coding	54418
1	174800244	174801764	-0.454049	0.149337	-0.673218	-0.66745	1	174714326	174714327	ENSMUST00000193905	+	ENSMUSG00000028354	Fmn2	protein_coding	54418
1	175453478	175456392	0.488233	0.377013	0.364573	-0.00645127	1	175491129	175491130	ENSMUST00000027812	-	ENSMUSG00000026527	Rgs7	protein_coding	24012
1	175627474	175629283	-0.035461	0.267858	-0.181542	-0.401716	1	175625634	175625635	ENSMUST00000027810	-	ENSMUSG00000026526	Fh1	protein_coding	14194
1	175912290	175913450	0.714347	0.488672	0.241806	-0.282375	1	175907569	175907570	ENSMUST00000192378	+	ENSMUSG00000039748	Exo1	protein_coding	26909
1	176663835	176664846	0.0443838	0.129079	-0.00535707	-0.451413	1	176743103	176743104	ENSMUST00000193765	-	ENSMUSG00000057335	Cep170	protein_coding	545389
1	176804861	176805780	0.176091	0.957924	0.0121523	-0.538221	1	176807123	176807124	ENSMUST00000057037	-	ENSMUSG00000057335	Cep170	protein_coding	545389
1	176810955	176813214	-0.0423041	0.475596	0.115941	0.480087	1	176814066	176814067	ENSMUST00000192961	-	ENSMUSG00000057335	Cep170	protein_coding	545389
1	176944050	176945439	0.192342	0.554792	0.731079	0.292289	1	176998009	176998010	ENSMUST00000139589	+	ENSMUSG00000026504	Sdccag8	protein_coding	76816
1	176950328	176954105	0.161794	0.243106	0.133797	-0.124495	1	176998009	176998010	ENSMUST00000139589	+	ENSMUSG00000026504	Sdccag8	protein_coding	76816
1	176969598	176972308	0.757383	0.884356	0.910308	0.0802018	1	176998009	176998010	ENSMUST00000139589	+	ENSMUSG00000026504	Sdccag8	protein_coding	76816
1	176979793	176982938	0.264961	0.761446	0.163953	0.416557	1	176998009	176998010	ENSMUST00000139589	+	ENSMUSG00000026504	Sdccag8	protein_coding	76816
1	177175462	177175900	0.238285	1.06268	0.94118	-0.0935251	1	177248766	177248767	ENSMUST00000111160	-	ENSMUSG00000019699	Akt3	protein_coding	23797
1	177337268	177340758	0.656944	1.43991	0.796684	1.54608	1	177258202	177258203	ENSMUST00000111159	-	ENSMUSG00000019699	Akt3	protein_coding	23797
1	177371498	177374224	0.610325	0.808159	0.082551	-0.170422	1	177442351	177442352	ENSMUST00000195002	+	ENSMUSG00000063659	Zbtb18	protein_coding	30928
1	177409872	177414946	0.690764	0.697553	0.28817	-0.0712572	1	177442351	177442352	ENSMUST00000195002	+	ENSMUSG00000063659	Zbtb18	protein_coding	30928
1	177445410	177451275	0.30005	0.520419	0.333805	0.47348	1	177445631	177445632	ENSMUST00000194269	+	ENSMUSG00000063659	Zbtb18	protein_coding	30928
1	177457733	177459217	-0.0260836	0.701314	1.3671	0.427166	1	177445821	177445822	ENSMUST00000077225	+	ENSMUSG00000063659	Zbtb18	protein_coding	30928
1	177484236	177488193	0.47193	0.770944	0.66644	0.511113	1	177445821	177445822	ENSMUST00000077225	+	ENSMUSG00000063659	Zbtb18	protein_coding	30928
1	177603377	177607870	0.432624	0.207231	0.0126067	-0.0733991	1	177729814	177729815	ENSMUST00000016106	+	ENSMUSG00000015962	1700016C15Rik	protein_coding	69428
1	177609750	177610629	0.895108	0.414373	0.139957	-0.160702	1	177729814	177729815	ENSMUST00000016106	+	ENSMUSG00000015962	1700016C15Rik	protein_coding	69428
1	177639514	177641949	0.278208	0.594766	0.563893	0.51038	1	177729814	177729815	ENSMUST00000016106	+	ENSMUSG00000015962	1700016C15Rik	protein_coding	69428
1	177702501	177703125	0.184881	0.782567	0.971317	0.707256	1	177729814	177729815	ENSMUST00000016106	+	ENSMUSG00000015962	1700016C15Rik	protein_coding	69428
1	177794049	177796469	0.261898	0.421667	0.58278	-0.216026	1	177796500	177796501	ENSMUST00000161808	-	ENSMUSG00000015961	Adss	protein_coding	11566
1	177815573	177817094	-0.222899	0.475632	-0.525722	-0.572466	1	177796510	177796511	ENSMUST00000016105	-	ENSMUSG00000015961	Adss	protein_coding	11566
1	178332463	178334010	-0.0321597	0.64282	-0.433445	-0.364383	1	178332925	178332926	ENSMUST00000150825	-	ENSMUSG00000039630	Hnrnpu	protein_coding	51810
1	178393145	178394499	-0.384956	0.451241	-0.596721	-0.6979	1	178406085	178406086	ENSMUST00000194861	+	ENSMUSG00000026495	Efcab2	protein_coding	68226
1	178405623	178408323	0.212351	0.393035	0.339976	-0.529218	1	178406085	178406086	ENSMUST00000194861	+	ENSMUSG00000026495	Efcab2	protein_coding	68226
1	178527347	178529925	0.417116	1.10333	0.349797	1.20405	1	178529125	178529126	ENSMUST00000161017	+	ENSMUSG00000026494	Kif26b	protein_coding	269152
1	178581615	178582538	-0.128101	0.859842	-0.181156	1.20295	1	178529125	178529126	ENSMUST00000161017	+	ENSMUSG00000026494	Kif26b	protein_coding	269152
1	178681061	178682856	0.295136	0.471402	-0.315827	-0.415566	1	178798438	178798439	ENSMUST00000160789	+	ENSMUSG00000026494	Kif26b	protein_coding	269152
1	178746507	178750638	0.105294	0.433904	-0.14925	0.472017	1	178798438	178798439	ENSMUST00000160789	+	ENSMUSG00000026494	Kif26b	protein_coding	269152
1	178801112	178805394	0.229178	0.227724	-0.20071	-0.15646	1	178798438	178798439	ENSMUST00000160789	+	ENSMUSG00000026494	Kif26b	protein_coding	269152
1	178836274	178839810	-0.0503889	0.398726	-0.134703	-0.476129	1	178798438	178798439	ENSMUST00000160789	+	ENSMUSG00000026494	Kif26b	protein_coding	269152
1	179028121	179029856	-0.109738	0.0438599	-0.232689	0.0617677	1	178989344	178989345	ENSMUST00000129393	-	ENSMUSG00000055067	Smyd3	protein_coding	69726
1	179057250	179063573	0.37424	0.788833	0.917451	0.367053	1	178989344	178989345	ENSMUST00000129393	-	ENSMUSG00000055067	Smyd3	protein_coding	69726
1	179545692	179547572	0.544547	1.12901	0.0357404	0.940271	1	179545891	179545892	ENSMUST00000129009	-	ENSMUSG00000026492	Tfb2m	protein_coding	15278
1	179958198	179959951	0.627371	1.21551	0.179878	1.244	1	179960472	179960473	ENSMUST00000097453	+	ENSMUSG00000026490	Cdc42bpa	protein_coding	226751
1	180550377	180552223	-0.152944	0.127875	0.637184	0.473464	1	180568924	180568925	ENSMUST00000194608	+	ENSMUSG00000026496	Parp1	protein_coding	11545
1	180775655	180779324	0.35214	0.660095	0.724726	0.63372	1	180813533	180813534	ENSMUST00000159789	-	ENSMUSG00000060743	H3f3a	protein_coding	15078
1	180888099	180889978	0.30882	1.64924	1.32475	1.42984	1	180893108	180893109	ENSMUST00000085797	+	ENSMUSG00000066652	Lefty2	protein_coding	320202
1	180903971	180905598	0.35816	0.574649	0.939355	0.523704	1	180904293	180904294	ENSMUST00000027802	+	ENSMUSG00000026520	Pycr2	protein_coding	69051
1	181103936	181107090	-0.242343	0.235178	-0.190213	0.0368906	1	181105145	181105146	ENSMUST00000191728	-	ENSMUSG00000026516	Nvl	protein_coding	67459
1	181325153	181327069	0.288762	0.431649	0.96668	-0.142603	1	181352628	181352629	ENSMUST00000161880	+	ENSMUSG00000026514	Cnih3	protein_coding	72978
1	181350635	181354922	0.127459	0.414601	0.419753	-0.119117	1	181352628	181352629	ENSMUST00000161880	+	ENSMUSG00000026514	Cnih3	protein_coding	72978
1	181362736	181364127	0.343262	0.158326	-0.212835	-0.73711	1	181353426	181353427	ENSMUST00000209607	+	ENSMUSG00000026514	Cnih3	protein_coding	72978
1	181368373	181370013	0.157842	0.902903	0.398254	0.548037	1	181353426	181353427	ENSMUST00000209607	+	ENSMUSG00000026514	Cnih3	protein_coding	72978
1	181432209	181434376	0.316003	0.19972	0.127498	-0.256997	1	181511450	181511451	ENSMUST00000058825	-	ENSMUSG00000050625	Ccdc121	protein_coding	403180
1	181483303	181487576	0.153251	0.528119	0.0659141	0.0613283	1	181511450	181511451	ENSMUST00000058825	-	ENSMUSG00000050625	Ccdc121	protein_coding	403180
1	181539161	181540794	0.108715	0.62472	0.362244	-0.502176	1	181511450	181511451	ENSMUST00000058825	-	ENSMUSG00000050625	Ccdc121	protein_coding	403180
1	181599904	181605103	-0.526416	0.134197	-0.534921	-0.35107	1	181576559	181576560	ENSMUST00000208001	+	ENSMUSG00000047369	Dnah14	protein_coding	240960
1	181630609	181631607	-0.201606	0.425257	-0.026004	-0.172794	1	181653379	181653380	ENSMUST00000193365	+	ENSMUSG00000047369	Dnah14	protein_coding	240960
1	181758812	181761726	-0.075824	0.185278	-0.0138717	-0.142003	1	181742740	181742741	ENSMUST00000160793	+	ENSMUSG00000047369	Dnah14	protein_coding	240960
1	181839632	181843826	0.39983	0.188562	0.309659	-0.297426	1	181842325	181842326	ENSMUST00000193028	-	ENSMUSG00000004880	Lbr	protein_coding	98386
1	181978381	181981963	-0.0148197	0.365638	-0.168509	-0.273516	1	181956511	181956512	ENSMUST00000195840	-	ENSMUSG00000022995	Enah	protein_coding	13800
1	182020309	182022503	0.631195	0.16565	0.668701	-0.363842	1	182019989	182019990	ENSMUST00000111024	-	ENSMUSG00000022995	Enah	protein_coding	13800
1	182078029	182082771	0.270379	-0.0918882	-0.0298834	-0.125363	1	182124737	182124738	ENSMUST00000111018	+	ENSMUSG00000026511	Srp9	protein_coding	27058
1	182236341	182238869	0.510567	0.0633655	1.07226	0.22929	1	182282223	182282224	ENSMUST00000133052	-	ENSMUSG00000038633	Degs1	protein_coding	13244
1	182280441	182284266	0.560238	0.600287	0.433894	-0.328071	1	182282223	182282224	ENSMUST00000133052	-	ENSMUSG00000038633	Degs1	protein_coding	13244
1	182382054	182384603	0.0210671	0.142998	0.227925	0.0743845	1	182409172	182409173	ENSMUST00000117245	+	ENSMUSG00000026510	Trp53bp2	protein_coding	209456
1	182408741	182411575	0.300317	0.0481747	1.04247	-0.30298	1	182409172	182409173	ENSMUST00000117245	+	ENSMUSG00000026510	Trp53bp2	protein_coding	209456
1	182460404	182462809	0.0691218	0.404241	0.354343	1.32858	1	182444772	182444773	ENSMUST00000191626	+	ENSMUSG00000026510	Trp53bp2	protein_coding	209456
1	182701912	182702583	-0.252472	0.822387	-0.207675	-0.332732	1	182749179	182749180	ENSMUST00000060041	-	ENSMUSG00000043429	Ccdc185	protein_coding	433386
1	182764621	182765479	0.679139	1.44715	0.411703	0.221024	1	182764895	182764896	ENSMUST00000085724	+	ENSMUSG00000038576	Susd4	protein_coding	96935
1	182963003	182966228	0.465659	0.556586	0.230201	0.272067	1	182972177	182972178	ENSMUST00000191820	+	ENSMUSG00000079164	Tlr5	protein_coding	53791
1	182986344	182989055	0.334626	0.435187	0.174353	0.0811553	1	182972177	182972178	ENSMUST00000191820	+	ENSMUSG00000079164	Tlr5	protein_coding	53791
1	183143689	183146057	-0.209288	0.332595	-0.136767	-0.0631702	1	183147460	183147461	ENSMUST00000171366	-	ENSMUSG00000030768	Disp1	protein_coding	68897
1	183254347	183256468	-0.0726733	0.056538	-0.178792	-0.150708	1	183286181	183286182	ENSMUST00000194695	-	ENSMUSG00000046836	Brox	protein_coding	71678
1	183786579	183788310	0.399975	0.0435303	-0.277564	-0.402228	1	184013302	184013303	ENSMUST00000139839	+	ENSMUSG00000039384	Dusp10	protein_coding	63953
1	184033982	184036000	0.0881397	0.657656	0.96505	0.565399	1	184033997	184033998	ENSMUST00000050306	-	ENSMUSG00000044854	1700056E22Rik	protein_coding	73363
1	184063817	184068188	0.263622	0.87745	0.41724	0.419127	1	184034381	184034382	ENSMUST00000048655	+	ENSMUSG00000039384	Dusp10	protein_coding	63953
1	184089552	184092223	-0.28779	0.742849	-0.591571	0.779352	1	184034381	184034382	ENSMUST00000048655	+	ENSMUSG00000039384	Dusp10	protein_coding	63953
1	184319173	184321279	-0.0673984	0.197289	-0.0162327	-0.107258	1	184034381	184034382	ENSMUST00000048655	+	ENSMUSG00000039384	Dusp10	protein_coding	63953
1	184772817	184774153	0.121135	0.448114	0.012479	-0.198731	1	184808852	184808853	ENSMUST00000189492	-	ENSMUSG00000026621	2001-03-01	protein_coding	66112
1	184843480	184846388	0.519507	0.887588	1.0862	0.63999	1	184845570	184845571	ENSMUST00000162501	-	ENSMUSG00000073481	2002-03-01	protein_coding	67247
1	184904668	184907514	-0.0880063	0.528332	0.152394	0.976926	1	184883217	184883218	ENSMUST00000048308	-	ENSMUSG00000039349	C130074G19Rik	protein_coding	226777
1	184966925	184968997	-0.017957	0.482375	-0.0633272	-0.0531356	1	184999474	184999475	ENSMUST00000192657	-	ENSMUSG00000026620	Mark1	protein_coding	226778
1	185437776	185440939	0.278156	0.482101	1.30317	0.544998	1	185454848	185454849	ENSMUST00000061093	+	ENSMUSG00000026614	Slc30a10	protein_coding	226781
1	185497050	185500307	0.138225	0.207012	-0.0277651	0.19427	1	185454848	185454849	ENSMUST00000061093	+	ENSMUSG00000026614	Slc30a10	protein_coding	226781
1	185546236	185546768	1.85589	1.54859	0.157929	-0.345673	1	185454848	185454849	ENSMUST00000061093	+	ENSMUSG00000026614	Slc30a10	protein_coding	226781
1	185550100	185551083	-0.761664	0.295226	-1.05179	-0.727487	1	185454848	185454849	ENSMUST00000061093	+	ENSMUSG00000026614	Slc30a10	protein_coding	226781
1	185768496	185769321	0.17889	0.54872	-0.12867	0.344281	1	185454848	185454849	ENSMUST00000061093	+	ENSMUSG00000026614	Slc30a10	protein_coding	226781
1	185834879	185836340	0.917218	0.477077	0.610201	-0.57953	1	186117287	186117288	ENSMUST00000195481	-	ENSMUSG00000039246	Lyplal1	protein_coding	226791
1	185926132	185929230	0.314009	0.473251	0.293721	-0.013726	1	186117287	186117288	ENSMUST00000195481	-	ENSMUSG00000039246	Lyplal1	protein_coding	226791
1	186181484	186184279	1.14805	0.471699	1.20629	-0.396251	1	186117309	186117310	ENSMUST00000045388	-	ENSMUSG00000039246	Lyplal1	protein_coding	226791
1	186224154	186224367	-0.504	0.848	-0.343	-0.308	1	186117309	186117310	ENSMUST00000045388	-	ENSMUSG00000039246	Lyplal1	protein_coding	226791
1	186237771	186238088	0.359	0.895	-0.631	-0.479	1	186117309	186117310	ENSMUST00000045388	-	ENSMUSG00000039246	Lyplal1	protein_coding	226791
1	186407587	186410833	0.279267	0.443514	0.479679	0.900822	1	186649989	186649990	ENSMUST00000191766	-	ENSMUSG00000039239	Tgfb2	protein_coding	21808
1	186434071	186435800	0.661818	1.2387	1.08477	1.36078	1	186649989	186649990	ENSMUST00000191766	-	ENSMUSG00000039239	Tgfb2	protein_coding	21808
1	186506996	186508301	0.31692	1.513	0.427933	0.12843	1	186649989	186649990	ENSMUST00000191766	-	ENSMUSG00000039239	Tgfb2	protein_coding	21808
1	186609119	186610213	0.107391	1.01053	0.532692	-0.107722	1	186649989	186649990	ENSMUST00000191766	-	ENSMUSG00000039239	Tgfb2	protein_coding	21808
1	186654250	186656031	0.43979	1.12593	0.616249	0.522924	1	186650055	186650056	ENSMUST00000194960	-	ENSMUSG00000039239	Tgfb2	protein_coding	21808
1	186703595	186708159	0.268847	0.558366	0.828291	0.328136	1	186704332	186704333	ENSMUST00000193640	-	ENSMUSG00000039239	Tgfb2	protein_coding	21808
1	186922880	186927811	0.371136	0.997361	0.651244	1.08065	1	186967416	186967417	ENSMUST00000045108	+	ENSMUSG00000039224	D1Pas1	protein_coding	110957
1	186987666	186989568	0.236984	0.455869	0.63339	0.613934	1	186967416	186967417	ENSMUST00000045108	+	ENSMUSG00000039224	D1Pas1	protein_coding	110957
1	187453888	187456650	-0.124464	0.186782	-0.248069	-0.268839	1	187608791	187608792	ENSMUST00000127489	+	ENSMUSG00000026610	Esrrg	protein_coding	26381
1	187573527	187574624	-0.0243737	0.102507	-0.5325	-0.477028	1	187608791	187608792	ENSMUST00000127489	+	ENSMUSG00000026610	Esrrg	protein_coding	26381
1	187595277	187596072	-0.291128	0.769518	0.347025	-0.212488	1	187608791	187608792	ENSMUST00000127489	+	ENSMUSG00000026610	Esrrg	protein_coding	26381
1	187660326	187662725	0.534153	0.544947	0.420669	-0.362368	1	187609696	187609697	ENSMUST00000152927	+	ENSMUSG00000026610	Esrrg	protein_coding	26381
1	187669795	187673528	-0.0854495	0.30118	-0.156773	-0.143337	1	187609696	187609697	ENSMUST00000152927	+	ENSMUSG00000026610	Esrrg	protein_coding	26381
1	188002055	188002294	1.36326	1.4076	-0.383017	-0.386406	1	187997868	187997869	ENSMUST00000110938	+	ENSMUSG00000026610	Esrrg	protein_coding	26381
1	188018664	188020089	-0.738341	0.122161	-0.179799	-0.0195565	1	187997868	187997869	ENSMUST00000110938	+	ENSMUSG00000026610	Esrrg	protein_coding	26381
1	188040980	188042490	-0.00995629	0.429811	0.699126	0.529883	1	187997868	187997869	ENSMUST00000110938	+	ENSMUSG00000026610	Esrrg	protein_coding	26381
1	188134418	188137040	-0.03604	0.273191	-0.49272	-0.0340473	1	188262023	188262024	ENSMUST00000142189	+	ENSMUSG00000026609	Ush2a	protein_coding	22283
1	188186570	188186853	0.399	1.003	-0.039	1.332	1	188262023	188262024	ENSMUST00000142189	+	ENSMUSG00000026609	Ush2a	protein_coding	22283
1	188228983	188232083	-0.0866261	-0.0982035	-0.0900503	-0.213791	1	188262023	188262024	ENSMUST00000142189	+	ENSMUSG00000026609	Ush2a	protein_coding	22283
1	188313322	188313902	-0.104183	0.843038	-0.0447828	-0.0486448	1	188263034	188263035	ENSMUST00000060479	+	ENSMUSG00000026609	Ush2a	protein_coding	22283
1	188454795	188457250	0.0772876	0.354951	0.804762	0.318778	1	188537807	188537808	ENSMUST00000142159	+	ENSMUSG00000026609	Ush2a	protein_coding	22283
1	188655625	188661655	0.143711	0.320463	0.358869	0.0767864	1	188537807	188537808	ENSMUST00000142159	+	ENSMUSG00000026609	Ush2a	protein_coding	22283
1	188701949	188703017	0.00884738	0.362743	-1.44179	-1.42663	1	188537807	188537808	ENSMUST00000142159	+	ENSMUSG00000026609	Ush2a	protein_coding	22283
1	188727910	188730744	0.0256775	0.16989	-0.16899	-0.0830032	1	188537807	188537808	ENSMUST00000142159	+	ENSMUSG00000026609	Ush2a	protein_coding	22283
1	188904680	188905586	-0.434351	0.546578	-0.765832	-0.978682	1	188953744	188953745	ENSMUST00000127077	+	ENSMUSG00000026609	Ush2a	protein_coding	22283
1	189186656	189187877	1.97874	1.1316	1.00652	-0.277432	1	189215216	189215217	ENSMUST00000193686	-	ENSMUSG00000037624	Kcnk2	protein_coding	16526
1	189188846	189190938	0.22363	0.599479	-0.0745526	-0.37635	1	189215216	189215217	ENSMUST00000193686	-	ENSMUSG00000037624	Kcnk2	protein_coding	16526
1	189314830	189315329	-0.170972	0.599675	-0.134427	0.06101	1	189343354	189343355	ENSMUST00000193319	-	ENSMUSG00000037624	Kcnk2	protein_coding	16526
1	189663828	189665605	0.0334232	0.572532	0.249792	0.282246	1	189671141	189671142	ENSMUST00000194624	-	ENSMUSG00000026605	Cenpf	protein_coding	108000
1	189972787	189979085	-0.172041	0.09563	0.0889851	-0.215478	1	189922362	189922363	ENSMUST00000027897	-	ENSMUSG00000026603	Smyd2	protein_coding	226830
1	190076209	190077506	0.243912	0.852345	-0.305051	-0.00649499	1	190169398	190169399	ENSMUST00000010319	-	ENSMUSG00000010175	Prox1	protein_coding	19130
1	190119105	190121162	-0.0616116	0.313986	-0.381694	-0.409663	1	190169398	190169399	ENSMUST00000010319	-	ENSMUSG00000010175	Prox1	protein_coding	19130
1	190145342	190146479	-0.0953369	0.60504	0.0769947	0.273989	1	190169398	190169399	ENSMUST00000010319	-	ENSMUSG00000010175	Prox1	protein_coding	19130
1	190456195	190458420	0.206351	0.296338	0.0732144	-0.21848	1	190170713	190170714	ENSMUST00000175916	-	ENSMUSG00000010175	Prox1	protein_coding	19130
1	190532715	190533232	-0.485493	0.441979	-0.0467776	0.795524	1	190810462	190810463	ENSMUST00000160891	-	ENSMUSG00000089872	Rps6kc1	protein_coding	320119
1	190664656	190666352	0.208871	1.02331	0.864272	0.969087	1	190810462	190810463	ENSMUST00000160891	-	ENSMUSG00000089872	Rps6kc1	protein_coding	320119
1	190680878	190684164	0.165546	0.875249	0.636279	0.315781	1	190810462	190810463	ENSMUST00000160891	-	ENSMUSG00000089872	Rps6kc1	protein_coding	320119
1	190710288	190712583	0.00903007	0.249129	-0.0951237	-0.283568	1	190810462	190810463	ENSMUST00000160891	-	ENSMUSG00000089872	Rps6kc1	protein_coding	320119
1	190726047	190730407	0.428914	0.706422	1.11332	0.336104	1	190810462	190810463	ENSMUST00000160891	-	ENSMUSG00000089872	Rps6kc1	protein_coding	320119
1	190786245	190786654	-0.322858	0.471726	-0.586428	-0.253919	1	190810462	190810463	ENSMUST00000160891	-	ENSMUSG00000089872	Rps6kc1	protein_coding	320119
1	190928159	190929877	0.338033	0.86968	0.12387	0.549117	1	190928492	190928493	ENSMUST00000066632	+	ENSMUSG00000026634	Angel2	protein_coding	52477
1	191178143	191179558	0.355654	0.619066	-0.108984	-0.368541	1	191183107	191183108	ENSMUST00000131854	-	ENSMUSG00000026628	Atf3	protein_coding	11910
1	191470345	191472315	0.030897	0.976004	0.699726	0.760375	1	191403271	191403272	ENSMUST00000194832	-	ENSMUSG00000026626	Ppp2r5a	protein_coding	226849
1	191566522	191569480	0.173754	-0.179997	-0.160161	-0.356425	1	191575510	191575511	ENSMUST00000194064	-	ENSMUSG00000037474	Dtl	protein_coding	76843
1	191820817	191822259	0.476036	1.12128	0.464398	0.161786	1	191821444	191821445	ENSMUST00000027931	+	ENSMUSG00000026622	Nek2	protein_coding	18005
1	191998498	192001900	-0.535537	0.239427	-0.421667	-0.278752	1	191998617	191998618	ENSMUST00000194408	-	ENSMUSG00000026637	Traf5	protein_coding	22033
1	192415765	192418911	-0.0192298	0.23528	-0.129498	-0.135091	1	192434740	192434741	ENSMUST00000151152	+	ENSMUSG00000058248	Kcnh1	protein_coding	16510
1	192548684	192552714	-0.170529	0.0125581	-0.289356	-0.348656	1	192434740	192434741	ENSMUST00000151152	+	ENSMUSG00000058248	Kcnh1	protein_coding	16510
1	192598692	192601076	-0.523374	0.0730545	-0.344543	-0.321	1	192687705	192687706	ENSMUST00000123721	-	ENSMUSG00000037375	Hhat	protein_coding	226861
1	192849630	192853734	0.377469	0.567048	0.169988	-0.461464	1	192851746	192851747	ENSMUST00000016406	-	ENSMUSG00000016262	Sertad4	protein_coding	214791
1	193648151	193648405	1.542	0.912	1.241	0.426	1	193370297	193370298	ENSMUST00000016323	-	ENSMUSG00000016179	Camk1g	protein_coding	215303
1	194106854	194109248	0.239081	0.237179	0.0971516	0.0281287	1	194618218	194618219	ENSMUST00000194398	+	ENSMUSG00000026640	Plxna2	protein_coding	18845
1	194128351	194129860	0.141744	0.281572	-0.610518	-0.585916	1	194618218	194618219	ENSMUST00000194398	+	ENSMUSG00000026640	Plxna2	protein_coding	18845
1	194141028	194142301	-0.317793	0.405404	-0.23269	-0.348429	1	194618218	194618219	ENSMUST00000194398	+	ENSMUSG00000026640	Plxna2	protein_coding	18845
1	194334797	194335656	0.149815	0.54237	-0.324957	0.783889	1	194618218	194618219	ENSMUST00000194398	+	ENSMUSG00000026640	Plxna2	protein_coding	18845
1	194586106	194589133	0.418074	1.02299	1.21537	1.03098	1	194618218	194618219	ENSMUST00000194398	+	ENSMUSG00000026640	Plxna2	protein_coding	18845
1	194619550	194625506	0.27534	0.475653	0.63671	0.896027	1	194619825	194619826	ENSMUST00000027952	+	ENSMUSG00000026640	Plxna2	protein_coding	18845
1	194718849	194721777	-0.302257	0.489358	0.823409	-0.0599105	1	194764567	194764568	ENSMUST00000135664	+	ENSMUSG00000026640	Plxna2	protein_coding	18845
1	194733453	194735110	-0.0722384	-0.01607	0.176005	-0.0603693	1	194764567	194764568	ENSMUST00000135664	+	ENSMUSG00000026640	Plxna2	protein_coding	18845
1	194744310	194746416	-0.100036	0.784412	0.336226	1.00766	1	194764567	194764568	ENSMUST00000135664	+	ENSMUSG00000026640	Plxna2	protein_coding	18845
1	195127025	195131804	-0.181381	0.226296	-0.116618	-0.26353	1	195129461	195129462	ENSMUST00000195586	-	ENSMUSG00000016481	Cr1l	protein_coding	12946
10	3298749	3300712	-0.695227	0.246345	-0.507952	-0.496538	10	3267770	3267771	ENSMUST00000170893	-	ENSMUSG00000091618	H60c	protein_coding	670558
10	3737379	3741359	-0.0606857	0.353756	0.13403	-0.114145	10	3740364	3740365	ENSMUST00000120274	+	ENSMUSG00000040624	Plekhg1	protein_coding	213783
10	3751650	3753166	-0.232809	0.315281	-0.142133	-0.327782	10	3740665	3740666	ENSMUST00000137111	+	ENSMUSG00000040624	Plekhg1	protein_coding	213783
10	3856430	3859846	0.235887	0.437386	0.429107	-0.494835	10	3872667	3872668	ENSMUST00000042438	+	ENSMUSG00000040624	Plekhg1	protein_coding	213783
10	4798382	4799813	-0.818869	0.170094	-1.12156	-1.0855	10	4712651	4712652	ENSMUST00000127145	+	ENSMUSG00000019768	Esr1	protein_coding	13982
10	5367196	5368588	-0.250409	1.54818	-0.227707	0.893162	10	5368485	5368486	ENSMUST00000215887	-	ENSMUSG00000096054	Syne1	protein_coding	64009
10	5805193	5807125	-0.069221	0.55194	0.369245	0.506528	10	5805599	5805600	ENSMUST00000019907	-	ENSMUSG00000019773	Fbxo5	protein_coding	67141
10	6035718	6036458	0.676938	0.877161	-0.00062027	0.139568	10	5922399	5922400	ENSMUST00000064225	-	ENSMUSG00000019775	Rgs17	protein_coding	56533
10	6342554	6343111	-0.125808	0.77789	-0.235359	-0.745447	10	6758506	6758507	ENSMUST00000105615	+	ENSMUSG00000000766	Oprm1	protein_coding	18390
10	7005206	7006175	0.435084	0.627049	-0.884759	-0.972397	10	7000443	7000444	ENSMUST00000151960	-	ENSMUSG00000064065	Ipcef1	protein_coding	320495
10	7158944	7164178	0.215386	0.365481	0.324321	0.329807	10	7135505	7135506	ENSMUST00000150282	-	ENSMUSG00000015202	Cnksr3	protein_coding	215748
10	7211256	7213234	-0.0940137	0.873313	0.546279	0.908911	10	7212236	7212237	ENSMUST00000015346	-	ENSMUSG00000015202	Cnksr3	protein_coding	215748
10	8196575	8196923	0.028	0.758	1.037	0.292	10	8302241	8302242	ENSMUST00000219116	-	ENSMUSG00000047712	Ust	protein_coding	338362
10	8253988	8255467	-0.351453	0.3116	-0.0640162	-0.105978	10	8302241	8302242	ENSMUST00000219116	-	ENSMUSG00000047712	Ust	protein_coding	338362
10	8749537	8750411	0.275177	0.689312	0.589589	0.772558	10	8756760	8756761	ENSMUST00000212869	-	ENSMUSG00000015305	Sash1	protein_coding	70097
10	8972295	8973960	0.683549	1.5071	-0.307584	-0.134331	10	8886069	8886070	ENSMUST00000015449	-	ENSMUSG00000015305	Sash1	protein_coding	70097
10	8990498	8992560	0.57102	0.3247	0.370755	-0.112711	10	8886069	8886070	ENSMUST00000015449	-	ENSMUSG00000015305	Sash1	protein_coding	70097
10	9259939	9261300	-0.159535	0.20701	-0.501092	-0.528733	10	9630940	9630941	ENSMUST00000221079	-	ENSMUSG00000060487	Samd5	protein_coding	320825
10	9294048	9296916	0.40518	0.711021	1.05449	-0.37438	10	9630940	9630941	ENSMUST00000221079	-	ENSMUSG00000060487	Samd5	protein_coding	320825
10	9494696	9496062	0.787321	0.597472	0.860257	-0.266849	10	9630940	9630941	ENSMUST00000221079	-	ENSMUSG00000060487	Samd5	protein_coding	320825
10	9545645	9546055	0.883024	1.19879	0.0531829	-0.1055	10	9630940	9630941	ENSMUST00000221079	-	ENSMUSG00000060487	Samd5	protein_coding	320825
10	9602636	9604801	0.435114	0.532904	0.273959	0.32533	10	9630940	9630941	ENSMUST00000221079	-	ENSMUSG00000060487	Samd5	protein_coding	320825
10	9642210	9642457	0.660947	1.11438	0.582117	0.382344	10	9630940	9630941	ENSMUST00000221079	-	ENSMUSG00000060487	Samd5	protein_coding	320825
10	9648445	9652740	0.428827	0.586746	0.0923462	0.573144	10	9630940	9630941	ENSMUST00000221079	-	ENSMUSG00000060487	Samd5	protein_coding	320825
10	9674575	9675131	0.528745	0.90014	0.807216	0.689004	10	9675207	9675208	ENSMUST00000100070	-	ENSMUSG00000060487	Samd5	protein_coding	320825
10	9676233	9678946	0.682096	0.617269	0.591082	0.374058	10	9675207	9675208	ENSMUST00000100070	-	ENSMUSG00000060487	Samd5	protein_coding	320825
10	9732165	9733944	0.429133	0.618887	0.661957	-0.243578	10	9768947	9768948	ENSMUST00000148009	-	ENSMUSG00000019790	Stxbp5	protein_coding	78808
10	9856330	9857097	-0.147516	0.35787	-0.446421	0.312514	10	9819584	9819585	ENSMUST00000219200	-	ENSMUSG00000019790	Stxbp5	protein_coding	78808
10	9899167	9900568	0.0275203	1.11912	0.733698	0.853685	10	9900682	9900683	ENSMUST00000038213	-	ENSMUSG00000019790	Stxbp5	protein_coding	78808
10	10320172	10320582	0.0751902	1.03783	0.106556	0.0367317	10	10411743	10411744	ENSMUST00000148816	-	ENSMUSG00000050994	Adgb	protein_coding	215772
10	10409349	10410316	0.0160414	0.249637	-0.725705	-0.772388	10	10411743	10411744	ENSMUST00000148816	-	ENSMUSG00000050994	Adgb	protein_coding	215772
10	10468665	10469331	0.961559	1.24478	0.168018	0.07897	10	10472313	10472314	ENSMUST00000179956	-	ENSMUSG00000050994	Adgb	protein_coding	215772
10	11079565	11081207	0.0286096	0.705535	0.475508	0.44727	10	11080955	11080956	ENSMUST00000105560	-	ENSMUSG00000019828	Grm1	protein_coding	14816
10	11183689	11185818	-0.0653485	0.316239	-0.315486	-0.0876209	10	11166457	11166458	ENSMUST00000159553	+	ENSMUSG00000090112	Shprh	protein_coding	268281
10	11341698	11344946	0.363603	0.729347	0.226251	0.518496	10	11343404	11343405	ENSMUST00000069106	+	ENSMUSG00000055493	Epm2a	protein_coding	13853
10	11753937	11755876	-0.0926385	0.291915	-0.340317	-0.443659	10	11343453	11343454	ENSMUST00000161438	+	ENSMUSG00000055493	Epm2a	protein_coding	13853
10	11874888	11878492	0.467332	0.912362	0.975215	0.0760092	10	12403074	12403075	ENSMUST00000217938	-	ENSMUSG00000019820	Utrn	protein_coding	22288
10	12548256	12549994	0.200514	0.915692	0.24731	0.123277	10	12548878	12548879	ENSMUST00000219003	-	ENSMUSG00000019820	Utrn	protein_coding	22288
10	12771835	12773576	0.218576	0.242848	-0.196178	-0.626823	10	12813548	12813549	ENSMUST00000219145	-	ENSMUSG00000019820	Utrn	protein_coding	22288
10	12800621	12804651	-0.187611	0.0901769	-0.0551362	-0.448191	10	12813548	12813549	ENSMUST00000219145	-	ENSMUSG00000019820	Utrn	protein_coding	22288
10	12813462	12814440	0.101366	0.940271	-0.0521984	-0.168751	10	12813548	12813549	ENSMUST00000219145	-	ENSMUSG00000019820	Utrn	protein_coding	22288
10	12910659	12912319	-0.42926	0.510758	-0.0292199	-0.21352	10	12869364	12869365	ENSMUST00000218635	-	ENSMUSG00000019820	Utrn	protein_coding	22288
10	12921820	12924005	0.0892037	0.732449	0.0556096	0.340157	10	12964257	12964258	ENSMUST00000219727	-	ENSMUSG00000039232	Stx11	protein_coding	74732
10	12994693	12997491	-0.0601137	0.437192	0.220977	0.120485	10	13005343	13005344	ENSMUST00000105139	+	ENSMUSG00000078348	Sf3b5	protein_coding	66125
10	13007539	13009832	0.501175	1.17281	0.727096	-0.348028	10	13005343	13005344	ENSMUST00000105139	+	ENSMUSG00000078348	Sf3b5	protein_coding	66125
10	13104830	13106527	0.569671	0.628058	0.310422	-0.0689252	10	13113465	13113466	ENSMUST00000130313	+	ENSMUSG00000019817	Plagl1	protein_coding	22634
10	13107612	13111017	0.931251	1.40432	1.82136	1.1918	10	13113465	13113466	ENSMUST00000130313	+	ENSMUSG00000019817	Plagl1	protein_coding	22634
10	13300028	13300246	0.843	0.995	1.188	-0.04	10	13324288	13324289	ENSMUST00000105543	-	ENSMUSG00000062866	Phactr2	protein_coding	215789
10	13303200	13305743	1.13837	1.25201	1.06434	1.01693	10	13324288	13324289	ENSMUST00000105543	-	ENSMUSG00000062866	Phactr2	protein_coding	215789
10	13312252	13313367	1.11285	0.572031	0.82339	-0.141942	10	13324288	13324289	ENSMUST00000105543	-	ENSMUSG00000062866	Phactr2	protein_coding	215789
10	13375127	13377627	0.283407	0.937874	0.124771	-0.511368	10	13388730	13388731	ENSMUST00000154265	-	ENSMUSG00000062866	Phactr2	protein_coding	215789
10	13414084	13418841	0.425271	0.418817	0.765277	-0.549533	10	13388969	13388970	ENSMUST00000079698	-	ENSMUSG00000062866	Phactr2	protein_coding	215789
10	13427330	13429058	0.282356	1.17003	0.441359	0.938185	10	13388969	13388970	ENSMUST00000079698	-	ENSMUSG00000062866	Phactr2	protein_coding	215789
10	13551979	13553116	0.590888	0.788576	-0.157941	-0.996595	10	13552818	13552819	ENSMUST00000145337	-	ENSMUSG00000019809	Pex3	protein_coding	56535
10	13598069	13599618	0.0810207	0.226822	-0.562948	-0.707303	10	13553141	13553142	ENSMUST00000170376	-	ENSMUSG00000019809	Pex3	protein_coding	56535
10	13672042	13675286	-0.183306	-0.0195028	0.486687	-0.157126	10	13553141	13553142	ENSMUST00000170376	-	ENSMUSG00000019809	Pex3	protein_coding	56535
10	13713842	13715308	0.543523	1.64411	1.21087	2.07598	10	13844285	13844286	ENSMUST00000162174	-	ENSMUSG00000019806	Aig1	protein_coding	66253
10	13938876	13942126	-0.0389809	0.0406277	-0.312509	-0.33571	10	13966075	13966076	ENSMUST00000187083	+	ENSMUSG00000015501	Hivep2	protein_coding	15273
10	13962908	13967844	0.568467	0.746202	0.458825	0.630901	10	13966075	13966076	ENSMUST00000187083	+	ENSMUSG00000015501	Hivep2	protein_coding	15273
10	13974272	13975069	0.504862	0.991499	-0.794011	-0.328097	10	13967024	13967025	ENSMUST00000191464	+	ENSMUSG00000015501	Hivep2	protein_coding	15273
10	14054762	14057291	0.741465	0.361408	0.993953	-0.0758972	10	13967024	13967025	ENSMUST00000191464	+	ENSMUSG00000015501	Hivep2	protein_coding	15273
10	14167207	14169762	0.553793	1.27524	0.580807	0.426184	10	13967024	13967025	ENSMUST00000191464	+	ENSMUSG00000015501	Hivep2	protein_coding	15273
10	15839536	15840327	-0.277341	0.503319	-0.290777	-0.274034	10	14760219	14760220	ENSMUST00000186382	+	ENSMUSG00000019865	Nmbr	protein_coding	18101
10	17222005	17226039	0.159006	0.127662	-0.477691	-0.497807	10	17723218	17723219	ENSMUST00000038107	+	ENSMUSG00000039910	Cited2	protein_coding	17684
10	17234928	17238418	0.208619	0.607601	0.825249	1.22935	10	17723218	17723219	ENSMUST00000038107	+	ENSMUSG00000039910	Cited2	protein_coding	17684
10	17328559	17333683	0.342134	0.582125	0.530317	0.450537	10	17723218	17723219	ENSMUST00000038107	+	ENSMUSG00000039910	Cited2	protein_coding	17684
10	17346368	17347459	0.281076	0.27672	-0.14436	-0.726828	10	17723218	17723219	ENSMUST00000038107	+	ENSMUSG00000039910	Cited2	protein_coding	17684
10	17433194	17435402	-0.290396	0.340409	-0.430131	-0.665442	10	17723218	17723219	ENSMUST00000038107	+	ENSMUSG00000039910	Cited2	protein_coding	17684
10	17478026	17480859	0.103027	0.559113	0.735755	0.355372	10	17723218	17723219	ENSMUST00000038107	+	ENSMUSG00000039910	Cited2	protein_coding	17684
10	17721731	17725587	0.429908	0.640044	0.177549	0.109291	10	17723218	17723219	ENSMUST00000038107	+	ENSMUSG00000039910	Cited2	protein_coding	17684
10	17949014	17951780	-0.0218337	0.220542	-0.0238764	0.331207	10	17948066	17948067	ENSMUST00000037879	-	ENSMUSG00000039879	Heca	protein_coding	380629
10	18052652	18055040	0.115233	0.264814	-0.0018572	-0.221246	10	18055861	18055862	ENSMUST00000154718	+	ENSMUSG00000019854	Reps1	protein_coding	19707
10	18359863	18360201	0.653	1.405	0.74	0.14	10	18390322	18390323	ENSMUST00000159299	+	ENSMUSG00000039835	Nhsl1	protein_coding	215819
10	18388817	18392183	0.143955	0.462411	0.52499	-0.0207011	10	18390322	18390323	ENSMUST00000159299	+	ENSMUSG00000039835	Nhsl1	protein_coding	215819
10	18417233	18417876	0.0960264	0.954571	0.00919129	0.60342	10	18407675	18407676	ENSMUST00000037341	+	ENSMUSG00000039835	Nhsl1	protein_coding	215819
10	18456835	18458913	0.551814	1.09155	1.1391	1.17918	10	18469888	18469889	ENSMUST00000160547	+	ENSMUSG00000039835	Nhsl1	protein_coding	215819
10	18467994	18472439	0.167591	0.584222	0.446062	0.537325	10	18469888	18469889	ENSMUST00000160547	+	ENSMUSG00000039835	Nhsl1	protein_coding	215819
10	18482694	18484806	0.0227675	0.412102	0.170762	0.601639	10	18469981	18469982	ENSMUST00000100054	+	ENSMUSG00000039835	Nhsl1	protein_coding	215819
10	19204062	19204302	-0.0343	1.20283	-0.455775	0.45545	10	19356533	19356534	ENSMUST00000053225	+	ENSMUSG00000045591	Olig3	protein_coding	94222
10	19261448	19262499	-0.12717	0.622821	-0.390521	-0.031901	10	19356533	19356534	ENSMUST00000053225	+	ENSMUSG00000045591	Olig3	protein_coding	94222
10	19347588	19349572	-0.313514	0.304639	-0.418251	-0.779003	10	19356533	19356534	ENSMUST00000053225	+	ENSMUSG00000045591	Olig3	protein_coding	94222
10	19591166	19593124	-0.369457	0.444325	0.944103	0.832307	10	19591949	19591950	ENSMUST00000020188	+	ENSMUSG00000020009	Ifngr1	protein_coding	15979
10	19599188	19601349	-0.040503	0.787841	0.42655	-0.679232	10	19605919	19605920	ENSMUST00000168074	+	ENSMUSG00000020009	Ifngr1	protein_coding	15979
10	19934921	19936016	0.635638	0.616737	-0.146712	-0.343142	10	19935223	19935224	ENSMUST00000129437	+	ENSMUSG00000071369	Map3k5	protein_coding	26408
10	20169134	20171682	0.123794	0.459439	0.701828	0.31735	10	20170780	20170781	ENSMUST00000216909	+	ENSMUSG00000019996	Map7	protein_coding	17761
10	20204170	20205583	0.88248	1.24277	1.18061	0.346584	10	20229795	20229796	ENSMUST00000213312	+	ENSMUSG00000019996	Map7	protein_coding	17761
10	20284637	20285871	0.0693793	1.65804	-0.101374	0.250679	10	20269501	20269502	ENSMUST00000216308	+	ENSMUSG00000019996	Map7	protein_coding	17761
10	20332009	20335059	0.103337	0.351161	-0.441769	-0.718844	10	20333254	20333255	ENSMUST00000188546	+	ENSMUSG00000037608	Bclaf1	protein_coding	72567
10	20430171	20430447	-0.602717	0.864826	-0.221141	-0.485891	10	20446890	20446891	ENSMUST00000217240	-	ENSMUSG00000019990	Pde7b	protein_coding	29863
10	20603933	20605070	0.0165145	0.371492	-0.116571	-0.190162	10	20548469	20548470	ENSMUST00000164195	-	ENSMUSG00000019990	Pde7b	protein_coding	29863
10	20841837	20844308	0.357021	0.591437	0.582522	0.0865411	10	20952547	20952548	ENSMUST00000105525	+	ENSMUSG00000019986	Ahi1	protein_coding	52906
10	21082091	21084985	0.328739	0.641211	0.0602709	-0.564161	10	21069845	21069846	ENSMUST00000215543	+	ENSMUSG00000019986	Ahi1	protein_coding	52906
10	21187978	21189698	0.209798	0.599093	0.178176	-0.269856	10	21160983	21160984	ENSMUST00000020158	-	ENSMUSG00000019982	Myb	protein_coding	17863
10	21194390	21197071	0.767885	0.637026	0.238387	0.266329	10	21160983	21160984	ENSMUST00000020158	-	ENSMUSG00000019982	Myb	protein_coding	17863
10	21463477	21466433	-0.0803948	0.124481	-0.0338041	-0.127832	10	21377347	21377348	ENSMUST00000159163	+	ENSMUSG00000037542	Aldh8a1	protein_coding	237320
10	21584110	21586924	-0.0671226	0.0169758	-0.710092	-0.791021	10	21593145	21593146	ENSMUST00000057341	+	ENSMUSG00000050844	1700020N01Rik	protein_coding	NA
10	21745827	21746870	-0.0284554	0.580143	-0.687881	-0.868244	10	21616320	21616321	ENSMUST00000186635	+	ENSMUSG00000050844	1700020N01Rik	protein_coding	NA
10	22033081	22035519	0.0176764	0.148831	0.0995287	0.00194627	10	22068078	22068079	ENSMUST00000092672	-	ENSMUSG00000069712	4930444G20Rik	protein_coding	114671
10	22815527	22817149	0.571842	0.878919	-0.278131	-0.519478	10	22820158	22820159	ENSMUST00000218002	-	ENSMUSG00000045680	Tcf21	protein_coding	21412
10	22842924	22844465	0.245802	0.0674114	-0.178816	0.215707	10	22820173	22820174	ENSMUST00000049930	-	ENSMUSG00000045680	Tcf21	protein_coding	21412
10	22856042	22858011	-0.433425	-0.107904	-0.736416	-0.814177	10	22820173	22820174	ENSMUST00000049930	-	ENSMUSG00000045680	Tcf21	protein_coding	21412
10	23080870	23082243	-0.49757	0.833814	0.255814	0.534918	10	23115195	23115196	ENSMUST00000218867	-	ENSMUSG00000010461	Eya4	protein_coding	14051
10	23129709	23130416	-0.0586492	0.866229	-0.855868	-0.794976	10	23115195	23115196	ENSMUST00000218867	-	ENSMUSG00000010461	Eya4	protein_coding	14051
10	23286319	23286924	0.731673	1.11855	1.26836	0.242225	10	23237074	23237075	ENSMUST00000218049	-	ENSMUSG00000010461	Eya4	protein_coding	14051
10	23348257	23350327	0.0979237	1.38177	0.876876	0.707001	10	23349886	23349887	ENSMUST00000074366	-	ENSMUSG00000010461	Eya4	protein_coding	14051
10	23414020	23416323	0.516872	0.683312	0.680123	-0.0211863	10	23350785	23350786	ENSMUST00000220299	-	ENSMUSG00000010461	Eya4	protein_coding	14051
10	23421322	23423939	-0.0527788	0.218914	-0.147911	-0.163177	10	23350785	23350786	ENSMUST00000220299	-	ENSMUSG00000010461	Eya4	protein_coding	14051
10	23548247	23550852	-0.0831689	0.128451	0.0588384	0.123412	10	23350785	23350786	ENSMUST00000220299	-	ENSMUSG00000010461	Eya4	protein_coding	14051
10	23599983	23601814	0.437286	-0.0665003	0.134876	-0.113705	10	23785993	23785994	ENSMUST00000219783	-	ENSMUSG00000061983	Rps12	protein_coding	20042
10	23673737	23675151	0.478308	1.05832	0.181243	-0.0132779	10	23785993	23785994	ENSMUST00000219783	-	ENSMUSG00000061983	Rps12	protein_coding	20042
10	23717707	23718351	2.2887	1.08555	0.184154	0.369902	10	23785993	23785994	ENSMUST00000219783	-	ENSMUSG00000061983	Rps12	protein_coding	20042
10	23728768	23729648	-0.136252	0.477645	-0.556758	-0.852038	10	23785993	23785994	ENSMUST00000219783	-	ENSMUSG00000061983	Rps12	protein_coding	20042
10	23839143	23840740	-0.103297	0.272054	-0.0888873	-0.217993	10	23851462	23851463	ENSMUST00000020190	+	ENSMUSG00000020010	Vnn3	protein_coding	26464
10	23849540	23849757	-0.872	1.192	-0.036	-0.005	10	23851462	23851463	ENSMUST00000020190	+	ENSMUSG00000020010	Vnn3	protein_coding	26464
10	24235354	24238616	-0.0925956	0.570138	0.0186205	-0.614586	10	24223545	24223546	ENSMUST00000154916	+	ENSMUSG00000020000	Moxd1	protein_coding	59012
10	24429584	24433662	-0.40005	0.0608686	-0.525519	-0.328248	10	24595442	24595443	ENSMUST00000020171	+	ENSMUSG00000019997	Ctgf	protein_coding	14219
10	24630150	24631239	0.253446	0.620455	0.537694	0.530669	10	24595780	24595781	ENSMUST00000129142	+	ENSMUSG00000019997	Ctgf	protein_coding	14219
10	24641875	24642881	-0.210343	0.382932	0.0639036	-0.426116	10	24674257	24674258	ENSMUST00000142974	-	ENSMUSG00000037370	Enpp1	protein_coding	18605
10	24965239	24965677	0.233532	0.680281	-0.199674	-0.275276	10	24927483	24927484	ENSMUST00000020161	-	ENSMUSG00000019987	Arg1	protein_coding	11846
10	25022027	25025295	1.03291	0.910948	0.994389	-0.119637	10	24927483	24927484	ENSMUST00000020161	-	ENSMUSG00000019987	Arg1	protein_coding	11846
10	25058320	25059778	-0.23256	0.435307	-0.234716	-0.281684	10	24927483	24927484	ENSMUST00000020161	-	ENSMUSG00000019987	Arg1	protein_coding	11846
10	25161618	25163727	0.376169	0.36584	0.205671	-0.474065	10	25200157	25200158	ENSMUST00000100012	-	ENSMUSG00000039166	Akap7	protein_coding	432442
10	25267052	25269889	0.45797	0.682951	-0.0388375	-0.394911	10	25296099	25296100	ENSMUST00000176258	-	ENSMUSG00000039166	Akap7	protein_coding	432442
10	25311797	25312569	0.00584067	1.06477	-0.127177	0.386753	10	25307869	25307870	ENSMUST00000176231	-	ENSMUSG00000039166	Akap7	protein_coding	432442
10	26076255	26080109	0.0367247	0.562308	0.271797	0.607705	10	26078157	26078158	ENSMUST00000219338	-	ENSMUSG00000049420	Tmem200a	protein_coding	77220
10	26372778	26377929	0.288318	0.670069	0.297665	0.978876	10	26373955	26373956	ENSMUST00000040219	-	ENSMUSG00000039089	L3mbtl3	protein_coding	237339
10	26592053	26594174	-0.0906813	0.356647	-0.446353	-0.433952	10	26753421	26753422	ENSMUST00000176060	+	ENSMUSG00000039031	Arhgap18	protein_coding	73910
10	26666346	26669772	-0.195713	0.253328	-0.38143	-0.295822	10	26753421	26753422	ENSMUST00000176060	+	ENSMUSG00000039031	Arhgap18	protein_coding	73910
10	26793093	26794893	0.0204456	0.105451	-0.319731	-0.287554	10	26772547	26772548	ENSMUST00000220012	+	ENSMUSG00000039031	Arhgap18	protein_coding	73910
10	26830442	26831231	-0.141942	0.877332	-0.044839	0.447686	10	26822602	26822603	ENSMUST00000135866	+	ENSMUSG00000039031	Arhgap18	protein_coding	73910
10	27001747	27002399	0.859066	1.19388	2.41549	0.538515	10	26988513	26988514	ENSMUST00000186279	-	ENSMUSG00000019899	Lama2	protein_coding	16773
10	27054448	27055481	0.652268	1.23435	1.78677	1.08387	10	27056644	27056645	ENSMUST00000219763	-	ENSMUSG00000019899	Lama2	protein_coding	16773
10	27399530	27401133	-0.226561	0.580226	-0.58078	-0.387651	10	27616795	27616796	ENSMUST00000189575	-	ENSMUSG00000019899	Lama2	protein_coding	16773
10	27571963	27572627	0.425818	0.727099	-0.589642	-0.536191	10	27616795	27616796	ENSMUST00000189575	-	ENSMUSG00000019899	Lama2	protein_coding	16773
10	27616556	27618542	-0.30522	0.36268	-0.0990156	-0.574877	10	27616795	27616796	ENSMUST00000189575	-	ENSMUSG00000019899	Lama2	protein_coding	16773
10	27891697	27892375	0.668192	1.05074	-0.318773	-0.16714	10	28074820	28074821	ENSMUST00000166468	+	ENSMUSG00000019889	Ptprk	protein_coding	19272
10	28002736	28005694	-0.713281	0.367319	-0.861862	-0.861656	10	28074820	28074821	ENSMUST00000166468	+	ENSMUSG00000019889	Ptprk	protein_coding	19272
10	28545069	28545951	-0.336651	0.455697	-0.565932	-0.524226	10	28560151	28560152	ENSMUST00000219621	+	ENSMUSG00000019889	Ptprk	protein_coding	19272
10	28738259	28740637	-0.0377927	0.284852	0.137272	-0.29511	10	28737425	28737426	ENSMUST00000219119	+	ENSMUSG00000049109	Themis	protein_coding	210757
10	28884149	28885122	-0.627228	0.293869	-0.725734	-0.811659	10	28974188	28974189	ENSMUST00000141350	-	ENSMUSG00000015519	2310057J18Rik	protein_coding	67719
10	29176021	29176701	0.372235	1.94626	1.1368	-0.00868971	10	29198954	29198955	ENSMUST00000217011	+	ENSMUSG00000110723	Gm49353	protein_coding	NA
10	29353475	29356793	-0.548528	0.167853	-0.164221	-0.157297	10	29357712	29357713	ENSMUST00000162335	-	ENSMUSG00000038876	Rnf146	protein_coding	68031
10	29532401	29536520	0.0758543	0.473685	0.375607	0.75569	10	29535866	29535867	ENSMUST00000092623	-	ENSMUSG00000019880	Rspo3	protein_coding	72780
10	29606132	29606541	-0.792406	0.707369	-0.643152	-0.888259	10	29535866	29535867	ENSMUST00000092623	-	ENSMUSG00000019880	Rspo3	protein_coding	72780
10	29705060	29706694	-0.650545	0.0605055	-0.194276	-0.185179	10	29535866	29535867	ENSMUST00000092623	-	ENSMUSG00000019880	Rspo3	protein_coding	72780
10	30405632	30409259	0.176669	0.221328	0.208255	0.375736	10	30590108	30590109	ENSMUST00000215041	-	ENSMUSG00000019792	Trmt11	protein_coding	73681
10	30418097	30420039	-0.0789526	0.875145	0.582147	0.487657	10	30590108	30590109	ENSMUST00000215041	-	ENSMUSG00000019792	Trmt11	protein_coding	73681
10	30585554	30587594	-0.42744	0.132426	-0.787688	-0.787956	10	30590108	30590109	ENSMUST00000215041	-	ENSMUSG00000019792	Trmt11	protein_coding	73681
10	30802505	30803912	0.646834	0.557651	0.19277	0.235448	10	30803106	30803107	ENSMUST00000068567	-	ENSMUSG00000039697	Ncoa7	protein_coding	211329
10	31593059	31594608	0.476937	0.328966	-0.176494	0.24589	10	31609183	31609184	ENSMUST00000081989	-	ENSMUSG00000063760	Rnf217	protein_coding	268291
10	31607096	31610267	0.212914	0.517995	0.197543	0.0840905	10	31609183	31609184	ENSMUST00000081989	-	ENSMUSG00000063760	Rnf217	protein_coding	268291
10	31719502	31720826	-0.0623218	0.377192	-0.373471	-0.341748	10	31609183	31609184	ENSMUST00000081989	-	ENSMUSG00000063760	Rnf217	protein_coding	268291
10	31855695	31857027	-0.260264	0.603467	-1.43365	-1.24385	10	31609183	31609184	ENSMUST00000081989	-	ENSMUSG00000063760	Rnf217	protein_coding	268291
10	32947605	32948410	-0.169375	0.39119	-0.396537	-0.359169	10	32890461	32890462	ENSMUST00000092602	-	ENSMUSG00000069670	Nkain2	protein_coding	432450
10	33128056	33132318	-0.277509	0.121239	-0.357726	-0.289687	10	33083561	33083562	ENSMUST00000219931	+	ENSMUSG00000019787	Trdn	protein_coding	76757
10	33950047	33953259	0.166522	0.309656	-0.004599	0.419964	10	33951194	33951195	ENSMUST00000218880	-	ENSMUSG00000039531	Zufsp	protein_coding	72580
10	34059612	34061830	-0.029959	0.19213	-0.342376	-0.160944	10	34060022	34060023	ENSMUST00000220095	+	ENSMUSG00000071340	Trappc3l	protein_coding	692132
10	34071491	34072190	0.435077	1.19182	-0.354884	-1.22865	10	34060022	34060023	ENSMUST00000220095	+	ENSMUSG00000071340	Trappc3l	protein_coding	692132
10	34206515	34208141	0.0946617	0.656438	-0.0772097	0.196288	10	34207076	34207077	ENSMUST00000216194	-	ENSMUSG00000039497	Dse	protein_coding	212898
10	35230536	35231990	-0.4515	0.252168	-0.306823	-0.504374	10	35711891	35711892	ENSMUST00000080898	-	ENSMUSG00000063953	Amd2	protein_coding	100041585
10	36192221	36194053	-0.1299	0.231257	-0.281041	-0.260472	10	36506814	36506815	ENSMUST00000167191	+	ENSMUSG00000044499	Hs3st5	protein_coding	319415
10	36629887	36630851	-0.0864938	0.558494	-0.124768	-0.145637	10	36507407	36507408	ENSMUST00000171521	+	ENSMUSG00000044499	Hs3st5	protein_coding	319415
10	37133930	37135965	0.110197	0.167139	-0.443073	-0.797467	10	37138919	37138920	ENSMUST00000092584	-	ENSMUSG00000069662	Marcks	protein_coding	17118
10	37181920	37183390	-0.0431728	0.129377	-0.193403	-0.371324	10	37138919	37138920	ENSMUST00000092584	-	ENSMUSG00000069662	Marcks	protein_coding	17118
10	37354997	37359775	0.134202	0.375339	0.0231762	-0.263594	10	37138919	37138920	ENSMUST00000092584	-	ENSMUSG00000069662	Marcks	protein_coding	17118
10	37432333	37436357	0.163417	0.61109	0.842304	0.269049	10	37138919	37138920	ENSMUST00000092584	-	ENSMUSG00000069662	Marcks	protein_coding	17118
10	37483008	37485367	0.45715	0.534089	0.00751208	-0.510621	10	37138919	37138920	ENSMUST00000092584	-	ENSMUSG00000069662	Marcks	protein_coding	17118
10	37490876	37494981	0.410197	0.196044	0.0817564	-0.0766602	10	37138919	37138920	ENSMUST00000092584	-	ENSMUSG00000069662	Marcks	protein_coding	17118
10	37832544	37833392	0.150338	0.585314	0.383072	-0.0085059	10	37138919	37138920	ENSMUST00000092584	-	ENSMUSG00000069662	Marcks	protein_coding	17118
10	38021313	38023127	-0.122097	0.520236	-0.686203	-0.317264	10	38821778	38821779	ENSMUST00000179279	-	ENSMUSG00000094311	Rfpl4b	protein_coding	215919
10	38083442	38085666	0.000849371	0.11395	-0.556874	-0.548076	10	38821778	38821779	ENSMUST00000179279	-	ENSMUSG00000094311	Rfpl4b	protein_coding	215919
10	38554009	38556211	0.545023	1.12973	0.0237089	0.86407	10	38821778	38821779	ENSMUST00000179279	-	ENSMUSG00000094311	Rfpl4b	protein_coding	215919
10	39169547	39173460	0.0980496	0.597672	0.877961	1.12283	10	39163793	39163794	ENSMUST00000076713	-	ENSMUSG00000062074	Wisp3	protein_coding	327743
10	39209966	39211023	0.481983	1.11313	0.259255	-0.0660331	10	39163793	39163794	ENSMUST00000076713	-	ENSMUSG00000062074	Wisp3	protein_coding	327743
10	39260680	39263113	0.415099	0.592462	0.269418	-0.138514	10	39163793	39163794	ENSMUST00000076713	-	ENSMUSG00000062074	Wisp3	protein_coding	327743
10	39438364	39439338	0.271661	0.303812	-0.156016	-0.327986	10	39454805	39454806	ENSMUST00000135242	+	ENSMUSG00000019843	Fyn	protein_coding	14360
10	39471093	39472094	0.156587	0.92586	0.799629	-0.219629	10	39454915	39454916	ENSMUST00000146287	+	ENSMUSG00000019843	Fyn	protein_coding	14360
10	39486041	39490274	0.577029	0.725024	0.499881	0.160572	10	39511739	39511740	ENSMUST00000136659	+	ENSMUSG00000019843	Fyn	protein_coding	14360
10	39503627	39508359	-0.0399945	0.829167	1.3023	1.11581	10	39511739	39511740	ENSMUST00000136659	+	ENSMUSG00000019843	Fyn	protein_coding	14360
10	39617180	39622678	0.0155622	-0.0585047	0.0526135	-0.124186	10	39612934	39612935	ENSMUST00000019987	+	ENSMUSG00000019842	Traf3ip2	protein_coding	103213
10	39656946	39660923	0.342239	0.862461	0.65334	-0.024877	10	39650555	39650556	ENSMUST00000155945	+	ENSMUSG00000019842	Traf3ip2	protein_coding	103213
10	39712896	39713468	-0.0301888	0.986643	-0.487392	-0.0142448	10	39732118	39732119	ENSMUST00000019986	+	ENSMUSG00000019841	Rev3l	protein_coding	19714
10	39854990	39857108	-0.336254	0.277634	-0.560446	-0.487816	10	39858925	39858926	ENSMUST00000123103	+	ENSMUSG00000019841	Rev3l	protein_coding	19714
10	39971218	39973734	-0.044785	0.309322	-0.343762	-0.12543	10	39975256	39975257	ENSMUST00000170505	-	ENSMUSG00000038528	Mfsd4b5	protein_coding	215928
10	40256420	40261353	0.303658	0.780559	0.677855	0.430091	10	40257561	40257562	ENSMUST00000216847	-	ENSMUSG00000019837	Gtf3c6	protein_coding	67371
10	40416102	40418403	0.0447423	0.902749	-0.26811	0.487959	10	40349526	40349527	ENSMUST00000214659	+	ENSMUSG00000038481	Cdk19	protein_coding	78334
10	40515809	40517981	0.22593	0.483447	-0.334744	-0.585306	10	40570336	40570337	ENSMUST00000078314	+	ENSMUSG00000019834	Slc22a16	protein_coding	70840
10	40520783	40524704	0.333639	0.840042	0.666845	0.0214805	10	40570336	40570337	ENSMUST00000078314	+	ENSMUSG00000019834	Slc22a16	protein_coding	70840
10	40592009	40593479	-0.184781	-0.0858769	-0.197535	-0.182612	10	40570613	40570614	ENSMUST00000019978	+	ENSMUSG00000019834	Slc22a16	protein_coding	70840
10	40856732	40857700	0.555071	0.447005	1.11032	0.437798	10	40845936	40845937	ENSMUST00000216025	-	ENSMUSG00000038446	Cdc40	protein_coding	71713
10	40917662	40918827	-0.223577	0.00808755	-0.131694	-0.0815159	10	40883827	40883828	ENSMUST00000105509	+	ENSMUSG00000019831	Wasf1	protein_coding	83767
10	41024335	41025506	0.1138	0.548453	0.115165	0.0856294	10	41072284	41072285	ENSMUST00000061796	-	ENSMUSG00000046922	Gpr6	protein_coding	140741
10	41474378	41480918	0.0872803	0.894887	0.184457	1.00551	10	41476314	41476315	ENSMUST00000019967	+	ENSMUSG00000019823	Mical1	protein_coding	171580
10	41486614	41490793	-0.0535681	0.182404	0.181816	0.125805	10	41488244	41488245	ENSMUST00000122997	-	ENSMUSG00000019822	Smpd2	protein_coding	20598
10	41518763	41521782	0.116232	0.521435	0.0469487	0.263713	10	41519414	41519415	ENSMUST00000019962	+	ENSMUSG00000019818	Cd164	protein_coding	53599
10	41695977	41698124	-0.16946	0.300127	-0.198943	-0.480145	10	41694486	41694487	ENSMUST00000190522	-	ENSMUSG00000075225	Ccdc162	protein_coding	75973
10	41809175	41811154	0.157426	0.622093	0.242874	1.17307	10	41809606	41809607	ENSMUST00000019951	-	ENSMUSG00000019813	Cep57l1	protein_coding	103268
10	41886201	41889289	0.0621713	0.627997	0.529937	0.932729	10	41887439	41887440	ENSMUST00000041438	+	ENSMUSG00000038332	Sesn1	protein_coding	140742
10	42227085	42229751	0.148301	0.732853	0.656285	0.794832	10	42258365	42258366	ENSMUST00000177542	-	ENSMUSG00000048756	Foxo3	protein_coding	56484
10	42345723	42347592	0.469387	2.55984	1.81279	1.21146	10	42276754	42276755	ENSMUST00000105501	-	ENSMUSG00000048756	Foxo3	protein_coding	56484
10	42383354	42385396	0.218249	0.575844	0.933234	0.279297	10	42425307	42425308	ENSMUST00000149832	-	ENSMUSG00000038302	Afg1l	protein_coding	215951
10	42416918	42417936	0.641988	1.09911	0.974648	0.502492	10	42425307	42425308	ENSMUST00000149832	-	ENSMUSG00000038302	Afg1l	protein_coding	215951
10	42569425	42575588	0.369464	0.554651	0.299334	0.310834	10	42568827	42568828	ENSMUST00000105498	-	ENSMUSG00000019803	Nr2e1	protein_coding	21907
10	42582189	42587307	0.560606	0.717189	0.875594	1.01547	10	42583631	42583632	ENSMUST00000019938	-	ENSMUSG00000019803	Nr2e1	protein_coding	21907
10	42628854	42635741	0.654684	1.02914	0.913922	0.560539	10	42678916	42678917	ENSMUST00000040718	+	ENSMUSG00000038280	Ostm1	protein_coding	14628
10	42833870	42837387	0.775246	1.13859	1.07367	0.101758	10	42817928	42817929	ENSMUST00000105496	+	ENSMUSG00000019802	Sec63	protein_coding	140740
10	42860797	42865201	0.363027	0.732514	0.692173	0.219172	10	42860793	42860794	ENSMUST00000105494	+	ENSMUSG00000044770	Scml4	protein_coding	268297
10	43072965	43073775	0.38841	1.0842	0.0469444	0.091379	10	43174520	43174521	ENSMUST00000189987	-	ENSMUSG00000038248	Sobp	protein_coding	109205
10	43173323	43175220	0.277346	0.683146	0.5695	0.971235	10	43174520	43174521	ENSMUST00000189987	-	ENSMUSG00000038248	Sobp	protein_coding	109205
10	43696570	43699173	0.414935	0.740157	0.983828	-0.0320857	10	43579935	43579936	ENSMUST00000214476	+	ENSMUSG00000047139	Cd24a	protein_coding	12484
10	43969680	43970786	0.0150172	0.288994	-0.243643	-0.186573	10	43947896	43947897	ENSMUST00000214453	+	ENSMUSG00000019864	Rtn4ip1	protein_coding	170728
10	44233703	44236139	0.00684852	0.141931	-0.101748	-0.230224	10	44268358	44268359	ENSMUST00000039286	+	ENSMUSG00000038160	Atg5	protein_coding	11793
10	44267426	44268509	0.279907	0.600296	0.581106	0.432179	10	44268358	44268359	ENSMUST00000039286	+	ENSMUSG00000038160	Atg5	protein_coding	11793
10	44379787	44382227	0.21945	0.528057	0.878865	-0.289398	10	44457209	44457210	ENSMUST00000218369	-	ENSMUSG00000038151	Prdm1	protein_coding	12142
10	44625326	44625975	0.0535069	0.661208	0.0380524	0.129569	10	44528500	44528501	ENSMUST00000167340	-	ENSMUSG00000038151	Prdm1	protein_coding	12142
10	45008377	45010168	0.185318	0.941398	1.096	0.839496	10	45067203	45067204	ENSMUST00000099858	+	ENSMUSG00000019849	Prep	protein_coding	19072
10	45092844	45094138	-0.230465	0.715058	-0.75745	-0.686098	10	45067203	45067204	ENSMUST00000099858	+	ENSMUSG00000019849	Prep	protein_coding	19072
10	45103713	45105382	-0.194892	0.51567	0.498875	0.692946	10	45067203	45067204	ENSMUST00000099858	+	ENSMUSG00000019849	Prep	protein_coding	19072
10	45122070	45125392	-0.04754	0.544638	0.337339	0.128237	10	45178098	45178099	ENSMUST00000175658	+	ENSMUSG00000019848	Popdc3	protein_coding	78977
10	45468688	45470378	0.58745	0.754746	-0.250543	0.679719	10	45470200	45470201	ENSMUST00000079390	-	ENSMUSG00000063804	Lin28b	protein_coding	380669
10	45760452	45761502	-0.547488	0.58292	-0.367969	-0.261369	10	45677117	45677118	ENSMUST00000155368	+	ENSMUSG00000038822	Hace1	protein_coding	209462
10	45774996	45775434	-0.111881	0.628728	-0.364237	-0.323699	10	45677117	45677118	ENSMUST00000155368	+	ENSMUSG00000038822	Hace1	protein_coding	209462
10	46015410	46016507	1.11533	1.00424	1.29495	-0.0558277	10	45677117	45677118	ENSMUST00000155368	+	ENSMUSG00000038822	Hace1	protein_coding	209462
10	46044209	46048374	0.28883	0.526772	0.463866	-0.0978425	10	45677117	45677118	ENSMUST00000155368	+	ENSMUSG00000038822	Hace1	protein_coding	209462
10	46297642	46299435	0.443226	0.333734	0.163052	-0.397523	10	45677117	45677118	ENSMUST00000155368	+	ENSMUSG00000038822	Hace1	protein_coding	209462
10	46372390	46375112	0.902867	0.796505	1.15975	0.491751	10	45677117	45677118	ENSMUST00000155368	+	ENSMUSG00000038822	Hace1	protein_coding	209462
10	46936482	46939272	-0.302015	0.0792706	-0.5707	-0.319624	10	45677117	45677118	ENSMUST00000155368	+	ENSMUSG00000038822	Hace1	protein_coding	209462
10	47365979	47367761	0.276088	0.483039	-0.12535	-0.22673	10	45677117	45677118	ENSMUST00000155368	+	ENSMUSG00000038822	Hace1	protein_coding	209462
10	47643736	47646546	-0.232716	0.0843221	-1.01261	-0.663754	10	49103930	49103931	ENSMUST00000220330	-	ENSMUSG00000056073	Grik2	protein_coding	14806
10	48988798	48990261	0.124963	0.392751	-0.693688	-0.637322	10	49103930	49103931	ENSMUST00000220330	-	ENSMUSG00000056073	Grik2	protein_coding	14806
10	49500155	49501765	-0.0613758	0.261572	-0.189822	0.0512453	10	49535352	49535353	ENSMUST00000218669	-	ENSMUSG00000056073	Grik2	protein_coding	14806
10	49716853	49718547	-0.180178	0.167256	-0.642792	-0.864633	10	49783258	49783259	ENSMUST00000079751	-	ENSMUSG00000056073	Grik2	protein_coding	14806
10	49782965	49785499	-0.199647	0.668321	-0.230568	0.0830036	10	49783258	49783259	ENSMUST00000079751	-	ENSMUSG00000056073	Grik2	protein_coding	14806
10	50339505	50340081	-0.1772	0.66924	-0.15622	-0.137151	10	50592669	50592670	ENSMUST00000035606	+	ENSMUSG00000038774	Ascc3	protein_coding	77987
10	51173887	51176524	0.280261	0.5754	-0.0413261	-0.167484	10	50895651	50895652	ENSMUST00000020071	+	ENSMUSG00000019913	Sim1	protein_coding	20464
10	51652406	51653526	-0.625778	-0.194546	-0.33358	-0.321827	10	51631460	51631461	ENSMUST00000218684	-	ENSMUSG00000019905	Gprc6a	protein_coding	210198
10	52043342	52045823	-0.0844901	0.536871	-0.270939	-0.352521	10	52022723	52022724	ENSMUST00000058347	+	ENSMUSG00000049641	Vgll2	protein_coding	215031
10	52560617	52561975	-0.222144	0.23746	-0.380626	-0.811863	10	52690533	52690534	ENSMUST00000105473	+	ENSMUSG00000038602	Slc35f1	protein_coding	215085
10	52703096	52705735	-0.110445	0.738525	0.291889	0.260003	10	52690533	52690534	ENSMUST00000105473	+	ENSMUSG00000038602	Slc35f1	protein_coding	215085
10	52796530	52798106	0.489635	0.808475	0.511671	-0.418714	10	52690533	52690534	ENSMUST00000105473	+	ENSMUSG00000038602	Slc35f1	protein_coding	215085
10	52904820	52905699	0.198379	1.32001	0.610635	-0.0127008	10	52690533	52690534	ENSMUST00000105473	+	ENSMUSG00000038602	Slc35f1	protein_coding	215085
10	52906371	52907300	0.262067	0.238068	-1.15406	-1.3268	10	52690533	52690534	ENSMUST00000105473	+	ENSMUSG00000038602	Slc35f1	protein_coding	215085
10	53508452	53512530	-0.2755	0.291746	0.0924166	0.182575	10	53593160	53593161	ENSMUST00000219547	-	ENSMUSG00000058298	Mcm9	protein_coding	71567
10	53543973	53545449	-0.107887	0.154309	-0.758937	-0.716337	10	53593160	53593161	ENSMUST00000219547	-	ENSMUSG00000058298	Mcm9	protein_coding	71567
10	53724790	53727169	-0.0814901	-0.109982	-0.612124	-0.596345	10	53750908	53750909	ENSMUST00000170839	-	ENSMUSG00000019856	Fam184a	protein_coding	75906
10	53839115	53840137	0.0291018	0.774049	0.370599	-0.0606135	10	53751122	53751123	ENSMUST00000020003	-	ENSMUSG00000019856	Fam184a	protein_coding	75906
10	53978633	53980143	-0.106427	0.202525	-0.119456	0.707745	10	53977114	53977115	ENSMUST00000219234	-	ENSMUSG00000003746	Man1a	protein_coding	17155
10	54268780	54272216	0.0991487	0.249225	0.503194	-0.0993132	10	54076608	54076609	ENSMUST00000220088	-	ENSMUSG00000003746	Man1a	protein_coding	17155
10	54343414	54344393	0.262494	0.574505	-0.484173	0.0580439	10	54076608	54076609	ENSMUST00000220088	-	ENSMUSG00000003746	Man1a	protein_coding	17155
10	56104672	56106554	0.00320669	0.420671	0.114227	0.00369607	10	56106917	56106918	ENSMUST00000063138	+	ENSMUSG00000047669	Msl3l2	protein_coding	73390
10	56187912	56189051	-0.633099	0.546019	-0.350583	-0.36232	10	56156922	56156923	ENSMUST00000217792	-	ENSMUSG00000038122	Tbc1d32	protein_coding	544696
10	56385180	56386753	-0.0999263	0.60511	0.176798	-0.76975	10	56379088	56379089	ENSMUST00000220069	+	ENSMUSG00000050953	Gja1	protein_coding	14609
10	56409889	56411019	0.149984	0.499247	-0.851357	-0.855962	10	56379088	56379089	ENSMUST00000220069	+	ENSMUSG00000050953	Gja1	protein_coding	14609
10	56470753	56471195	0.0338032	0.84088	-0.631851	-0.481102	10	56379088	56379089	ENSMUST00000220069	+	ENSMUSG00000050953	Gja1	protein_coding	14609
10	56616187	56618010	-0.529289	0.0364712	-0.616161	-0.608308	10	56379088	56379089	ENSMUST00000220069	+	ENSMUSG00000050953	Gja1	protein_coding	14609
10	56914289	56914727	0.13087	1.27992	0.579185	1.20263	10	56379088	56379089	ENSMUST00000220069	+	ENSMUSG00000050953	Gja1	protein_coding	14609
10	57000539	57001803	0.403615	0.808081	-0.374809	-0.712962	10	57486385	57486386	ENSMUST00000220353	+	ENSMUSG00000019878	Hsf2	protein_coding	15500
10	57248777	57251011	-0.503744	0.544964	-0.877816	-0.905014	10	57486385	57486386	ENSMUST00000220353	+	ENSMUSG00000019878	Hsf2	protein_coding	15500
10	57486839	57488455	0.975434	0.60841	1.09398	0.246798	10	57486425	57486426	ENSMUST00000220042	+	ENSMUSG00000019878	Hsf2	protein_coding	15500
10	57781835	57787010	0.498827	1.08356	1.37715	1.231	10	57784881	57784882	ENSMUST00000020024	+	ENSMUSG00000019874	Fabp7	protein_coding	12140
10	57794492	57797206	0.433682	0.923154	0.395033	0.525285	10	57794568	57794569	ENSMUST00000125076	+	ENSMUSG00000019872	Smpdl3a	protein_coding	57319
10	57821265	57823103	0.822779	1.18332	0.307938	-0.0508373	10	57794568	57794569	ENSMUST00000125076	+	ENSMUSG00000019872	Smpdl3a	protein_coding	57319
10	57828748	57829755	1.78272	1.84221	1.23871	0.35893	10	57794568	57794569	ENSMUST00000125076	+	ENSMUSG00000019872	Smpdl3a	protein_coding	57319
10	57844099	57845178	-0.105585	0.448336	0.201203	-0.199706	10	57794568	57794569	ENSMUST00000125076	+	ENSMUSG00000019872	Smpdl3a	protein_coding	57319
10	57848966	57849491	0.217166	0.678971	-0.228629	-0.386194	10	57794568	57794569	ENSMUST00000125076	+	ENSMUSG00000019872	Smpdl3a	protein_coding	57319
10	58253403	58255481	0.226497	0.528805	0.51398	0.29778	10	58255497	58255498	ENSMUST00000057659	+	ENSMUSG00000038039	Gcc2	protein_coding	70297
10	58337947	58338974	0.237441	0.694593	0.628252	-0.715128	10	58323466	58323467	ENSMUST00000020078	+	ENSMUSG00000019920	Lims1	protein_coding	110829
10	58382250	58382497	0.10666	0.781113	-0.0654089	0.271502	10	58394373	58394374	ENSMUST00000020077	+	ENSMUSG00000019920	Lims1	protein_coding	110829
10	58387532	58388213	-0.448952	0.703072	-0.235144	-0.415987	10	58394373	58394374	ENSMUST00000020077	+	ENSMUSG00000019920	Lims1	protein_coding	110829
10	58671839	58674431	0.842418	1.22168	1.15511	0.829227	10	58675653	58675654	ENSMUST00000003312	-	ENSMUSG00000003227	Edar	protein_coding	13608
10	58800423	58803215	0.665224	1.1851	1.23943	0.623495	10	58813359	58813360	ENSMUST00000135526	+	ENSMUSG00000037990	Sh3rf3	protein_coding	237353
10	58813094	58816826	0.318127	0.570852	0.939108	0.298235	10	58813359	58813360	ENSMUST00000135526	+	ENSMUSG00000037990	Sh3rf3	protein_coding	237353
10	58831829	58834138	0.119651	0.693361	-0.0599173	0.111374	10	58814059	58814060	ENSMUST00000133151	+	ENSMUSG00000037990	Sh3rf3	protein_coding	237353
10	58856493	58858879	0.746758	0.52659	0.4412	0.0737083	10	58814059	58814060	ENSMUST00000133151	+	ENSMUSG00000037990	Sh3rf3	protein_coding	237353
10	58874809	58875771	-0.330945	0.442582	0.622169	-0.179295	10	58814059	58814060	ENSMUST00000133151	+	ENSMUSG00000037990	Sh3rf3	protein_coding	237353
10	58900113	58903168	-0.0553368	0.151808	-0.203289	-0.422208	10	58814059	58814060	ENSMUST00000133151	+	ENSMUSG00000037990	Sh3rf3	protein_coding	237353
10	58948651	58949651	1.72647	1.63417	0.044176	1.52182	10	59065651	59065652	ENSMUST00000148267	+	ENSMUSG00000037990	Sh3rf3	protein_coding	237353
10	59081019	59082952	-0.295726	0.276715	0.438861	-0.344139	10	59080034	59080035	ENSMUST00000152924	+	ENSMUSG00000037990	Sh3rf3	protein_coding	237353
10	59211735	59214329	-0.335214	0.164365	-0.639244	-0.545754	10	59221846	59221847	ENSMUST00000165971	-	ENSMUSG00000019917	2010-09-01	protein_coding	103080
10	59220190	59225590	0.557389	0.57621	0.201811	-0.0495333	10	59221846	59221847	ENSMUST00000165971	-	ENSMUSG00000019917	2010-09-01	protein_coding	103080
10	59353183	59355468	0.187972	0.252394	0.121804	0.0674136	10	59323368	59323369	ENSMUST00000105466	+	ENSMUSG00000019916	P4ha1	protein_coding	18451
10	59567863	59570994	-0.000804535	0.921542	0.548617	0.138298	10	59616063	59616064	ENSMUST00000095646	+	ENSMUSG00000071280	Gm10322	protein_coding	NA
10	59710291	59712960	0.0882121	0.118933	0.019801	-0.389966	10	59702658	59702659	ENSMUST00000165405	+	ENSMUSG00000020111	Micu1	protein_coding	216001
10	59743055	59745135	-0.0585976	0.76451	-0.177792	-0.12168	10	59740774	59740775	ENSMUST00000167612	+	ENSMUSG00000020111	Micu1	protein_coding	216001
10	59754826	59759684	0.417663	0.688313	0.700417	0.430604	10	59762413	59762414	ENSMUST00000172034	+	ENSMUSG00000020111	Micu1	protein_coding	216001
10	59879861	59880804	0.535069	1.35815	0.699682	0.629369	10	59879626	59879627	ENSMUST00000020309	+	ENSMUSG00000020109	Dnajb12	protein_coding	56709
10	59898327	59901754	0.443921	0.712507	0.696868	0.316054	10	59879626	59879627	ENSMUST00000020309	+	ENSMUSG00000020109	Dnajb12	protein_coding	56709
10	59951585	59953001	0.439934	1.06765	1.12084	1.08973	10	59951833	59951834	ENSMUST00000020308	-	ENSMUSG00000020108	Ddit4	protein_coding	74747
10	60236956	60238790	0.341708	1.02915	-0.380673	-0.408615	10	60219259	60219260	ENSMUST00000135158	-	ENSMUSG00000057337	Chst3	protein_coding	53374
10	60568425	60570723	-0.489684	0.503926	0.288258	-0.282386	10	60653032	60653033	ENSMUST00000153677	-	ENSMUSG00000012819	Cdh23	protein_coding	22295
10	60577432	60580378	0.555875	0.266078	-0.068203	-0.17504	10	60653032	60653033	ENSMUST00000153677	-	ENSMUSG00000012819	Cdh23	protein_coding	22295
10	60720380	60724352	0.147086	0.218545	-0.127508	-0.396518	10	60724315	60724316	ENSMUST00000127386	-	ENSMUSG00000020100	Slc29a3	protein_coding	71279
10	60829905	60832768	0.280934	0.358372	0.201813	0.351582	10	60831381	60831382	ENSMUST00000218637	-	ENSMUSG00000020099	Unc5b	protein_coding	107449
10	61144946	61148172	0.0883044	0.657488	0.560885	0.402953	10	61146897	61146898	ENSMUST00000126307	-	ENSMUSG00000020097	Sgpl1	protein_coding	20397
10	61193889	61195233	-0.00570387	0.444534	-0.3224	-0.367061	10	61175942	61175943	ENSMUST00000126831	+	ENSMUSG00000020096	Tbata	protein_coding	65971
10	61288347	61289322	-0.115553	0.764288	-1.32811	-0.719542	10	61297833	61297834	ENSMUST00000219375	+	ENSMUSG00000037202	Prf1	protein_coding	18646
10	61474594	61476816	0.564428	0.667643	0.138664	0.340674	10	61475801	61475802	ENSMUST00000049242	+	ENSMUSG00000037151	Lrrc20	protein_coding	216011
10	61679402	61680693	0.209895	0.597576	0.254591	-0.274251	10	61680299	61680300	ENSMUST00000220372	+	ENSMUSG00000020088	Sar1a	protein_coding	20224
10	61826263	61827369	-0.578454	0.275823	-0.0193382	0.10834	10	61851524	61851525	ENSMUST00000153120	-	ENSMUSG00000058806	Col13a1	protein_coding	12817
10	62192332	62196489	0.542167	0.778231	0.328895	0.457111	10	62194204	62194205	ENSMUST00000219106	-	ENSMUSG00000037031	Tspan15	protein_coding	70423
10	62486903	62488496	-0.0174011	0.342011	-0.355139	-0.573137	10	62486804	62486805	ENSMUST00000105447	-	ENSMUSG00000020078	Vps26a	protein_coding	30930
10	62799080	62799956	0.0319532	0.374787	-0.22112	0.0612842	10	62792285	62792286	ENSMUST00000219527	-	ENSMUSG00000020074	Ccar1	protein_coding	67500
10	62867348	62868183	0.11056	0.746758	0.334763	-0.246859	10	62865303	62865304	ENSMUST00000173081	-	ENSMUSG00000047146	Tet1	protein_coding	52463
10	62946058	62948524	0.0672839	0.8107	0.23334	0.0403479	10	62947026	62947027	ENSMUST00000131422	+	ENSMUSG00000036875	Dna2	protein_coding	327762
10	63020168	63022090	0.209877	1.08231	0.291947	0.24868	10	63023846	63023847	ENSMUST00000119814	-	ENSMUSG00000020069	Hnrnph3	protein_coding	432467
10	63135464	63137899	-0.0952624	0.219009	-0.186259	-0.228348	10	63122683	63122684	ENSMUST00000218978	-	ENSMUSG00000020067	Mypn	protein_coding	68802
10	63307545	63308785	0.422332	0.0597411	-0.5861	-0.981817	10	63311847	63311848	ENSMUST00000219002	+	ENSMUSG00000020064	Herc4	protein_coding	67345
10	63348311	63348912	-0.384805	0.873532	0.0865208	0.122401	10	63339034	63339035	ENSMUST00000105442	-	ENSMUSG00000020063	Sirt1	protein_coding	93759
10	63380935	63382605	0.551894	0.70571	0.118784	0.031576	10	63381703	63381704	ENSMUST00000120239	-	ENSMUSG00000020063	Sirt1	protein_coding	93759
10	63637308	63637704	-0.413992	0.957253	-0.497154	-0.467071	10	63574506	63574507	ENSMUST00000133190	+	ENSMUSG00000060843	Ctnna3	protein_coding	216033
10	63886806	63888030	-0.274403	0.249055	-0.744067	-0.752359	10	63927433	63927434	ENSMUST00000079279	-	ENSMUSG00000062561	Gm10118	protein_coding	NA
10	63941025	63942072	-0.0688109	0.574264	-0.266516	-0.705158	10	63927433	63927434	ENSMUST00000079279	-	ENSMUSG00000062561	Gm10118	protein_coding	NA
10	63978616	63980311	0.677006	1.22497	0.390927	0.365738	10	63927433	63927434	ENSMUST00000079279	-	ENSMUSG00000062561	Gm10118	protein_coding	NA
10	64084941	64090546	0.308611	0.594052	0.137642	0.0625698	10	64090246	64090247	ENSMUST00000148712	-	ENSMUSG00000042846	Lrrtm3	protein_coding	216028
10	64704885	64706476	-0.220476	0.337717	-0.330618	-0.451767	10	64090276	64090277	ENSMUST00000131945	-	ENSMUSG00000042846	Lrrtm3	protein_coding	216028
10	64834764	64836629	-0.00600107	0.51826	-0.298959	-0.262497	10	64090276	64090277	ENSMUST00000131945	-	ENSMUSG00000042846	Lrrtm3	protein_coding	216028
10	65110702	65111110	0.253801	0.83473	0.173032	-0.0277574	10	64090276	64090277	ENSMUST00000131945	-	ENSMUSG00000042846	Lrrtm3	protein_coding	216028
10	65229028	65230605	-0.275727	0.373384	-0.463346	-0.361923	10	64090276	64090277	ENSMUST00000131945	-	ENSMUSG00000042846	Lrrtm3	protein_coding	216028
10	65263098	65264953	-0.438735	0.537791	-1.116	-0.669647	10	64090276	64090277	ENSMUST00000131945	-	ENSMUSG00000042846	Lrrtm3	protein_coding	216028
10	65925812	65928483	0.234086	0.353336	-0.303448	-0.330252	10	67034631	67034632	ENSMUST00000218920	-	ENSMUSG00000019873	Reep3	protein_coding	28193
10	66272906	66275733	-0.112541	0.518976	0.186078	0.541456	10	67034631	67034632	ENSMUST00000218920	-	ENSMUSG00000019873	Reep3	protein_coding	28193
10	66771706	66773958	-0.519893	0.0990302	-0.891232	-0.825069	10	67034631	67034632	ENSMUST00000218920	-	ENSMUSG00000019873	Reep3	protein_coding	28193
10	66919902	66922297	0.702551	1.01111	0.598316	0.141433	10	67034631	67034632	ENSMUST00000218920	-	ENSMUSG00000019873	Reep3	protein_coding	28193
10	67002166	67005293	0.754584	1.119	0.66967	0.469281	10	67034631	67034632	ENSMUST00000218920	-	ENSMUSG00000019873	Reep3	protein_coding	28193
10	67031286	67031499	-0.389	0.691	-0.232	-0.625	10	67034631	67034632	ENSMUST00000218920	-	ENSMUSG00000019873	Reep3	protein_coding	28193
10	67060291	67061347	0.114009	0.865952	0.548452	0.393554	10	67037321	67037322	ENSMUST00000219431	-	ENSMUSG00000019873	Reep3	protein_coding	28193
10	67079145	67080127	0.366088	0.991258	0.130092	0.0695489	10	67096125	67096126	ENSMUST00000174062	+	ENSMUSG00000037876	Jmjd1c	protein_coding	108829
10	67119939	67122296	0.256727	0.441997	0.688387	0.422198	10	67127258	67127259	ENSMUST00000051446	+	ENSMUSG00000037876	Jmjd1c	protein_coding	108829
10	67125473	67126815	0.297436	1.0988	-0.292204	1.28641	10	67127258	67127259	ENSMUST00000051446	+	ENSMUSG00000037876	Jmjd1c	protein_coding	108829
10	67332997	67333833	-0.378469	0.29427	-0.578495	-0.909111	10	67285304	67285305	ENSMUST00000077839	-	ENSMUSG00000075000	Nrbf2	protein_coding	641340
10	67360555	67363186	-0.484406	0.0788556	0.143149	-0.147108	10	67285304	67285305	ENSMUST00000077839	-	ENSMUSG00000075000	Nrbf2	protein_coding	641340
10	67382834	67385578	0.536505	0.673722	0.6158	-0.225268	10	67285304	67285305	ENSMUST00000077839	-	ENSMUSG00000075000	Nrbf2	protein_coding	641340
10	67535804	67538730	0.0220967	0.772639	0.327807	0.936897	10	67537869	67537870	ENSMUST00000048289	+	ENSMUSG00000037868	Egr2	protein_coding	13654
10	67557946	67561054	-0.0387349	0.878601	0.371981	0.318885	10	67548954	67548955	ENSMUST00000075686	-	ENSMUSG00000057134	Ado	protein_coding	211488
10	67565086	67566768	-0.0585767	0.621622	0.554946	0.139871	10	67548954	67548955	ENSMUST00000075686	-	ENSMUSG00000057134	Ado	protein_coding	211488
10	67622093	67624672	-0.0582846	0.503363	-0.496221	-0.435592	10	67548954	67548955	ENSMUST00000075686	-	ENSMUSG00000057134	Ado	protein_coding	211488
10	67633387	67638306	-0.0480848	0.228041	-0.696431	-0.440522	10	67548954	67548955	ENSMUST00000075686	-	ENSMUSG00000057134	Ado	protein_coding	211488
10	67645797	67648343	0.0222789	0.260152	0.195817	0.373097	10	67548954	67548955	ENSMUST00000075686	-	ENSMUSG00000057134	Ado	protein_coding	211488
10	67851130	67852146	-0.247069	0.199142	-0.595008	-0.542159	10	67899006	67899007	ENSMUST00000127869	-	ENSMUSG00000037855	Zfp365	protein_coding	216049
10	68063082	68065049	0.547567	0.945382	0.182483	-0.0851103	10	68043968	68043969	ENSMUST00000123147	+	ENSMUSG00000037846	Rtkn2	protein_coding	170799
10	68141146	68143332	0.475701	0.566298	-0.117207	0.0381025	10	68136625	68136626	ENSMUST00000218532	-	ENSMUSG00000019947	Arid5b	protein_coding	71371
10	68238431	68239685	0.0218573	0.582594	0.259568	-0.388052	10	68278720	68278721	ENSMUST00000020106	-	ENSMUSG00000019947	Arid5b	protein_coding	71371
10	68274770	68278508	0.578927	0.674699	0.296693	0.307817	10	68278720	68278721	ENSMUST00000020106	-	ENSMUSG00000019947	Arid5b	protein_coding	71371
10	68280276	68283299	0.799717	0.182803	0.283757	0.30757	10	68278739	68278740	ENSMUST00000219238	-	ENSMUSG00000019947	Arid5b	protein_coding	71371
10	68380761	68383103	-0.0613971	0.18064	-0.208971	-0.48019	10	68278739	68278740	ENSMUST00000219238	-	ENSMUSG00000019947	Arid5b	protein_coding	71371
10	68773002	68773967	-0.690054	0.534039	-0.304373	-0.560083	10	68723824	68723825	ENSMUST00000218918	+	ENSMUSG00000060044	Tmem26	protein_coding	327766
10	69044095	69047011	0.681169	0.583148	0.982628	0.867176	10	69151434	69151435	ENSMUST00000167286	+	ENSMUSG00000019944	Rhobtb1	protein_coding	69288
10	69108147	69108850	-0.235922	0.495954	-0.355982	-0.0675448	10	69151434	69151435	ENSMUST00000167286	+	ENSMUSG00000019944	Rhobtb1	protein_coding	69288
10	69499143	69501321	-0.0430606	0.232005	-0.112884	-0.176247	10	69533772	69533773	ENSMUST00000182194	+	ENSMUSG00000069601	Ank3	protein_coding	11735
10	69531329	69535731	0.178318	-0.0479141	-0.075754	-0.169536	10	69533772	69533773	ENSMUST00000182194	+	ENSMUSG00000069601	Ank3	protein_coding	11735
10	69571556	69573079	0.522384	1.13949	0.460896	-0.228495	10	69534222	69534223	ENSMUST00000054167	+	ENSMUSG00000069601	Ank3	protein_coding	11735
10	69610641	69613649	0.213102	0.569045	0.533131	-0.303768	10	69534222	69534223	ENSMUST00000054167	+	ENSMUSG00000069601	Ank3	protein_coding	11735
10	69700830	69702095	-0.0530482	0.269735	-0.0875431	-0.103088	10	69706296	69706297	ENSMUST00000182142	+	ENSMUSG00000069601	Ank3	protein_coding	11735
10	69858460	69860857	0.368952	0.661561	0.783673	0.509367	10	69898131	69898132	ENSMUST00000182972	+	ENSMUSG00000069601	Ank3	protein_coding	11735
10	69946644	69948156	0.52463	0.585437	-0.603185	-0.227833	10	69926133	69926134	ENSMUST00000182437	+	ENSMUSG00000069601	Ank3	protein_coding	11735
10	70080532	70083241	0.550911	0.639678	-0.104864	-0.286683	10	70097121	70097122	ENSMUST00000147545	+	ENSMUSG00000048701	Ccdc6	protein_coding	76551
10	70438585	70444651	0.429586	0.346894	-0.0206754	-0.151243	10	70440481	70440482	ENSMUST00000218542	+	ENSMUSG00000043259	Fam13c	protein_coding	71721
10	70483125	70487008	0.596348	0.665228	1.07602	0.372432	10	70440926	70440927	ENSMUST00000062883	+	ENSMUSG00000043259	Fam13c	protein_coding	71721
10	70493020	70495003	-0.0519324	0.614478	-0.232618	-0.315451	10	70440926	70440927	ENSMUST00000062883	+	ENSMUSG00000043259	Fam13c	protein_coding	71721
10	70598306	70599043	0.429985	0.941353	-0.111908	-0.207749	10	70599081	70599082	ENSMUST00000162470	-	ENSMUSG00000037747	Phyhipl	protein_coding	70911
10	70608185	70610684	-0.139247	0.00510364	-0.646335	-0.786676	10	70607561	70607562	ENSMUST00000159025	-	ENSMUSG00000037747	Phyhipl	protein_coding	70911
10	70637300	70643210	0.608976	0.912314	0.407351	0.452197	10	70651924	70651925	ENSMUST00000162571	-	ENSMUSG00000037747	Phyhipl	protein_coding	70911
10	71103057	71103982	-0.00424973	0.496333	-0.207431	-0.804782	10	71146859	71146860	ENSMUST00000131445	-	ENSMUSG00000014329	Bicc1	protein_coding	83675
10	71164837	71166345	-0.169633	0.225875	-0.427164	-0.213966	10	71159699	71159700	ENSMUST00000143791	-	ENSMUSG00000014329	Bicc1	protein_coding	83675
10	71184229	71186180	-0.348206	0.11781	-0.238949	-0.172855	10	71159699	71159700	ENSMUST00000143791	-	ENSMUSG00000014329	Bicc1	protein_coding	83675
10	71278421	71279769	-0.426497	0.505804	-0.450404	-0.464574	10	71285217	71285218	ENSMUST00000144231	-	ENSMUSG00000019927	Ube2d1	protein_coding	216080
10	71345113	71350689	-0.127239	0.368657	0.182447	0.11276	10	71347763	71347764	ENSMUST00000079252	+	ENSMUSG00000060733	Ipmk	protein_coding	69718
10	71476197	71479066	-0.0102879	0.295569	0.3757	1.07677	10	71409363	71409364	ENSMUST00000145521	+	ENSMUSG00000060733	Ipmk	protein_coding	69718
10	71766740	71767598	-0.864691	0.737571	-0.934029	-1.23544	10	71409363	71409364	ENSMUST00000145521	+	ENSMUSG00000060733	Ipmk	protein_coding	69718
10	71856064	71859489	0.158168	0.0471997	-0.0193255	-0.279893	10	71409363	71409364	ENSMUST00000145521	+	ENSMUSG00000060733	Ipmk	protein_coding	69718
10	71989223	71990979	-0.0509277	0.222375	-0.118739	0.33966	10	71409363	71409364	ENSMUST00000145521	+	ENSMUSG00000060733	Ipmk	protein_coding	69718
10	72098646	72101054	0.0683601	0.508044	0.613897	0.0599954	10	72654845	72654846	ENSMUST00000020081	+	ENSMUSG00000019923	Zwint	protein_coding	52696
10	72761587	72765269	0.0541706	0.576295	-0.694457	-0.867115	10	72656244	72656245	ENSMUST00000219352	+	ENSMUSG00000019923	Zwint	protein_coding	52696
10	73107370	73108968	0.114113	0.000555069	-0.289419	-0.298014	10	73099453	73099454	ENSMUST00000156999	+	ENSMUSG00000052613	Pcdh15	protein_coding	11994
10	73374873	73375835	-0.120399	0.703264	-0.201889	-0.0932879	10	73099453	73099454	ENSMUST00000156999	+	ENSMUSG00000052613	Pcdh15	protein_coding	11994
10	73677273	73678066	0.143019	0.476835	0.0165322	-0.0537112	10	73821867	73821868	ENSMUST00000064562	+	ENSMUSG00000052613	Pcdh15	protein_coding	11994
10	73928046	73930048	0.324143	0.761464	-0.0471578	-0.285639	10	73947056	73947057	ENSMUST00000193739	+	ENSMUSG00000052613	Pcdh15	protein_coding	11994
10	74495053	74496769	-0.468533	0.27656	-0.605631	-0.569913	10	74584216	74584217	ENSMUST00000128843	+	ENSMUSG00000052613	Pcdh15	protein_coding	11994
10	75054302	75060391	0.117026	0.196831	0.14951	-0.0677316	10	75060592	75060593	ENSMUST00000164107	+	ENSMUSG00000009681	Bcr	protein_coding	110279
10	75635209	75636003	0.0821537	1.2853	0.521184	0.147004	10	75643979	75643980	ENSMUST00000077610	-	ENSMUSG00000006342	Susd2	protein_coding	71733
10	75779582	75782101	0.199251	0.496933	0.586442	0.00594244	10	75780953	75780954	ENSMUST00000173512	-	ENSMUSG00000092360	Gm20441	protein_coding	NA
10	75798057	75800016	0.0594216	0.620534	0.179431	0.0780056	10	75798583	75798584	ENSMUST00000001713	-	ENSMUSG00000001663	Gstt1	protein_coding	14871
10	75880943	75883162	0.234017	0.805952	1.40666	0.618482	10	75893413	75893414	ENSMUST00000009236	+	ENSMUSG00000009092	Derl3	protein_coding	70377
10	75896644	75897759	-0.0536341	0.63115	0.945923	0.888932	10	75894574	75894575	ENSMUST00000220190	+	ENSMUSG00000009092	Derl3	protein_coding	70377
10	75964914	75965135	-1.05201	1.09199	-1.29421	-1.47403	10	75974086	75974087	ENSMUST00000134234	+	ENSMUSG00000033255	Gm5134	protein_coding	333669
10	75998992	76000681	0.161091	-0.000920663	-0.50856	-0.12238	10	75974086	75974087	ENSMUST00000134234	+	ENSMUSG00000033255	Gm5134	protein_coding	333669
10	76614623	76617810	-0.577857	-0.0137938	-0.556915	-0.666465	10	76623324	76623325	ENSMUST00000105413	-	ENSMUSG00000020241	Col6a2	protein_coding	12834
10	76885749	76886044	-0.133495	0.787054	-0.442088	0.418027	10	76905861	76905862	ENSMUST00000171437	-	ENSMUSG00000001120	Pcbp3	protein_coding	59093
10	77211168	77211537	0.315317	1.31027	0.32378	-0.280921	10	77166547	77166548	ENSMUST00000081654	-	ENSMUSG00000001435	Col18a1	protein_coding	12822
10	77580937	77583282	-0.068507	0.252131	0.322272	-0.32694	10	77581720	77581721	ENSMUST00000009435	+	ENSMUSG00000009291	Pttg1ip	protein_coding	108705
10	78007848	78011888	0.117431	0.451282	0.802806	0.209984	10	78009726	78009727	ENSMUST00000218383	-	ENSMUSG00000020277	Pfkl	protein_coding	18641
10	78349371	78353794	0.608745	0.793816	0.196747	-0.0689923	10	78351699	78351700	ENSMUST00000166360	-	ENSMUSG00000001211	Agpat3	protein_coding	28169
10	78425086	78426536	0.206655	0.976231	0.56331	-0.386424	10	78425669	78425670	ENSMUST00000005185	+	ENSMUSG00000005054	Cstb	protein_coding	13014
10	78787317	78789465	0.0702761	0.479295	-0.697997	-0.709567	10	78780702	78780703	ENSMUST00000217717	+	ENSMUSG00000005357	Slc1a6	protein_coding	20513
10	79115234	79117614	0.182377	0.631145	0.267068	0.496137	10	79097599	79097600	ENSMUST00000039271	-	ENSMUSG00000060301	2610008E11Rik	protein_coding	72128
10	79680197	79681703	0.488561	1.02405	0.599825	1.0768	10	79682195	79682196	ENSMUST00000020550	+	ENSMUSG00000020307	Cdc34	protein_coding	216150
10	79717200	79719938	-0.460367	0.502197	0.209274	-0.0419123	10	79716634	79716635	ENSMUST00000020581	+	ENSMUSG00000020331	Hcn2	protein_coding	15166
10	79840466	79841424	-0.166706	0.706877	-0.363457	-0.506509	10	79829286	79829287	ENSMUST00000218531	+	ENSMUSG00000035852	Misp	protein_coding	78906
10	80148979	80150177	0.208863	0.725748	0.491385	0.14657	10	80149112	80149113	ENSMUST00000151202	+	ENSMUSG00000035621	Midn	protein_coding	59090
10	80224998	80229394	0.450692	0.724354	0.341892	0.890171	10	80226434	80226435	ENSMUST00000020365	+	ENSMUSG00000020156	Mum1	protein_coding	68114
10	80370569	80375225	-0.0151611	0.129077	0.200167	-0.193555	10	80381986	80381987	ENSMUST00000123141	-	ENSMUSG00000048696	Mex3d	protein_coding	237400
10	80508906	80510409	0.227581	1.15498	0.366957	0.383392	10	80494835	80494836	ENSMUST00000051773	+	ENSMUSG00000045518	Onecut3	protein_coding	246086
10	80701749	80703175	-0.361965	1.08465	0.908153	1.08255	10	80701827	80701828	ENSMUST00000218439	-	ENSMUSG00000003348	Mob3a	protein_coding	208228
10	81171700	81177675	0.395541	0.608608	0.516166	0.393252	10	81176631	81176632	ENSMUST00000047864	+	ENSMUSG00000034994	Eef2	protein_coding	13629
10	81266239	81269669	0.486185	0.880308	-0.0316598	-0.238004	10	81266923	81266924	ENSMUST00000145452	-	ENSMUSG00000034932	Mrpl54	protein_coding	66047
10	81376093	81380559	0.436288	0.261703	-0.156655	-0.113938	10	81378379	81378380	ENSMUST00000127203	-	ENSMUSG00000020235	Fzr1	protein_coding	56371
10	81504310	81506509	0.142155	0.364352	0.459361	0.0530873	10	81508172	81508173	ENSMUST00000147908	-	ENSMUSG00000034792	Gna15	protein_coding	14676
10	81575868	81576438	0.515447	1.75211	0.680816	1.67967	10	81575532	81575533	ENSMUST00000146358	+	ENSMUSG00000034771	Tle2	protein_coding	21886
10	81643442	81644917	-0.115694	1.10202	0.0700617	0.770693	10	81643803	81643804	ENSMUST00000132458	+	ENSMUSG00000054708	Ankrd24	protein_coding	70615
10	82353199	82355074	0.641702	1.6745	0.346978	1.12015	10	82354255	82354256	ENSMUST00000211099	+	ENSMUSG00000073427	Gm4924	protein_coding	237412
10	82663434	82667319	-0.120087	0.240625	0.0334208	-0.11909	10	82670467	82670468	ENSMUST00000155529	-	ENSMUSG00000020251	Glt8d2	protein_coding	74782
10	82851994	82854007	-0.0500308	0.224368	-0.437359	-0.331043	10	82859179	82859180	ENSMUST00000020484	+	ENSMUSG00000020250	Txnrd1	protein_coding	50493
10	82858845	82861224	0.949852	1.64722	0.557611	0.570901	10	82859179	82859180	ENSMUST00000020484	+	ENSMUSG00000020250	Txnrd1	protein_coding	50493
10	82983601	82991955	0.342319	0.601584	0.374229	-0.00699593	10	82985498	82985499	ENSMUST00000040110	+	ENSMUSG00000034612	Chst11	protein_coding	58250
10	83102711	83106600	0.591133	1.19542	0.498134	0.463258	10	82985498	82985499	ENSMUST00000040110	+	ENSMUSG00000034612	Chst11	protein_coding	58250
10	83108418	83109760	-0.164756	0.579338	0.54532	0.459627	10	82985498	82985499	ENSMUST00000040110	+	ENSMUSG00000034612	Chst11	protein_coding	58250
10	83113796	83117697	0.0572989	0.30091	-0.0587267	0.587088	10	82985498	82985499	ENSMUST00000040110	+	ENSMUSG00000034612	Chst11	protein_coding	58250
10	83161310	83163518	0.102813	0.516677	-0.276896	0.164826	10	83304374	83304375	ENSMUST00000139329	-	ENSMUSG00000034591	Slc41a2	protein_coding	338365
10	83210124	83212923	0.343169	1.32903	0.471277	0.220842	10	83304374	83304375	ENSMUST00000139329	-	ENSMUSG00000034591	Slc41a2	protein_coding	338365
10	83218975	83220827	-0.220847	0.685651	-0.631622	-0.358388	10	83304374	83304375	ENSMUST00000139329	-	ENSMUSG00000034591	Slc41a2	protein_coding	338365
10	83285468	83287874	0.116367	0.433011	-0.31751	-0.633552	10	83304374	83304375	ENSMUST00000139329	-	ENSMUSG00000034591	Slc41a2	protein_coding	338365
10	83491990	83494176	-0.181236	0.525128	-0.384811	-0.0451496	10	83496016	83496017	ENSMUST00000147381	-	ENSMUSG00000020256	Aldh1l2	protein_coding	216188
10	83648080	83649093	0.172035	0.326203	0.266746	-0.32138	10	83648602	83648603	ENSMUST00000150685	-	ENSMUSG00000020263	Appl2	protein_coding	216190
10	83906276	83907493	0.981517	0.990948	0.599677	-0.331943	10	83737909	83737910	ENSMUST00000218623	+	ENSMUSG00000087651	1500009L16Rik	protein_coding	69784
10	83926797	83927942	0.288803	0.438372	-0.104521	0.350814	10	83737909	83737910	ENSMUST00000218623	+	ENSMUSG00000087651	1500009L16Rik	protein_coding	69784
10	83955579	83957655	0.280508	0.301922	0.182426	-0.151288	10	83737909	83737910	ENSMUST00000218623	+	ENSMUSG00000087651	1500009L16Rik	protein_coding	69784
10	84441192	84444504	0.460869	0.671664	0.4568	-0.0114752	10	84440596	84440597	ENSMUST00000020220	-	ENSMUSG00000020032	Nuak1	protein_coding	77976
10	84479453	84480778	0.0286317	0.502674	0.33067	0.179428	10	84440596	84440597	ENSMUST00000020220	-	ENSMUSG00000020032	Nuak1	protein_coding	77976
10	84515746	84517094	0.151257	1.01912	0.290931	-0.319939	10	84534035	84534036	ENSMUST00000167671	-	ENSMUSG00000046841	Ckap4	protein_coding	216197
10	84656714	84660379	0.333805	0.437524	0.534537	0.331325	10	84639096	84639097	ENSMUST00000213543	+	ENSMUSG00000034453	Polr3b	protein_coding	70428
10	84684241	84687314	0.230981	0.188812	-0.0364907	0.0325747	10	84639096	84639097	ENSMUST00000213543	+	ENSMUSG00000034453	Polr3b	protein_coding	70428
10	84754413	84761014	0.345033	0.977021	0.963156	0.857571	10	84756062	84756063	ENSMUST00000060397	+	ENSMUSG00000020037	Rfx4	protein_coding	71137
10	84821208	84823940	0.467696	0.976482	0.762107	0.413537	10	84834746	84834747	ENSMUST00000166696	+	ENSMUSG00000020037	Rfx4	protein_coding	71137
10	84887366	84890837	0.448207	0.659521	0.0347718	-0.0604019	10	84917616	84917617	ENSMUST00000038523	+	ENSMUSG00000035620	Ric8b	protein_coding	237422
10	84906589	84910955	0.101184	0.533397	0.136974	0.187259	10	84917616	84917617	ENSMUST00000038523	+	ENSMUSG00000035620	Ric8b	protein_coding	237422
10	85182863	85185202	0.289309	0.703976	0.0288149	0.27707	10	85185063	85185064	ENSMUST00000020227	-	ENSMUSG00000020038	Cry1	protein_coding	12952
10	85532866	85534895	0.0691119	0.642818	0.0337432	1.70061	10	85598401	85598402	ENSMUST00000105306	+	ENSMUSG00000020042	Btbd11	protein_coding	74007
10	85828130	85829438	-0.225771	0.502053	-0.478783	-0.541568	10	85829494	85829495	ENSMUST00000217667	+	ENSMUSG00000001785	Pwp1	protein_coding	103136
10	86456167	86461745	-0.055365	0.570258	0.464239	0.49868	10	86491896	86491897	ENSMUST00000123783	-	ENSMUSG00000059602	Syn3	protein_coding	27204
10	86504635	86507035	-0.136948	0.381064	-0.275653	0.0400196	10	86498895	86498896	ENSMUST00000139197	-	ENSMUSG00000059602	Syn3	protein_coding	27204
10	86684856	86685381	0.129387	0.80499	0.739147	-0.327952	10	86695720	86695721	ENSMUST00000134515	-	ENSMUSG00000020048	Hsp90b1	protein_coding	22027
10	86807481	86809266	0.205034	1.53069	0.619634	0.548114	10	86825103	86825104	ENSMUST00000218792	+	ENSMUSG00000054027	Nt5dc3	protein_coding	103466
10	86823924	86825654	0.921349	0.907513	0.841738	0.64908	10	86825103	86825104	ENSMUST00000218792	+	ENSMUSG00000054027	Nt5dc3	protein_coding	103466
10	87490339	87495896	0.515264	0.852372	1.02069	0.791498	10	87493659	87493660	ENSMUST00000020243	-	ENSMUSG00000020052	Ascl1	protein_coding	17172
10	87740196	87740452	-0.202887	1.51266	-0.516117	-0.484543	10	87858265	87858266	ENSMUST00000122386	+	ENSMUSG00000020053	Igf1	protein_coding	16000
10	88355973	88359869	-0.107654	0.0772141	-0.058962	0.0452046	10	88356995	88356996	ENSMUST00000156097	-	ENSMUSG00000020057	Dram1	protein_coding	71712
10	89332747	89335062	-0.140794	0.0104186	0.0640605	-0.635632	10	89344644	89344645	ENSMUST00000182419	-	ENSMUSG00000035189	Ano4	protein_coding	320091
10	89434725	89438901	0.237647	0.411896	0.652677	0.131296	10	89434777	89434778	ENSMUST00000220071	-	ENSMUSG00000074802	Gas2l3	protein_coding	237436
10	89461214	89463172	0.386547	0.792326	-0.0409137	-0.421179	10	89443966	89443967	ENSMUST00000105298	-	ENSMUSG00000074802	Gas2l3	protein_coding	237436
10	89634178	89636877	0.183973	0.225043	-0.0358922	0.363159	10	89621252	89621253	ENSMUST00000020102	-	ENSMUSG00000019935	Slc17a8	protein_coding	216227
10	89684050	89686946	0.370496	0.362898	0.320401	-0.314064	10	89686262	89686263	ENSMUST00000174429	-	ENSMUSG00000069539	Scyl2	protein_coding	213326
10	89910603	89914177	0.205913	0.601838	0.690633	0.369541	10	89873672	89873673	ENSMUST00000099368	+	ENSMUSG00000058589	Anks1b	protein_coding	77531
10	90163222	90163541	-1.435	0.777	-1.277	-1.078	10	90071111	90071112	ENSMUST00000183109	+	ENSMUSG00000058589	Anks1b	protein_coding	77531
10	90353979	90358497	-0.193407	0.136571	-0.337046	-0.504095	10	90575727	90575728	ENSMUST00000182356	+	ENSMUSG00000058589	Anks1b	protein_coding	77531
10	90530330	90532176	0.119815	0.541991	0.310881	0.215709	10	90575727	90575728	ENSMUST00000182356	+	ENSMUSG00000058589	Anks1b	protein_coding	77531
10	90689883	90691623	0.05335	0.537657	0.174145	0.265903	10	90576992	90576993	ENSMUST00000099364	+	ENSMUSG00000058589	Anks1b	protein_coding	77531
10	90697676	90698684	-0.149169	0.612726	-0.395861	-0.313338	10	90576992	90576993	ENSMUST00000099364	+	ENSMUSG00000058589	Anks1b	protein_coding	77531
10	90708852	90711484	0.0167143	0.373207	-0.339041	-0.62693	10	90829111	90829112	ENSMUST00000182192	+	ENSMUSG00000058589	Anks1b	protein_coding	77531
10	90986391	90987820	-0.31205	0.379868	-0.691671	-0.799144	10	90991589	90991590	ENSMUST00000160725	-	ENSMUSG00000019979	Apaf1	protein_coding	11783
10	91058540	91060826	0.125483	0.145017	-0.161094	-0.145545	10	91082428	91082429	ENSMUST00000161987	-	ENSMUSG00000019979	Apaf1	protein_coding	11783
10	91165149	91168316	0.562009	0.107395	0.273195	0.10312	10	91170461	91170462	ENSMUST00000217449	-	ENSMUSG00000019961	Tmpo	protein_coding	21917
10	91342954	91344654	-0.318741	0.318994	-0.396509	-0.376489	10	91181314	91181315	ENSMUST00000216402	-	ENSMUSG00000019961	Tmpo	protein_coding	21917
10	91613822	91615705	0.760601	1.4432	0.242609	0.113587	10	91181314	91181315	ENSMUST00000216402	-	ENSMUSG00000019961	Tmpo	protein_coding	21917
10	91719382	91720866	0.325472	1.29006	0.924448	1.24019	10	91181314	91181315	ENSMUST00000216402	-	ENSMUSG00000019961	Tmpo	protein_coding	21917
10	91729711	91730889	-0.336956	0.327497	-0.618581	-0.491748	10	91181314	91181315	ENSMUST00000216402	-	ENSMUSG00000019961	Tmpo	protein_coding	21917
10	91870649	91872258	0.224935	0.306717	-0.158533	-0.566868	10	91181314	91181315	ENSMUST00000216402	-	ENSMUSG00000019961	Tmpo	protein_coding	21917
10	91987152	91989891	0.139462	0.870415	0.663916	0.055874	10	92716477	92716478	ENSMUST00000215970	-	ENSMUSG00000019988	Nedd1	protein_coding	17997
10	92019970	92021702	-0.0991155	0.204681	-0.272501	-0.237912	10	92716477	92716478	ENSMUST00000215970	-	ENSMUSG00000019988	Nedd1	protein_coding	17997
10	92072102	92077648	0.280268	0.309466	0.298795	0.162488	10	92716477	92716478	ENSMUST00000215970	-	ENSMUSG00000019988	Nedd1	protein_coding	17997
10	92161807	92168221	0.592577	0.527287	0.676462	0.403923	10	92716477	92716478	ENSMUST00000215970	-	ENSMUSG00000019988	Nedd1	protein_coding	17997
10	92210483	92211373	0.768312	0.586134	-0.58854	-0.558637	10	92716477	92716478	ENSMUST00000215970	-	ENSMUSG00000019988	Nedd1	protein_coding	17997
10	92836283	92838350	0.656336	0.535888	0.366364	-0.116066	10	92836345	92836346	ENSMUST00000163209	-	ENSMUSG00000020014	Cfap54	protein_coding	380654
10	93121657	93123494	0.259139	0.524059	0.475032	-0.11815	10	93160875	93160876	ENSMUST00000215495	+	ENSMUSG00000020015	Cdk17	protein_coding	237459
10	93139832	93140845	-0.699787	0.801397	-0.140368	-0.490804	10	93160875	93160876	ENSMUST00000215495	+	ENSMUSG00000020015	Cdk17	protein_coding	237459
10	93160449	93163226	0.604971	0.591305	0.524299	0.426248	10	93160875	93160876	ENSMUST00000215495	+	ENSMUSG00000020015	Cdk17	protein_coding	237459
10	93250425	93257822	0.40717	0.952852	0.801411	0.733977	10	93239023	93239024	ENSMUST00000216729	+	ENSMUSG00000020015	Cdk17	protein_coding	237459
10	93273523	93277357	0.0739684	0.926801	0.98833	0.530144	10	93284974	93284975	ENSMUST00000223340	-	ENSMUSG00000008398	Elk3	protein_coding	13713
10	93280823	93284501	0.242123	0.517552	1.06853	0.417627	10	93284974	93284975	ENSMUST00000223340	-	ENSMUSG00000008398	Elk3	protein_coding	13713
10	93373873	93375606	1.26605	1.50887	1.66294	0.683372	10	93311134	93311135	ENSMUST00000008542	-	ENSMUSG00000008398	Elk3	protein_coding	13713
10	93452034	93454387	0.0172104	0.784833	0.802045	-0.102737	10	93453411	93453412	ENSMUST00000016033	+	ENSMUSG00000015889	Lta4h	protein_coding	16993
10	93698249	93702897	0.402722	0.690964	1.15312	0.851645	10	93641049	93641050	ENSMUST00000020204	+	ENSMUSG00000020019	Ntn4	protein_coding	57764
10	93737142	93740505	0.533793	0.887093	0.145131	-0.145194	10	93831555	93831556	ENSMUST00000095333	+	ENSMUSG00000020020	Usp44	protein_coding	327799
10	93771129	93774087	0.497881	0.794426	1.11677	0.934769	10	93831555	93831556	ENSMUST00000095333	+	ENSMUSG00000020020	Usp44	protein_coding	327799
10	93799151	93800097	-0.248788	0.671978	-0.495461	0.337567	10	93831555	93831556	ENSMUST00000095333	+	ENSMUSG00000020020	Usp44	protein_coding	327799
10	93831466	93838859	0.274143	0.397747	0.299562	-0.130353	10	93831555	93831556	ENSMUST00000095333	+	ENSMUSG00000020020	Usp44	protein_coding	327799
10	94309957	94312390	0.305263	0.308499	-0.0365216	-0.220841	10	94311949	94311950	ENSMUST00000147869	+	ENSMUSG00000020023	Tmcc3	protein_coding	319880
10	94407770	94409327	0.00817534	0.453076	0.137509	0.321222	10	94312137	94312138	ENSMUST00000139230	+	ENSMUSG00000020023	Tmcc3	protein_coding	319880
10	94812923	94814956	0.412086	0.703738	1.03993	0.490464	10	94829545	94829546	ENSMUST00000218839	-	ENSMUSG00000074785	Plxnc1	protein_coding	54712
10	94925932	94927317	0.215672	1.33562	0.707677	0.433656	10	94922656	94922657	ENSMUST00000180573	-	ENSMUSG00000074785	Plxnc1	protein_coding	54712
10	94940080	94940725	0.52636	0.875888	0.190857	0.2902	10	94944834	94944835	ENSMUST00000099337	-	ENSMUSG00000074785	Plxnc1	protein_coding	54712
10	95112659	95115565	0.409206	0.368725	-0.0210502	0.0273565	10	94944834	94944835	ENSMUST00000099337	-	ENSMUSG00000074785	Plxnc1	protein_coding	54712
10	95322575	95324465	0.299328	0.3644	0.808735	0.196878	10	95322964	95322965	ENSMUST00000220279	-	ENSMUSG00000045867	Cradd	protein_coding	12905
10	95397595	95399205	0.185654	0.475452	0.685331	0.112323	10	95392966	95392967	ENSMUST00000130784	-	ENSMUSG00000020027	Socs2	protein_coding	216233
10	95413919	95418487	0.540613	0.936223	0.684906	0.851725	10	95414826	95414827	ENSMUST00000134918	-	ENSMUSG00000020027	Socs2	protein_coding	216233
10	95562625	95563553	1.52941	1.4303	-0.0961099	-0.524821	10	95564145	95564146	ENSMUST00000020217	-	ENSMUSG00000020029	Nudt4	protein_coding	71207
10	95593869	95596721	0.074865	0.178972	0.00105891	-0.460124	10	95564145	95564146	ENSMUST00000020217	-	ENSMUSG00000020029	Nudt4	protein_coding	71207
10	96214455	96215598	0.403024	0.919152	-0.234255	0.305831	10	96136603	96136604	ENSMUST00000074615	+	ENSMUSG00000096486	Gm5426	protein_coding	NA
10	96395668	96399339	0.401482	0.933061	0.777167	0.628105	10	96617006	96617007	ENSMUST00000038377	+	ENSMUSG00000036478	Btg1	protein_coding	12226
10	96463326	96466403	0.0214381	0.768432	-0.315531	0.140208	10	96617006	96617007	ENSMUST00000038377	+	ENSMUSG00000036478	Btg1	protein_coding	12226
10	96479702	96481383	1.45641	1.46613	1.95541	1.14216	10	96617006	96617007	ENSMUST00000038377	+	ENSMUSG00000036478	Btg1	protein_coding	12226
10	96571110	96572996	-0.394387	0.187285	-0.328179	-0.298782	10	96617006	96617007	ENSMUST00000038377	+	ENSMUSG00000036478	Btg1	protein_coding	12226
10	96619898	96621723	0.100872	1.025	0.715542	1.08791	10	96617554	96617555	ENSMUST00000218953	+	ENSMUSG00000036478	Btg1	protein_coding	12226
10	96626614	96635552	-0.0656339	0.184948	0.302662	-0.145105	10	96617554	96617555	ENSMUST00000218953	+	ENSMUSG00000036478	Btg1	protein_coding	12226
10	96642845	96644642	0.0602009	0.422372	-0.211452	-0.268846	10	96617554	96617555	ENSMUST00000218953	+	ENSMUSG00000036478	Btg1	protein_coding	12226
10	96646448	96647842	0.789793	0.989514	1.04359	0.225593	10	96617554	96617555	ENSMUST00000218953	+	ENSMUSG00000036478	Btg1	protein_coding	12226
10	96712194	96713026	0.205828	0.762838	-0.967781	-0.934567	10	96617554	96617555	ENSMUST00000218953	+	ENSMUSG00000036478	Btg1	protein_coding	12226
10	96719159	96724305	0.508097	1.04105	0.999127	1.02749	10	96617554	96617555	ENSMUST00000218953	+	ENSMUSG00000036478	Btg1	protein_coding	12226
10	96736494	96737674	0.724558	0.40776	-0.391107	0.196189	10	96617554	96617555	ENSMUST00000218953	+	ENSMUSG00000036478	Btg1	protein_coding	12226
10	97077729	97079847	0.457792	0.656344	0.957847	2.1078	10	97479609	97479610	ENSMUST00000105287	+	ENSMUSG00000019929	Dcn	protein_coding	13179
10	97203092	97204658	0.0725064	0.148552	-0.740381	-0.665759	10	97479609	97479610	ENSMUST00000105287	+	ENSMUSG00000019929	Dcn	protein_coding	13179
10	97209274	97211974	0.171125	1.26177	0.839106	1.75309	10	97479609	97479610	ENSMUST00000105287	+	ENSMUSG00000019929	Dcn	protein_coding	13179
10	97676695	97676954	-0.19105	0.763653	-0.992147	-0.912714	10	97693059	97693060	ENSMUST00000060703	+	ENSMUSG00000047025	Ccer1	protein_coding	66716
10	98961378	98962497	0.739719	0.0960572	-0.344556	-0.484984	10	98986131	98986132	ENSMUST00000218695	+	ENSMUSG00000019943	Atp2b1	protein_coding	67972
10	99084938	99085200	-0.162122	0.876679	0.0760076	-0.0463206	10	99107036	99107037	ENSMUST00000020113	+	ENSMUSG00000019952	Poc1b	protein_coding	382406
10	99106879	99108961	0.268509	1.01351	0.643886	0.0139188	10	99107036	99107037	ENSMUST00000020113	+	ENSMUSG00000019952	Poc1b	protein_coding	382406
10	99168664	99169256	0.371973	0.706698	0.703931	0.383689	10	99171284	99171285	ENSMUST00000162704	+	ENSMUSG00000019952	Poc1b	protein_coding	382406
10	99260215	99265414	0.215164	0.480798	0.348963	0.50391	10	99263231	99263232	ENSMUST00000020118	+	ENSMUSG00000019960	Dusp6	protein_coding	67603
10	99286265	99288461	0.0771781	0.209499	-0.105754	-0.379027	10	99265641	99265642	ENSMUST00000220218	+	ENSMUSG00000019960	Dusp6	protein_coding	67603
10	99578418	99581204	-0.0598683	0.0889756	0.265107	-0.302673	10	99759657	99759658	ENSMUST00000056085	-	ENSMUSG00000046934	Csl	protein_coding	71832
10	99639051	99639631	1.52349	2.24884	1.70768	1.62713	10	99759657	99759658	ENSMUST00000056085	-	ENSMUSG00000046934	Csl	protein_coding	71832
10	100010197	100010798	-0.0126473	0.514757	-0.00424626	-0.324404	10	100015630	100015631	ENSMUST00000105283	+	ENSMUSG00000019966	Kitl	protein_coding	17311
10	100031028	100033284	-0.36314	0.18473	-0.0859375	0.712128	10	100015916	100015917	ENSMUST00000020129	+	ENSMUSG00000019966	Kitl	protein_coding	17311
10	100560518	100563637	-0.286096	0.41144	-0.942203	-0.906532	10	100571934	100571935	ENSMUST00000219889	+	ENSMUSG00000019971	Cep290	protein_coding	216274
10	100935657	100936304	0.544389	0.995784	-0.875374	-0.922623	10	100609155	100609156	ENSMUST00000191033	+	ENSMUSG00000056912	1700017N19Rik	protein_coding	66605
10	101180335	101182670	-0.409378	0.303303	-0.67029	-0.597879	10	101681487	101681488	ENSMUST00000146230	+	ENSMUSG00000019888	Mgat4c	protein_coding	67569
10	101708444	101709945	-0.411787	0.0742045	-0.700378	-0.742291	10	101681746	101681747	ENSMUST00000156751	+	ENSMUSG00000019888	Mgat4c	protein_coding	67569
10	102561617	102564233	-0.136548	0.0229537	-0.548585	-0.436274	10	102540248	102540249	ENSMUST00000055355	+	ENSMUSG00000044921	Rassf9	protein_coding	237504
10	105095568	105097571	0.814279	0.649594	0.747339	0.340378	10	105199703	105199704	ENSMUST00000133441	-	ENSMUSG00000036019	Tmtc2	protein_coding	278279
10	105401925	105405270	0.279202	0.441804	-0.0377647	0.255629	10	105535987	105535988	ENSMUST00000139741	-	ENSMUSG00000036019	Tmtc2	protein_coding	278279
10	105482876	105486317	0.301568	0.171919	0.00744522	-0.084692	10	105535987	105535988	ENSMUST00000139741	-	ENSMUSG00000036019	Tmtc2	protein_coding	278279
10	105560195	105561538	-0.309368	0.301004	-0.275141	-0.36722	10	105574434	105574435	ENSMUST00000061506	-	ENSMUSG00000036019	Tmtc2	protein_coding	278279
10	105985087	105986681	6.02258e-05	0.235027	0.182972	-0.0537591	10	105841504	105841505	ENSMUST00000155406	+	ENSMUSG00000019897	Ccdc59	protein_coding	52713
10	106940531	106941356	-0.686343	0.203835	-1.29082	-1.26119	10	106893006	106893007	ENSMUST00000219024	+	ENSMUSG00000053825	Ppfia2	protein_coding	327814
10	107585514	107585852	-0.872485	0.910358	-1.13844	-1.12508	10	107494736	107494737	ENSMUST00000044210	-	ENSMUSG00000035923	Myf6	protein_coding	17878
10	108133733	108134791	0.121055	1.69079	1.3412	0.751966	10	108162193	108162194	ENSMUST00000219263	+	ENSMUSG00000019907	Ppp1r12a	protein_coding	17931
10	108160757	108165279	0.173461	0.477168	0.569655	0.234159	10	108162193	108162194	ENSMUST00000219263	+	ENSMUSG00000019907	Ppp1r12a	protein_coding	17931
10	108337575	108338475	1.14136	2.19535	-0.118242	-0.524007	10	108332817	108332818	ENSMUST00000218332	+	ENSMUSG00000035873	Pawr	protein_coding	114774
10	108364948	108366582	1.56559	1.18113	1.6539	0.579971	10	108332817	108332818	ENSMUST00000218332	+	ENSMUSG00000035873	Pawr	protein_coding	114774
10	108428083	108429564	0.706706	1.17507	0.37209	-0.277022	10	108332817	108332818	ENSMUST00000218332	+	ENSMUSG00000035873	Pawr	protein_coding	114774
10	108433428	108438221	0.219828	0.479299	-0.132991	-0.144549	10	108332817	108332818	ENSMUST00000218332	+	ENSMUSG00000035873	Pawr	protein_coding	114774
10	108503837	108507174	0.241035	0.509117	-0.045855	-0.349691	10	108636963	108636964	ENSMUST00000147593	-	ENSMUSG00000035864	Syt1	protein_coding	20979
10	108520271	108524209	0.0828093	0.157275	-0.130769	-0.355497	10	108636963	108636964	ENSMUST00000147593	-	ENSMUSG00000035864	Syt1	protein_coding	20979
10	108580585	108582596	0.852834	1.07647	1.371	0.82812	10	108636963	108636964	ENSMUST00000147593	-	ENSMUSG00000035864	Syt1	protein_coding	20979
10	109681721	109686028	0.0226457	0.529039	0.343979	0.454114	10	109723800	109723801	ENSMUST00000161223	-	ENSMUSG00000020181	Nav3	protein_coding	260315
10	110070805	110072802	-0.114971	0.432786	-0.914979	-0.92982	10	110000218	110000219	ENSMUST00000032719	-	ENSMUSG00000020181	Nav3	protein_coding	260315
10	110190211	110194656	0.284561	0.522888	0.668737	0.780764	10	110000218	110000219	ENSMUST00000032719	-	ENSMUSG00000020181	Nav3	protein_coding	260315
10	110372820	110374156	0.12215	1.00977	-0.414754	-0.163213	10	110456203	110456204	ENSMUST00000160159	-	ENSMUSG00000020181	Nav3	protein_coding	260315
10	110453093	110455658	0.324889	0.562756	-0.391246	0.648264	10	110456203	110456204	ENSMUST00000160159	-	ENSMUSG00000020181	Nav3	protein_coding	260315
10	110742104	110746650	0.571566	0.674651	0.86775	0.369884	10	110745439	110745440	ENSMUST00000173294	+	ENSMUSG00000020185	E2f7	protein_coding	52679
10	110787488	110787925	-0.0102975	0.969078	-0.261737	0.421137	10	110763856	110763857	ENSMUST00000174593	+	ENSMUSG00000020185	E2f7	protein_coding	52679
10	110794751	110796587	0.00535621	0.755439	0.636941	0.661596	10	110763856	110763857	ENSMUST00000174593	+	ENSMUSG00000020185	E2f7	protein_coding	52679
10	111261946	111263704	-0.019021	0.195514	0.108011	0.165738	10	111233629	111233630	ENSMUST00000217693	+	ENSMUSG00000020189	Osbpl8	protein_coding	237542
10	111388014	111390555	0.236618	1.13198	0.975156	1.56379	10	111473223	111473224	ENSMUST00000065917	+	ENSMUSG00000058799	Nap1l1	protein_coding	53605
10	111438142	111439859	-0.123611	0.287881	-0.41715	-0.383826	10	111473223	111473224	ENSMUST00000065917	+	ENSMUSG00000058799	Nap1l1	protein_coding	53605
10	111565960	111567312	0.695872	2.05944	1.61894	1.49366	10	111507696	111507697	ENSMUST00000186359	+	ENSMUSG00000020205	Phlda1	protein_coding	21664
10	111599923	111601933	0.0871259	0.489753	0.617972	-0.31019	10	111507696	111507697	ENSMUST00000186359	+	ENSMUSG00000020205	Phlda1	protein_coding	21664
10	111923935	111925377	1.3407	1.32456	0.503689	-0.0438682	10	111972664	111972665	ENSMUST00000163048	+	ENSMUSG00000063334	Krr1	protein_coding	52705
10	112138254	112140917	0.187487	0.595367	-0.487719	-0.383605	10	112160326	112160327	ENSMUST00000220085	-	ENSMUSG00000112611	Glipr1l3	protein_coding	544736
10	112163008	112164256	0.527071	0.518536	0.514132	0.362355	10	112163621	112163622	ENSMUST00000092176	+	ENSMUSG00000035694	Caps2	protein_coding	353025
10	112269440	112272950	0.263394	0.785234	0.273825	0.491837	10	112271121	112271122	ENSMUST00000092175	+	ENSMUSG00000035681	Kcnc2	protein_coding	268345
10	112492094	112492774	-0.386875	0.408521	-0.355166	-0.348082	10	112456343	112456344	ENSMUST00000218827	+	ENSMUSG00000035681	Kcnc2	protein_coding	268345
10	112928265	112930334	0.26849	0.148969	-0.306058	-0.527034	10	112928994	112928995	ENSMUST00000099276	-	ENSMUSG00000074748	Atxn7l3b	protein_coding	382423
10	113103194	113103737	0.00713444	0.704505	-0.720575	-0.135475	10	112929000	112929001	ENSMUST00000165438	-	ENSMUSG00000074748	Atxn7l3b	protein_coding	382423
10	114461139	114461719	0.0442345	1.02066	0.00581724	0.472252	10	114801363	114801364	ENSMUST00000061632	-	ENSMUSG00000050663	Trhde	protein_coding	237553
10	114726334	114726568	1.249	1.069	-0.703	-0.864	10	114801363	114801364	ENSMUST00000061632	-	ENSMUSG00000050663	Trhde	protein_coding	237553
10	114788124	114789669	-0.276507	0.46441	-0.146887	-0.154825	10	114801363	114801364	ENSMUST00000061632	-	ENSMUSG00000050663	Trhde	protein_coding	237553
10	115336283	115336809	-0.291641	0.492367	-0.921688	-0.930686	10	115349063	115349064	ENSMUST00000219821	-	ENSMUSG00000069520	Tmem19	protein_coding	67226
10	115381212	115386968	0.0106923	0.478214	0.37426	0.0124937	10	115384409	115384410	ENSMUST00000020346	-	ENSMUSG00000020137	Thap2	protein_coding	66816
10	115467742	115471235	-0.200502	0.461378	0.0992536	0.274555	10	115463078	115463079	ENSMUST00000144732	-	ENSMUSG00000020140	Lgr5	protein_coding	14160
10	115588223	115590447	-0.428683	0.401329	-0.0162311	-0.178607	10	115587779	115587780	ENSMUST00000020350	-	ENSMUSG00000020140	Lgr5	protein_coding	14160
10	115709260	115709835	-0.104082	0.493195	-0.730346	-0.62448	10	115816832	115816833	ENSMUST00000217900	+	ENSMUSG00000034127	Tspan8	protein_coding	216350
10	116200229	116201882	-0.322572	0.0278197	-0.665123	-0.651594	10	116196396	116196397	ENSMUST00000124369	+	ENSMUSG00000020151	Ptprr	protein_coding	19279
10	116361465	116363123	-0.0122986	0.779715	0.809445	0.854331	10	116301372	116301373	ENSMUST00000092167	+	ENSMUSG00000020154	Ptprb	protein_coding	19263
10	116393810	116395807	0.53157	0.834797	0.856528	0.0247802	10	116446407	116446408	ENSMUST00000091477	-	ENSMUSG00000054934	Kcnmb4	protein_coding	58802
10	116581483	116582333	1.071	1.3526	0.0396	0.2928	10	116581484	116581485	ENSMUST00000166166	-	ENSMUSG00000020166	Cnot2	protein_coding	72068
10	116974935	116977479	0.108016	0.355675	-0.101869	-0.0549277	10	116972608	116972609	ENSMUST00000092165	-	ENSMUSG00000069518	Gm10271	protein_coding	NA
10	117837604	117839005	-0.0675939	0.778016	-0.0648779	-0.494493	10	117846034	117846035	ENSMUST00000064667	-	ENSMUSG00000052681	Rap1b	protein_coding	215449
10	118719021	118721039	0.313204	1.36234	0.601048	-0.243021	10	118868298	118868299	ENSMUST00000218692	-	ENSMUSG00000028630	Dyrk2	protein_coding	69181
10	118864659	118871509	0.3305	0.561797	0.309329	0.446098	10	118868298	118868299	ENSMUST00000218692	-	ENSMUSG00000028630	Dyrk2	protein_coding	69181
10	118898872	118900689	-0.01424	0.467945	-0.490292	-0.426445	10	118870208	118870209	ENSMUST00000218477	-	ENSMUSG00000028630	Dyrk2	protein_coding	69181
10	119238255	119239716	0.636183	0.807953	0.14662	0.917011	10	119239302	119239303	ENSMUST00000126373	-	ENSMUSG00000020114	Cand1	protein_coding	71902
10	119635709	119637724	0.133949	0.23548	-0.439193	-0.387738	10	119819389	119819390	ENSMUST00000105262	+	ENSMUSG00000034813	Grip1	protein_coding	74053
10	119690300	119693380	0.339281	1.09032	0.715453	0.981462	10	119819389	119819390	ENSMUST00000105262	+	ENSMUSG00000034813	Grip1	protein_coding	74053
10	119843215	119846530	-0.20287	0.355523	-0.422312	-0.621494	10	119850739	119850740	ENSMUST00000139352	+	ENSMUSG00000034813	Grip1	protein_coding	74053
10	120004933	120006791	0.759167	1.04051	0.861604	1.40096	10	119993106	119993107	ENSMUST00000081260	+	ENSMUSG00000034813	Grip1	protein_coding	74053
10	120026576	120027578	0.1926	1.37201	0.916891	1.01431	10	119993106	119993107	ENSMUST00000081260	+	ENSMUSG00000034813	Grip1	protein_coding	74053
10	120033387	120036677	0.0126654	0.46359	0.638588	0.588383	10	119993106	119993107	ENSMUST00000081260	+	ENSMUSG00000034813	Grip1	protein_coding	74053
10	120121464	120121707	0.308148	1.16191	-0.116782	-0.0360741	10	120112986	120112987	ENSMUST00000020449	-	ENSMUSG00000020228	Helb	protein_coding	117599
10	120271381	120273225	0.811543	0.993903	0.555854	-0.593	10	120227186	120227187	ENSMUST00000130198	+	ENSMUSG00000020224	Llph	protein_coding	66225
10	120365353	120366634	0.287421	0.484838	0.315703	0.254904	10	120476291	120476292	ENSMUST00000159310	-	ENSMUSG00000056758	Hmga2	protein_coding	15364
10	120384078	120389348	0.393241	0.735663	1.21203	0.539571	10	120476291	120476292	ENSMUST00000159310	-	ENSMUSG00000056758	Hmga2	protein_coding	15364
10	120410822	120411697	0.450648	0.895128	0.2356	0.375313	10	120476291	120476292	ENSMUST00000159310	-	ENSMUSG00000056758	Hmga2	protein_coding	15364
10	120415349	120417657	0.696304	1.278	1.30109	0.961338	10	120476291	120476292	ENSMUST00000159310	-	ENSMUSG00000056758	Hmga2	protein_coding	15364
10	120427971	120432495	0.30199	0.335524	0.463591	-0.185831	10	120476291	120476292	ENSMUST00000159310	-	ENSMUSG00000056758	Hmga2	protein_coding	15364
10	120439356	120444210	0.144067	0.370393	0.0651201	0.317499	10	120476291	120476292	ENSMUST00000159310	-	ENSMUSG00000056758	Hmga2	protein_coding	15364
10	120473998	120478447	0.314151	0.806539	0.360566	0.539677	10	120476291	120476292	ENSMUST00000159310	-	ENSMUSG00000056758	Hmga2	protein_coding	15364
10	120550916	120553697	0.499217	1.23518	0.965523	-0.149861	10	120476468	120476469	ENSMUST00000072777	-	ENSMUSG00000056758	Hmga2	protein_coding	15364
10	120666297	120668849	0.374058	0.315918	-0.00201842	-0.309914	10	120850467	120850468	ENSMUST00000139961	-	ENSMUSG00000051236	Msrb3	protein_coding	320183
10	120743640	120747072	-0.0278569	0.804873	0.668315	0.213791	10	120850467	120850468	ENSMUST00000139961	-	ENSMUSG00000051236	Msrb3	protein_coding	320183
10	120824219	120827524	0.594015	0.565179	0.413441	0.567471	10	120850467	120850468	ENSMUST00000139961	-	ENSMUSG00000051236	Msrb3	protein_coding	320183
10	120869044	120872777	0.056277	0.507032	0.0188278	-0.457979	10	120871151	120871152	ENSMUST00000130950	-	ENSMUSG00000051236	Msrb3	protein_coding	320183
10	121499977	121501613	0.700392	0.776434	0.466466	-0.00646822	10	121476346	121476347	ENSMUST00000026902	-	ENSMUSG00000025795	Rassf3	protein_coding	192678
10	121621935	121626758	-0.0370581	0.219115	-0.366923	-0.199993	10	121626315	121626316	ENSMUST00000039810	-	ENSMUSG00000034667	Xpot	protein_coding	73192
10	121836085	121838158	0.110821	1.61786	1.17286	1.1016	10	121823132	121823133	ENSMUST00000161156	-	ENSMUSG00000020121	Srgap1	protein_coding	117600
10	122098254	122099281	-0.740288	0.396425	-0.237546	-0.410421	10	122097370	122097371	ENSMUST00000140299	-	ENSMUSG00000034620	Tmem5	protein_coding	216395
10	122714611	122718943	-0.136927	0.488971	-0.250213	0.288428	10	122678782	122678783	ENSMUST00000067918	+	ENSMUSG00000034613	Ppm1h	protein_coding	319468
10	122861224	122863110	0.473403	0.786215	0.202398	-0.24631	10	122895368	122895369	ENSMUST00000162969	+	ENSMUSG00000034613	Ppm1h	protein_coding	319468
10	122886387	122887893	-0.0743161	-0.0714993	1.00703	0.0552948	10	122895368	122895369	ENSMUST00000162969	+	ENSMUSG00000034613	Ppm1h	protein_coding	319468
10	122921464	122922648	-0.079049	0.268414	-0.285567	-0.170693	10	122895368	122895369	ENSMUST00000162969	+	ENSMUSG00000034613	Ppm1h	protein_coding	319468
10	122929353	122934020	0.0954502	1.08937	0.588303	1.44564	10	122895368	122895369	ENSMUST00000162969	+	ENSMUSG00000034613	Ppm1h	protein_coding	319468
10	122979286	122981759	0.262828	0.36278	-0.137713	-0.563305	10	122999806	122999807	ENSMUST00000219290	-	ENSMUSG00000034602	Mon2	protein_coding	67074
10	123195131	123197366	-0.199669	0.413859	0.00108635	-0.119547	10	123196925	123196926	ENSMUST00000219010	-	ENSMUSG00000020124	Usp15	protein_coding	14479
10	123299894	123301394	-0.475034	-0.0161793	-0.400137	-0.386808	10	123264985	123264986	ENSMUST00000219723	+	ENSMUSG00000044071	Fam19a2	protein_coding	268354
10	123874516	123877530	0.0787694	0.352406	0.154464	-0.118415	10	123264985	123264986	ENSMUST00000219723	+	ENSMUSG00000044071	Fam19a2	protein_coding	268354
10	124043834	124045501	-0.00531854	0.579644	-0.157157	0.205671	10	123264985	123264986	ENSMUST00000219723	+	ENSMUSG00000044071	Fam19a2	protein_coding	268354
10	124251385	124251620	-1.28	0.609	-0.518	-0.518	10	123264985	123264986	ENSMUST00000219723	+	ENSMUSG00000044071	Fam19a2	protein_coding	268354
10	125173364	125176016	0.854196	0.498604	0.387575	-0.277178	10	125308815	125308816	ENSMUST00000105257	-	ENSMUSG00000020102	Slc16a7	protein_coding	20503
10	125265841	125267961	-0.0418934	0.514128	-0.259478	-0.0457476	10	125308815	125308816	ENSMUST00000105257	-	ENSMUSG00000020102	Slc16a7	protein_coding	20503
10	125348130	125348343	0.151	0.87	-0.207	-0.176	10	125342178	125342179	ENSMUST00000210069	-	ENSMUSG00000020102	Slc16a7	protein_coding	20503
10	125693291	125694361	0.352714	0.638997	-0.288688	0.583593	10	125966168	125966169	ENSMUST00000218363	+	ENSMUSG00000020105	Lrig3	protein_coding	320398
10	125911601	125912120	1.17254	0.867578	-1.12305	-1.0757	10	125966168	125966169	ENSMUST00000218363	+	ENSMUSG00000020105	Lrig3	protein_coding	320398
10	125938956	125943086	0.459629	-0.000595157	-0.0827956	-0.355635	10	125966168	125966169	ENSMUST00000218363	+	ENSMUSG00000020105	Lrig3	protein_coding	320398
10	125965999	125967802	1.12211	1.04171	0.859062	0.628741	10	125966168	125966169	ENSMUST00000218363	+	ENSMUSG00000020105	Lrig3	protein_coding	320398
10	125995810	125998002	0.226956	0.769384	0.403448	0.966487	10	125986722	125986723	ENSMUST00000218593	+	ENSMUSG00000020105	Lrig3	protein_coding	320398
10	126249375	126249652	-0.173917	0.809776	-0.163498	-0.818047	10	126012425	126012426	ENSMUST00000219974	+	ENSMUSG00000020105	Lrig3	protein_coding	320398
10	126421048	126424251	-0.237381	0.277039	-0.0203416	-0.0782885	10	126012425	126012426	ENSMUST00000219974	+	ENSMUSG00000020105	Lrig3	protein_coding	320398
10	126605533	126606045	0.0857676	0.779076	-0.0396055	-0.452447	10	126901347	126901348	ENSMUST00000168520	-	ENSMUSG00000025436	Atp23	protein_coding	68876
10	126678774	126680049	0.452653	0.382856	0.0852345	-0.543589	10	126901347	126901348	ENSMUST00000168520	-	ENSMUSG00000025436	Atp23	protein_coding	68876
10	126747307	126750087	0.758901	0.685865	0.580604	0.305827	10	126901347	126901348	ENSMUST00000168520	-	ENSMUSG00000025436	Atp23	protein_coding	68876
10	126809304	126811347	0.651815	1.00962	0.379408	0.317126	10	126901347	126901348	ENSMUST00000168520	-	ENSMUSG00000025436	Atp23	protein_coding	68876
10	126822128	126825049	0.212172	0.489802	-0.107811	-0.461518	10	126901347	126901348	ENSMUST00000168520	-	ENSMUSG00000025436	Atp23	protein_coding	68876
10	126867530	126870756	0.77321	0.818481	-0.101976	0.035133	10	126901347	126901348	ENSMUST00000168520	-	ENSMUSG00000025436	Atp23	protein_coding	68876
10	126925953	126931719	0.29193	1.27144	0.917108	0.693649	10	126901354	126901355	ENSMUST00000026504	-	ENSMUSG00000025436	Atp23	protein_coding	68876
10	126948376	126951345	-0.0234146	0.443976	-0.263523	-0.0830313	10	126978717	126978718	ENSMUST00000105256	+	ENSMUSG00000078429	Ctdsp2	protein_coding	52468
10	126980121	126980839	-0.255302	2.01503	1.7931	1.31454	10	126979029	126979030	ENSMUST00000219917	+	ENSMUSG00000078429	Ctdsp2	protein_coding	52468
10	127040269	127043736	-0.141532	1.07957	0.145658	0.0353124	10	127041414	127041415	ENSMUST00000152960	+	ENSMUSG00000006732	Mettl1	protein_coding	17299
10	127062570	127065651	0.272751	0.0708965	0.0911925	-0.462376	10	127063534	127063535	ENSMUST00000006911	+	ENSMUSG00000006728	Cdk4	protein_coding	12567
10	127122533	127124084	0.516489	0.536518	0.204665	0.47095	10	127121130	127121131	ENSMUST00000164259	-	ENSMUSG00000040462	Os9	protein_coding	216440
10	127184788	127189813	0.106988	0.119268	0.0781106	0.0294428	10	127184943	127184944	ENSMUST00000219587	-	ENSMUSG00000019467	Arhgef25	protein_coding	52666
10	127193890	127197265	0.658358	0.815674	0.16411	0.331412	10	127194465	127194466	ENSMUST00000137151	-	ENSMUSG00000040415	Dtx3	protein_coding	80904
10	127338347	127339629	1.372	1.7177	1.33385	1.72532	10	127339958	127339959	ENSMUST00000218236	-	ENSMUSG00000025407	Gli1	protein_coding	14632
10	127398364	127399992	0.0954957	0.167193	-0.347894	-0.32573	10	127390311	127390312	ENSMUST00000077046	+	ENSMUSG00000025404	R3hdm2	protein_coding	71750
10	127508161	127513339	-0.0474413	0.539903	0.422313	0.440676	10	127507225	127507226	ENSMUST00000162302	+	ENSMUSG00000040287	Stac3	protein_coding	237611
10	127514661	127517790	-0.0488172	0.0567856	-0.00530265	0.043015	10	127514967	127514968	ENSMUST00000035735	+	ENSMUSG00000040280	Ndufa4l2	protein_coding	407790
10	127544009	127544869	0.174067	0.766564	-0.252959	-0.349962	10	127543207	127543208	ENSMUST00000145947	-	ENSMUSG00000040249	Lrp1	protein_coding	16971
10	127574768	127578213	0.307053	0.460486	0.0595657	0.10446	10	127581884	127581885	ENSMUST00000129877	-	ENSMUSG00000040249	Lrp1	protein_coding	16971
10	127684781	127687006	-0.138096	0.46285	-0.285831	-0.403463	10	127677066	127677067	ENSMUST00000048099	+	ENSMUSG00000040195	Nemp1	protein_coding	210035
10	128083526	128085913	0.210197	0.818345	0.13243	0.141649	10	128084433	128084434	ENSMUST00000139295	+	ENSMUSG00000025393	Atp5b	protein_coding	11947
10	128089383	128094673	0.506943	1.01534	0.374598	0.855402	10	128091577	128091578	ENSMUST00000218772	+	ENSMUSG00000040054	Baz2a	protein_coding	116848
10	128210751	128212475	0.340522	0.836671	0.0479577	-0.0985139	10	128211806	128211807	ENSMUST00000061995	-	ENSMUSG00000051346	Spryd4	protein_coding	66701
10	128220869	128222051	-0.504234	0.34816	-0.274124	-0.323398	10	128225838	128225839	ENSMUST00000026455	+	ENSMUSG00000025389	Mip	protein_coding	17339
10	128270574	128271903	0.155445	0.561533	-0.113977	-0.281391	10	128270576	128270577	ENSMUST00000085708	+	ENSMUSG00000040033	Stat2	protein_coding	20847
10	128283900	128284593	0.0833593	1.1976	0.221094	0.455078	10	128284107	128284108	ENSMUST00000220277	+	ENSMUSG00000040033	Stat2	protein_coding	20847
10	128302527	128304962	0.131777	0.850169	0.518257	0.370935	10	128303335	128303336	ENSMUST00000005825	+	ENSMUSG00000005682	Pan2	protein_coding	103135
10	128320854	128324605	0.551884	0.898467	0.641115	0.466142	10	128322459	128322460	ENSMUST00000219037	+	ENSMUSG00000025381	Cnpy2	protein_coding	56530
10	128522898	128526560	0.148255	0.941182	0.739561	0.654848	10	128525867	128525868	ENSMUST00000217948	-	ENSMUSG00000025366	Esyt1	protein_coding	23943
10	128820167	128823289	0.00279724	0.945213	-0.168629	-0.719487	10	128821590	128821591	ENSMUST00000217685	-	ENSMUSG00000025353	Ormdl2	protein_coding	66844
10	128837267	128840255	-0.0887758	0.20301	-0.0826071	-0.111167	10	128821932	128821933	ENSMUST00000220381	+	ENSMUSG00000078427	Sarnp	protein_coding	66118
10	128886407	128887798	-0.152403	0.273095	-0.348825	-0.362504	10	128891717	128891718	ENSMUST00000026408	-	ENSMUSG00000025352	Gdf11	protein_coding	14561
11	3287785	3289584	0.0741234	0.631785	0.182044	-0.0622657	11	3288874	3288875	ENSMUST00000142561	+	ENSMUSG00000020453	Patz1	protein_coding	56218
11	3291706	3294830	0.444345	0.776172	0.832254	0.496531	11	3292195	3292196	ENSMUST00000153603	+	ENSMUSG00000020453	Patz1	protein_coding	56218
11	3338000	3339722	0.787323	0.138397	-0.141136	-0.277027	11	3334381	3334382	ENSMUST00000130747	+	ENSMUSG00000034614	Pik3ip1	protein_coding	216505
11	3567783	3568083	0.313507	0.919763	-0.0784	-0.0482367	11	3540611	3540612	ENSMUST00000156201	-	ENSMUSG00000020439	Smtn	protein_coding	29856
11	3646399	3648905	0.481311	0.600374	0.749826	0.379713	11	3649494	3649495	ENSMUST00000093389	+	ENSMUSG00000034543	Morc2a	protein_coding	74522
11	3667464	3671794	-0.077663	0.0109247	-0.152439	-0.406653	11	3679907	3679908	ENSMUST00000126035	+	ENSMUSG00000034543	Morc2a	protein_coding	74522
11	3844950	3847668	0.0152763	0.383396	-0.247028	-0.405727	11	3863902	3863903	ENSMUST00000070552	-	ENSMUSG00000020435	Osbp2	protein_coding	74309
11	3910565	3916387	0.281646	0.577478	0.390782	0.330533	11	3914663	3914664	ENSMUST00000051207	-	ENSMUSG00000048807	Slc35e4	protein_coding	103710
11	4114150	4115488	-0.222774	0.174194	-0.101861	0.503109	11	4118695	4118696	ENSMUST00000123901	-	ENSMUSG00000003585	Sec14l2	protein_coding	67815
11	4124080	4124621	-0.0250444	0.331444	0.246279	0.359893	11	4123414	4123415	ENSMUST00000145173	-	ENSMUSG00000003585	Sec14l2	protein_coding	67815
11	4186424	4189595	0.178935	0.37524	-0.0545112	0.0115588	11	4186789	4186790	ENSMUST00000041042	+	ENSMUSG00000034412	Tbc1d10a	protein_coding	103724
11	4398237	4400182	-0.144603	0.327992	-0.629327	-0.602088	11	4427261	4427262	ENSMUST00000149443	-	ENSMUSG00000020419	Hormad2	protein_coding	75828
11	4533761	4535002	-0.341325	0.539259	-0.49077	-1.08004	11	4528405	4528406	ENSMUST00000128256	-	ENSMUSG00000034354	Mtmr3	protein_coding	74302
11	4590591	4595223	0.287703	0.456337	0.525989	-0.0182098	11	4594814	4594815	ENSMUST00000109943	-	ENSMUSG00000034354	Mtmr3	protein_coding	74302
11	4636279	4638020	0.305684	0.344932	0.0365698	-0.436343	11	4637747	4637748	ENSMUST00000070257	+	ENSMUSG00000020412	Ascc2	protein_coding	75452
11	4989816	4990775	-0.349934	0.469971	-0.463168	-0.344578	11	4986934	4986935	ENSMUST00000133014	+	ENSMUSG00000009090	Ap1b1	protein_coding	11764
11	5148689	5152459	0.190313	0.471196	0.248772	0.0562448	11	5150283	5150284	ENSMUST00000138551	-	ENSMUSG00000034164	Emid1	protein_coding	140703
11	5163951	5168173	0.0527781	0.491223	0.186113	0.057027	11	5152256	5152257	ENSMUST00000062821	-	ENSMUSG00000034164	Emid1	protein_coding	140703
11	5239607	5241069	-0.406133	0.365008	0.0995062	-0.328382	11	5238447	5238448	ENSMUST00000151978	-	ENSMUSG00000020393	Kremen1	protein_coding	84035
11	5271098	5276190	0.18737	0.250489	-0.118586	0.149025	11	5261557	5261558	ENSMUST00000020662	-	ENSMUSG00000020393	Kremen1	protein_coding	84035
11	5318100	5319060	0.221403	0.463224	0.775033	0.0843469	11	5261557	5261558	ENSMUST00000020662	-	ENSMUSG00000020393	Kremen1	protein_coding	84035
11	5628677	5630751	0.0572208	0.642985	-0.170077	0.404024	11	5628738	5628739	ENSMUST00000137933	+	ENSMUSG00000020481	Ankrd36	protein_coding	76389
11	5900460	5903229	0.195686	0.208465	0.561765	-0.326832	11	5902086	5902087	ENSMUST00000125434	-	ENSMUSG00000041798	Gck	protein_coding	103988
11	6038218	6040783	-0.188223	0.144448	-0.522455	-0.60341	11	6065537	6065538	ENSMUST00000101585	-	ENSMUSG00000057897	Camk2b	protein_coding	12323
11	6350167	6350705	-0.602405	0.165483	-0.455139	-0.429288	11	6389074	6389075	ENSMUST00000109787	+	ENSMUSG00000041164	Zmiz2	protein_coding	52915
11	6440859	6442015	0.932329	0.554696	-0.0268356	0.426206	11	6444351	6444352	ENSMUST00000093346	-	ENSMUSG00000041126	H2afv	protein_coding	77605
11	6473151	6477135	0.461321	0.292156	0.390048	-0.00291617	11	6475916	6475917	ENSMUST00000179343	-	ENSMUSG00000094483	Purb	protein_coding	19291
11	6625973	6626916	-0.0561538	1.12517	0.171792	-0.240041	11	6626021	6626022	ENSMUST00000131815	-	ENSMUSG00000000384	Tbrg4	protein_coding	21379
11	7201572	7202662	0.032789	0.665394	-0.0637018	-0.0342523	11	7197782	7197783	ENSMUST00000020704	+	ENSMUSG00000020429	Igfbp1	protein_coding	16006
11	8291872	8294294	0.38138	0.547268	0.138309	-0.832409	11	8468674	8468675	ENSMUST00000129074	-	ENSMUSG00000020422	Tns3	protein_coding	319939
11	8447033	8448088	-0.135361	0.507645	-0.129767	-0.0694114	11	8468674	8468675	ENSMUST00000129074	-	ENSMUSG00000020422	Tns3	protein_coding	319939
11	8455908	8460449	-0.0635904	0.367349	0.604977	0.857269	11	8468674	8468675	ENSMUST00000129074	-	ENSMUSG00000020422	Tns3	protein_coding	319939
11	8467647	8469821	0.119972	0.702892	1.06069	0.289922	11	8468674	8468675	ENSMUST00000129074	-	ENSMUSG00000020422	Tns3	protein_coding	319939
11	8512025	8514228	0.305754	-0.0218906	-0.214392	-0.712526	11	8545350	8545351	ENSMUST00000131941	-	ENSMUSG00000020422	Tns3	protein_coding	319939
11	8542099	8545652	0.612297	0.802559	0.345891	-0.0229015	11	8545350	8545351	ENSMUST00000131941	-	ENSMUSG00000020422	Tns3	protein_coding	319939
11	8622767	8626399	0.728602	0.720326	0.640898	0.944369	11	8664534	8664535	ENSMUST00000020695	-	ENSMUSG00000020422	Tns3	protein_coding	319939
11	8651128	8653383	0.882832	0.618879	0.655515	-0.5154	11	8664534	8664535	ENSMUST00000020695	-	ENSMUSG00000020422	Tns3	protein_coding	319939
11	8655248	8659053	0.331113	0.500967	0.298924	-0.0840555	11	8664534	8664535	ENSMUST00000020695	-	ENSMUSG00000020422	Tns3	protein_coding	319939
11	8660853	8667182	0.219447	0.449636	0.110417	0.485942	11	8664534	8664535	ENSMUST00000020695	-	ENSMUSG00000020422	Tns3	protein_coding	319939
11	8679599	8682511	-0.0384526	0.525998	1.08066	0.183822	11	8664534	8664535	ENSMUST00000020695	-	ENSMUSG00000020422	Tns3	protein_coding	319939
11	8860567	8861562	0.638919	0.479495	0.933137	0.11206	11	8863883	8863884	ENSMUST00000155886	-	ENSMUSG00000046634	Pkd1l1	protein_coding	171395
11	8863419	8865524	0.732818	0.948947	0.958956	0.206047	11	8863883	8863884	ENSMUST00000155886	-	ENSMUSG00000046634	Pkd1l1	protein_coding	171395
11	9076006	9076871	-0.325824	0.573355	-0.293198	-0.364474	11	9048990	9048991	ENSMUST00000102909	-	ENSMUSG00000040985	Sun3	protein_coding	194974
11	9386428	9387140	-0.355448	1.21328	-1.01725	0.0218427	11	9193451	9193452	ENSMUST00000151522	+	ENSMUSG00000004668	Abca13	protein_coding	268379
11	9515732	9518207	-0.0300764	0.13579	-0.05972	-0.24985	11	9193451	9193452	ENSMUST00000151522	+	ENSMUSG00000004668	Abca13	protein_coding	268379
11	9963810	9966455	-0.252485	0.0235614	-0.53443	-0.299536	11	9193451	9193452	ENSMUST00000151522	+	ENSMUSG00000004668	Abca13	protein_coding	268379
11	10045329	10048252	0.0541704	0.146953	-0.33627	-0.207313	11	9193451	9193452	ENSMUST00000151522	+	ENSMUSG00000004668	Abca13	protein_coding	268379
11	10589040	10589805	-0.173175	0.642124	-0.629778	-0.932749	11	11114223	11114224	ENSMUST00000109681	+	ENSMUSG00000050830	Vwc2	protein_coding	319922
11	10711909	10712433	-0.622918	0.537998	-0.0949542	-0.0938531	11	11114223	11114224	ENSMUST00000109681	+	ENSMUSG00000050830	Vwc2	protein_coding	319922
11	11591092	11591416	0.322512	1.42718	-0.111034	-0.0918241	11	11627823	11627824	ENSMUST00000081896	-	ENSMUSG00000062511	4930512M02Rik	protein_coding	102631730
11	11796131	11798392	0.0928235	0.16089	-0.175714	-0.164986	11	11801460	11801461	ENSMUST00000123815	-	ENSMUSG00000035455	Fignl1	protein_coding	60530
11	12299159	12301946	-0.0253341	0.530659	-0.295477	-0.276846	11	12369639	12369640	ENSMUST00000136549	-	ENSMUSG00000020173	Cobl	protein_coding	12808
11	12367055	12368320	0.320325	0.340866	0.628523	-0.31568	11	12369639	12369640	ENSMUST00000136549	-	ENSMUSG00000020173	Cobl	protein_coding	12808
11	12380999	12381754	0.19131	0.946682	-0.0891298	-0.604313	11	12378277	12378278	ENSMUST00000146067	-	ENSMUSG00000020173	Cobl	protein_coding	12808
11	12394914	12397359	0.139567	0.192749	-0.529729	-0.485616	11	12412143	12412144	ENSMUST00000174874	-	ENSMUSG00000020173	Cobl	protein_coding	12808
11	12459330	12461039	-0.152134	1.09751	1.10165	1.40409	11	12464751	12464752	ENSMUST00000130572	-	ENSMUSG00000020173	Cobl	protein_coding	12808
11	12512835	12515583	-0.0994683	0.273132	0.0218064	0.474491	11	12464959	12464960	ENSMUST00000109651	-	ENSMUSG00000020173	Cobl	protein_coding	12808
11	12532699	12534602	-0.158542	0.535906	-0.600097	-1.02911	11	12464959	12464960	ENSMUST00000109651	-	ENSMUSG00000020173	Cobl	protein_coding	12808
11	12683112	12686535	-0.236746	0.0014721	0.0779597	-0.00871896	11	12464959	12464960	ENSMUST00000109651	-	ENSMUSG00000020173	Cobl	protein_coding	12808
11	12706739	12707427	0.0962631	0.500333	-0.133087	-0.0239724	11	12464959	12464960	ENSMUST00000109651	-	ENSMUSG00000020173	Cobl	protein_coding	12808
11	12823454	12824312	-0.0413124	0.42236	-0.792534	-0.847134	11	12464959	12464960	ENSMUST00000109651	-	ENSMUSG00000020173	Cobl	protein_coding	12808
11	14068868	14072286	0.224008	0.634712	-0.230831	-0.573435	11	14599276	14599277	ENSMUST00000117584	+	ENSMUSG00000084135	Pom121l12	protein_coding	432536
11	14423060	14426110	-0.214467	0.271607	-0.0149469	-0.0826416	11	14599276	14599277	ENSMUST00000117584	+	ENSMUSG00000084135	Pom121l12	protein_coding	432536
11	14770273	14770783	0.293229	0.447788	-0.494284	-0.45099	11	14599276	14599277	ENSMUST00000117584	+	ENSMUSG00000084135	Pom121l12	protein_coding	432536
11	16258758	16261540	0.199565	0.359234	0.160606	1.18836	11	16260591	16260592	ENSMUST00000208440	+	ENSMUSG00000048834	Vstm2a	protein_coding	211739
11	16506658	16508520	0.467958	0.20423	0.28591	0.426074	11	16508068	16508069	ENSMUST00000109641	-	ENSMUSG00000078974	Sec61g	protein_coding	20335
11	17322401	17324843	0.195116	0.295717	0.338431	0.38066	11	17263621	17263622	ENSMUST00000130330	+	ENSMUSG00000000581	C1d	protein_coding	57316
11	17395581	17398045	-0.166414	0.454744	-0.102116	-0.313523	11	17263621	17263622	ENSMUST00000130330	+	ENSMUSG00000000581	C1d	protein_coding	57316
11	17663861	17665543	0.264023	1.12213	1.52862	0.291818	11	17953874	17953875	ENSMUST00000076661	-	ENSMUSG00000016984	Etaa1	protein_coding	68145
11	17940551	17943221	0.120764	0.427468	-0.503178	-0.489077	11	17953874	17953875	ENSMUST00000076661	-	ENSMUSG00000016984	Etaa1	protein_coding	68145
11	18112824	18117040	0.497083	0.332304	0.303539	0.163078	11	17953874	17953875	ENSMUST00000076661	-	ENSMUSG00000016984	Etaa1	protein_coding	68145
11	18156027	18158704	0.193985	0.315977	-0.511308	-0.815146	11	17953874	17953875	ENSMUST00000076661	-	ENSMUSG00000016984	Etaa1	protein_coding	68145
11	18162913	18168264	0.385161	0.263547	0.229941	-0.207956	11	17953874	17953875	ENSMUST00000076661	-	ENSMUSG00000016984	Etaa1	protein_coding	68145
11	18295819	18297346	0.125411	0.725281	0.814116	0.332842	11	17953874	17953875	ENSMUST00000076661	-	ENSMUSG00000016984	Etaa1	protein_coding	68145
11	18666881	18668981	-0.23718	0.298587	-0.259625	-0.297607	11	19012001	19012002	ENSMUST00000118661	-	ENSMUSG00000020160	Meis1	protein_coding	17268
11	18743349	18748639	0.122182	0.40311	0.0289015	-0.330387	11	19012001	19012002	ENSMUST00000118661	-	ENSMUSG00000020160	Meis1	protein_coding	17268
11	18750910	18752147	1.01176	1.16911	1.43034	1.25216	11	19012001	19012002	ENSMUST00000118661	-	ENSMUSG00000020160	Meis1	protein_coding	17268
11	18753727	18756609	0.976901	1.10133	0.42115	0.34212	11	19012001	19012002	ENSMUST00000118661	-	ENSMUSG00000020160	Meis1	protein_coding	17268
11	18870410	18877533	0.486382	0.67924	0.440682	0.321004	11	19012001	19012002	ENSMUST00000118661	-	ENSMUSG00000020160	Meis1	protein_coding	17268
11	18915968	18919210	0.669399	0.747163	1.4427	0.638369	11	19012001	19012002	ENSMUST00000118661	-	ENSMUSG00000020160	Meis1	protein_coding	17268
11	18934842	18936034	0.17969	0.709252	0.50318	0.318393	11	19012001	19012002	ENSMUST00000118661	-	ENSMUSG00000020160	Meis1	protein_coding	17268
11	18988808	18991577	0.332542	0.965947	1.04278	1.08957	11	19012001	19012002	ENSMUST00000118661	-	ENSMUSG00000020160	Meis1	protein_coding	17268
11	19012193	19018906	0.610584	0.940668	0.836731	0.440486	11	19016288	19016289	ENSMUST00000177357	-	ENSMUSG00000020160	Meis1	protein_coding	17268
11	19020645	19021575	0.262938	0.816853	-0.0281011	0.503009	11	19018984	19018985	ENSMUST00000144988	-	ENSMUSG00000020160	Meis1	protein_coding	17268
11	19050316	19051230	0.25648	0.600023	-0.655306	-0.344974	11	19018984	19018985	ENSMUST00000144988	-	ENSMUSG00000020160	Meis1	protein_coding	17268
11	19111849	19113300	0.921012	1.03285	0.882189	-0.374589	11	19018984	19018985	ENSMUST00000144988	-	ENSMUSG00000020160	Meis1	protein_coding	17268
11	19116841	19120823	0.461424	0.848399	0.700449	0.301239	11	19018984	19018985	ENSMUST00000144988	-	ENSMUSG00000020160	Meis1	protein_coding	17268
11	19349663	19352337	0.44004	0.494179	0.741788	0.270221	11	19018984	19018985	ENSMUST00000144988	-	ENSMUSG00000020160	Meis1	protein_coding	17268
11	19552117	19556042	0.0709032	0.544907	0.673088	0.16553	11	19924375	19924376	ENSMUST00000093299	+	ENSMUSG00000045671	Spred2	protein_coding	114716
11	19763476	19766594	-0.446319	0.211084	-0.73247	-0.387486	11	19924375	19924376	ENSMUST00000093299	+	ENSMUSG00000045671	Spred2	protein_coding	114716
11	19773601	19774716	1.19458	0.94231	1.42397	-0.607143	11	19924375	19924376	ENSMUST00000093299	+	ENSMUSG00000045671	Spred2	protein_coding	114716
11	19917466	19920761	0.609651	0.658003	0.211699	0.183105	11	19924375	19924376	ENSMUST00000093299	+	ENSMUSG00000045671	Spred2	protein_coding	114716
11	19924187	19926529	0.395702	1.06654	0.269351	1.3653	11	19924375	19924376	ENSMUST00000093299	+	ENSMUSG00000045671	Spred2	protein_coding	114716
11	20217701	20218438	0.270807	0.637018	-0.426052	-0.745296	11	20201609	20201610	ENSMUST00000152728	+	ENSMUSG00000020149	Rab1a	protein_coding	19324
11	20247164	20249967	0.260283	0.443522	0.959148	0.130916	11	20249382	20249383	ENSMUST00000161218	-	ENSMUSG00000044066	Cep68	protein_coding	216543
11	20320104	20323389	0.27676	0.620224	0.427026	0.188005	11	20332683	20332684	ENSMUST00000004634	-	ENSMUSG00000020142	Slc1a4	protein_coding	55963
11	20345997	20349506	0.0780219	0.594172	0.535507	0.358004	11	20332712	20332713	ENSMUST00000109594	-	ENSMUSG00000020142	Slc1a4	protein_coding	55963
11	20395882	20399447	-0.550622	0.275826	0.543388	0.0950738	11	20332712	20332713	ENSMUST00000109594	-	ENSMUSG00000020142	Slc1a4	protein_coding	55963
11	20424353	20425745	-0.278039	0.345019	-0.103341	0.00950072	11	20332712	20332713	ENSMUST00000109594	-	ENSMUSG00000020142	Slc1a4	protein_coding	55963
11	20454953	20457604	0.559333	1.05457	0.659383	0.686449	11	20543253	20543254	ENSMUST00000145328	+	ENSMUSG00000049800	Sertad2	protein_coding	58172
11	20553254	20555751	0.297608	-0.0416123	-0.318234	-0.291782	11	20543334	20543335	ENSMUST00000093292	+	ENSMUSG00000049800	Sertad2	protein_coding	58172
11	20639004	20641325	0.456543	1.02574	0.241827	0.365159	11	20647155	20647156	ENSMUST00000109585	+	ENSMUSG00000049800	Sertad2	protein_coding	58172
11	20648025	20652677	0.077376	0.807521	0.264418	-0.106627	11	20647155	20647156	ENSMUST00000109585	+	ENSMUSG00000049800	Sertad2	protein_coding	58172
11	20662903	20664162	0.0671954	1.04564	0.46777	0.0864305	11	20647155	20647156	ENSMUST00000109585	+	ENSMUSG00000049800	Sertad2	protein_coding	58172
11	20827312	20831476	0.0593636	0.395666	-0.059487	-0.0879938	11	20830754	20830755	ENSMUST00000144441	-	ENSMUSG00000042363	Lgalsl	protein_coding	216551
11	20967869	20969139	0.71566	1.30663	1.57345	-0.220224	11	21091291	21091292	ENSMUST00000093290	+	ENSMUSG00000020134	Peli1	protein_coding	67245
11	21032902	21035137	0.281104	0.260596	-0.117603	-0.432684	11	21091291	21091292	ENSMUST00000093290	+	ENSMUSG00000020134	Peli1	protein_coding	67245
11	21714173	21715791	0.69552	0.659379	-0.569329	0.101903	11	21695129	21695130	ENSMUST00000156624	+	ENSMUSG00000020319	Wdpcp	protein_coding	216560
11	21923541	21927626	-0.200996	0.221897	-0.44883	-0.594812	11	22001614	22001615	ENSMUST00000006071	-	ENSMUSG00000005917	Otx1	protein_coding	18423
11	21991699	21991919	0.502	0.83	0.265	0.444	11	22001614	22001615	ENSMUST00000006071	-	ENSMUSG00000005917	Otx1	protein_coding	18423
11	21993993	22000100	0.424866	0.664014	0.79329	0.466675	11	22001614	22001615	ENSMUST00000006071	-	ENSMUSG00000005917	Otx1	protein_coding	18423
11	22004574	22006519	0.18514	0.915472	0.480789	0.984206	11	22002896	22002897	ENSMUST00000147486	-	ENSMUSG00000005917	Otx1	protein_coding	18423
11	22074922	22075543	0.279539	0.784398	0.168757	-0.887282	11	22002896	22002897	ENSMUST00000147486	-	ENSMUSG00000005917	Otx1	protein_coding	18423
11	22332092	22333488	0.168594	0.550951	-0.937885	-0.879673	11	22342291	22342292	ENSMUST00000137594	-	ENSMUSG00000042302	Ehbp1	protein_coding	216565
11	22512231	22514242	0.510053	1.00988	0.0956231	0.852902	11	22512088	22512089	ENSMUST00000059319	+	ENSMUSG00000049904	Tmem17	protein_coding	103765
11	22584855	22589622	0.152916	0.635143	0.435709	0.029939	11	22512088	22512089	ENSMUST00000059319	+	ENSMUSG00000049904	Tmem17	protein_coding	103765
11	23067723	23068888	0.316508	1.04135	1.00361	1.50712	11	23020556	23020557	ENSMUST00000151877	+	ENSMUSG00000049811	Fam161a	protein_coding	73873
11	23140403	23142939	1.15777	0.498942	0.783346	0.108886	11	23256041	23256042	ENSMUST00000020538	+	ENSMUSG00000020290	Xpo1	protein_coding	103573
11	24063885	24066534	0.395601	0.487661	-0.0623598	0.107032	11	24075053	24075054	ENSMUST00000068360	-	ENSMUSG00000055010	A830031A19Rik	protein_coding	NA
11	24079534	24083870	0.602016	0.755727	0.657758	0.200556	11	24080670	24080671	ENSMUST00000118955	+	ENSMUSG00000000861	Bcl11a	protein_coding	14025
11	24151638	24154148	0.0695084	0.401086	0.408772	1.82449	11	24142379	24142380	ENSMUST00000127494	+	ENSMUSG00000000861	Bcl11a	protein_coding	14025
11	24278719	24279917	0.546379	0.463316	-0.0486937	-0.330533	11	24142379	24142380	ENSMUST00000127494	+	ENSMUSG00000000861	Bcl11a	protein_coding	14025
11	24284459	24288283	0.30977	0.600381	0.41673	0.166214	11	24142379	24142380	ENSMUST00000127494	+	ENSMUSG00000000861	Bcl11a	protein_coding	14025
11	24330030	24331631	0.128291	1.21212	1.11156	0.943112	11	24142379	24142380	ENSMUST00000127494	+	ENSMUSG00000000861	Bcl11a	protein_coding	14025
11	24368320	24374305	0.330386	0.480549	0.99335	0.46563	11	24142379	24142380	ENSMUST00000127494	+	ENSMUSG00000000861	Bcl11a	protein_coding	14025
11	24389635	24390481	-0.0194894	0.582499	-1.19747	-1.0828	11	24142379	24142380	ENSMUST00000127494	+	ENSMUSG00000000861	Bcl11a	protein_coding	14025
11	24628445	24631253	0.68432	-0.00076567	0.345428	0.290622	11	24142379	24142380	ENSMUST00000127494	+	ENSMUSG00000000861	Bcl11a	protein_coding	14025
11	24663554	24664182	0.586121	1.59129	-0.469003	-0.0363169	11	24142379	24142380	ENSMUST00000127494	+	ENSMUSG00000000861	Bcl11a	protein_coding	14025
11	24716864	24718804	0.147004	0.864719	0.402441	-0.230544	11	24142379	24142380	ENSMUST00000127494	+	ENSMUSG00000000861	Bcl11a	protein_coding	14025
11	24736206	24737954	0.124165	0.441645	-0.16692	-0.2048	11	24142379	24142380	ENSMUST00000127494	+	ENSMUSG00000000861	Bcl11a	protein_coding	14025
11	25005131	25007376	0.405835	0.722865	-0.203481	0.133418	11	25620097	25620098	ENSMUST00000144503	-	ENSMUSG00000032985	5730522E02Rik	protein_coding	NA
11	25020197	25021317	-0.466417	0.613641	-0.990951	-0.932586	11	25620097	25620098	ENSMUST00000144503	-	ENSMUSG00000032985	5730522E02Rik	protein_coding	NA
11	25157063	25159158	0.164953	0.188187	0.116384	0.176706	11	25620097	25620098	ENSMUST00000144503	-	ENSMUSG00000032985	5730522E02Rik	protein_coding	NA
11	25267570	25271051	0.257731	0.835922	0.449931	0.415477	11	25620097	25620098	ENSMUST00000144503	-	ENSMUSG00000032985	5730522E02Rik	protein_coding	NA
11	25287482	25288045	-0.0786146	0.946242	-1.28205	-0.745172	11	25620097	25620098	ENSMUST00000144503	-	ENSMUSG00000032985	5730522E02Rik	protein_coding	NA
11	25307517	25311582	-0.166062	0.177771	-0.459842	-0.497259	11	25620097	25620098	ENSMUST00000144503	-	ENSMUSG00000032985	5730522E02Rik	protein_coding	NA
11	25356132	25356929	0.617931	0.934531	0.340767	-0.77329	11	25620097	25620098	ENSMUST00000144503	-	ENSMUSG00000032985	5730522E02Rik	protein_coding	NA
11	25409368	25411489	0.106609	0.335072	-0.491003	-0.438738	11	25620097	25620098	ENSMUST00000144503	-	ENSMUSG00000032985	5730522E02Rik	protein_coding	NA
11	25578517	25580648	-0.41887	0.0477382	-0.707801	-0.650279	11	25620097	25620098	ENSMUST00000144503	-	ENSMUSG00000032985	5730522E02Rik	protein_coding	NA
11	25673221	25675767	-0.274136	0.236391	-0.369259	-0.238463	11	25652067	25652068	ENSMUST00000144841	-	ENSMUSG00000032985	5730522E02Rik	protein_coding	NA
11	25753271	25754214	0.550768	0.773454	-0.546497	-0.386993	11	25769140	25769141	ENSMUST00000179180	-	ENSMUSG00000032985	5730522E02Rik	protein_coding	NA
11	25854091	25856790	0.169947	0.601744	0.0851404	0.890352	11	25769140	25769141	ENSMUST00000179180	-	ENSMUSG00000032985	5730522E02Rik	protein_coding	NA
11	26114356	26114634	-0.331676	0.915806	-1.17888	-1.09727	11	26081599	26081600	ENSMUST00000135168	-	ENSMUSG00000032985	5730522E02Rik	protein_coding	NA
11	26515748	26518675	-0.283497	0.186297	-0.369658	-0.472024	11	26549364	26549365	ENSMUST00000133487	-	ENSMUSG00000064090	Vrk2	protein_coding	69922
11	26581130	26583209	-0.180059	0.370461	-0.15707	0.140296	11	26591728	26591729	ENSMUST00000109504	-	ENSMUSG00000064090	Vrk2	protein_coding	69922
11	26975411	26976644	-0.114839	0.12623	-0.383189	-0.406163	11	26593998	26593999	ENSMUST00000156264	-	ENSMUSG00000064090	Vrk2	protein_coding	69922
11	28582450	28584106	-0.142307	0.575359	0.223295	0.808284	11	28583994	28583995	ENSMUST00000146385	-	ENSMUSG00000032878	Ccdc85a	protein_coding	216613
11	29173991	29174243	1.27921	0.853183	-0.789611	-1.17552	11	29173747	29173748	ENSMUST00000156280	+	ENSMUSG00000020463	Ppp4r3b	protein_coding	104570
11	29500086	29502651	-0.117135	0.279568	-0.341049	-0.284575	11	29493930	29493931	ENSMUST00000144450	+	ENSMUSG00000032740	Ccdc88a	protein_coding	108686
11	29635699	29637336	-0.00180147	0.509322	0.176264	-0.30236	11	29692947	29692948	ENSMUST00000078830	+	ENSMUSG00000020458	Rtn4	protein_coding	68585
11	29694168	29695675	0.252046	0.761911	0.181801	0.828354	11	29693774	29693775	ENSMUST00000102841	+	ENSMUSG00000020458	Rtn4	protein_coding	68585
11	29767371	29768823	0.118667	0.439904	0.245158	0.0973023	11	29764232	29764233	ENSMUST00000123881	-	ENSMUSG00000044072	Eml6	protein_coding	237711
11	29791221	29792139	-0.150672	0.694132	-0.233493	-0.197183	11	29803098	29803099	ENSMUST00000169980	-	ENSMUSG00000044072	Eml6	protein_coding	237711
11	29922835	29926228	-0.0659876	0.440194	0.223427	-0.119003	11	29825667	29825668	ENSMUST00000104962	-	ENSMUSG00000078157	4931440F15Rik	protein_coding	216622
11	30138637	30139660	-0.219463	0.509048	-0.77047	-0.523395	11	30111358	30111359	ENSMUST00000127209	-	ENSMUSG00000020315	Sptbn1	protein_coding	20742
11	31245157	31246270	-0.190735	0.261833	-0.148062	-0.10579	11	31182461	31182462	ENSMUST00000165626	-	ENSMUSG00000091195	Gm17332	protein_coding	NA
11	31769265	31771114	-0.0917485	0.227516	0.0462115	-0.0585592	11	31671884	31671885	ENSMUST00000058060	-	ENSMUSG00000044502	Bod1	protein_coding	69556
11	31829509	31831163	0.754166	1.33699	1.00359	0.247796	11	31872211	31872212	ENSMUST00000020543	+	ENSMUSG00000020300	Cpeb4	protein_coding	67579
11	32066242	32070652	0.346608	0.315142	-0.126091	-0.183684	11	32000502	32000503	ENSMUST00000093219	+	ENSMUSG00000020297	Nsg2	protein_coding	18197
11	32107061	32109619	0.230669	0.479373	0.157247	0.0993299	11	32200221	32200222	ENSMUST00000145401	-	ENSMUSG00000020279	Il9r	protein_coding	16199
11	32110914	32113725	0.352442	0.616307	0.826733	-0.105615	11	32200221	32200222	ENSMUST00000145401	-	ENSMUSG00000020279	Il9r	protein_coding	16199
11	32235194	32238074	0.449341	1.32547	1.19787	1.1414	11	32238035	32238036	ENSMUST00000129573	-	ENSMUSG00000020289	Nprl3	protein_coding	17168
11	32604323	32606670	0.0746366	0.517084	0.616724	0.0139335	11	32588595	32588596	ENSMUST00000143397	+	ENSMUSG00000020272	Stk10	protein_coding	20868
11	32781826	32783687	-0.241711	0.326476	-0.0530736	0.194857	11	32824561	32824562	ENSMUST00000109365	-	ENSMUSG00000020270	Smim23	protein_coding	69351
11	32808406	32811731	0.038108	0.422691	0.0405808	0.137946	11	32824561	32824562	ENSMUST00000109365	-	ENSMUSG00000020270	Smim23	protein_coding	69351
11	33270748	33271639	-0.247223	0.0269181	-0.479421	-0.558052	11	33276333	33276334	ENSMUST00000183831	-	ENSMUSG00000098456	Gm12117	protein_coding	NA
11	33362038	33362485	-0.388025	0.40811	-1.43914	-0.792532	11	33330014	33330015	ENSMUST00000154808	-	ENSMUSG00000040594	Ranbp17	protein_coding	66011
11	33785742	33787532	-0.303985	0.849567	1.25491	1.38964	11	33843460	33843461	ENSMUST00000101368	-	ENSMUSG00000053519	Kcnip1	protein_coding	70357
11	33798279	33800375	-0.535341	-0.132851	0.0660048	-0.0109098	11	33843460	33843461	ENSMUST00000101368	-	ENSMUSG00000053519	Kcnip1	protein_coding	70357
11	33888279	33890187	-0.543452	0.118684	-0.192243	-0.329178	11	33843584	33843585	ENSMUST00000109340	-	ENSMUSG00000053519	Kcnip1	protein_coding	70357
11	34157798	34159828	0.350258	0.112702	-0.187845	-0.158747	11	34208088	34208089	ENSMUST00000060271	-	ENSMUSG00000047861	Foxi1	protein_coding	14233
11	35005787	35007318	0.0936048	0.368836	0.0942502	0.509837	11	35121224	35121225	ENSMUST00000069837	+	ENSMUSG00000056427	Slit3	protein_coding	20564
11	35201506	35203183	0.711645	1.24093	0.851106	0.411351	11	35177783	35177784	ENSMUST00000153098	+	ENSMUSG00000056427	Slit3	protein_coding	20564
11	35269365	35270586	-0.170173	0.458292	-0.431616	-0.374409	11	35177783	35177784	ENSMUST00000153098	+	ENSMUSG00000056427	Slit3	protein_coding	20564
11	35292917	35296406	0.353662	0.547946	0.278279	-0.530351	11	35177783	35177784	ENSMUST00000153098	+	ENSMUSG00000056427	Slit3	protein_coding	20564
11	35304483	35308185	0.335236	0.856579	0.387024	0.978056	11	35177783	35177784	ENSMUST00000153098	+	ENSMUSG00000056427	Slit3	protein_coding	20564
11	35585978	35588057	0.350383	1.03989	0.91644	0.920886	11	35544685	35544686	ENSMUST00000124438	+	ENSMUSG00000056427	Slit3	protein_coding	20564
11	35798552	35799462	0.369953	0.849777	-0.148684	-0.151911	11	35798883	35798884	ENSMUST00000160726	-	ENSMUSG00000051062	Fbll1	protein_coding	237730
11	35838104	35838654	-0.178471	1.32381	-0.0813691	0.205989	11	35834505	35834506	ENSMUST00000018992	-	ENSMUSG00000018848	Rars	protein_coding	104458
11	35864073	35867990	0.564113	0.559827	0.5547	0.663582	11	35875711	35875712	ENSMUST00000127086	-	ENSMUSG00000018849	Wwc1	protein_coding	211652
11	35890487	35894732	0.161937	0.575715	0.509695	0.430303	11	35875711	35875712	ENSMUST00000127086	-	ENSMUSG00000018849	Wwc1	protein_coding	211652
11	35933145	35934614	0.366254	1.13641	0.560116	-0.0768836	11	35980526	35980527	ENSMUST00000018993	-	ENSMUSG00000018849	Wwc1	protein_coding	211652
11	35946845	35950425	0.15111	0.604204	-0.198891	-0.240637	11	35980526	35980527	ENSMUST00000018993	-	ENSMUSG00000018849	Wwc1	protein_coding	211652
11	35978396	35981898	0.223438	0.590587	0.746421	0.296756	11	35980526	35980527	ENSMUST00000018993	-	ENSMUSG00000018849	Wwc1	protein_coding	211652
11	36031651	36033403	0.749227	0.255111	0.26899	0.17084	11	35980526	35980527	ENSMUST00000018993	-	ENSMUSG00000018849	Wwc1	protein_coding	211652
11	36036104	36042458	0.314527	0.219417	0.421653	0.460013	11	35980526	35980527	ENSMUST00000018993	-	ENSMUSG00000018849	Wwc1	protein_coding	211652
11	36052278	36055856	0.283924	0.852471	0.911807	1.09061	11	35980526	35980527	ENSMUST00000018993	-	ENSMUSG00000018849	Wwc1	protein_coding	211652
11	36115339	36115843	-0.110044	0.86031	0.451296	-0.246619	11	35980526	35980527	ENSMUST00000018993	-	ENSMUSG00000018849	Wwc1	protein_coding	211652
11	36121523	36123936	0.917123	0.85208	1.3695	-0.225025	11	35980526	35980527	ENSMUST00000018993	-	ENSMUSG00000018849	Wwc1	protein_coding	211652
11	36312356	36316154	-0.0787383	0.207232	-0.35831	-0.423645	11	36432275	36432276	ENSMUST00000128501	-	ENSMUSG00000049336	Tenm2	protein_coding	23964
11	36431430	36434666	-0.0506904	0.401495	0.185115	0.194883	11	36432275	36432276	ENSMUST00000128501	-	ENSMUSG00000049336	Tenm2	protein_coding	23964
11	36513129	36517403	0.0851554	0.520027	-0.111896	-0.188495	11	36495138	36495139	ENSMUST00000155147	-	ENSMUSG00000049336	Tenm2	protein_coding	23964
11	36590812	36592948	0.0352626	0.661257	-0.044404	-0.294063	11	36677744	36677745	ENSMUST00000149787	-	ENSMUSG00000049336	Tenm2	protein_coding	23964
11	36599513	36606708	0.112718	0.549027	0.196169	0.0653035	11	36677744	36677745	ENSMUST00000149787	-	ENSMUSG00000049336	Tenm2	protein_coding	23964
11	36670417	36675710	0.383941	0.797369	0.171798	0.485121	11	36677744	36677745	ENSMUST00000149787	-	ENSMUSG00000049336	Tenm2	protein_coding	23964
11	36677200	36679082	0.484495	0.514266	0.456277	0.683013	11	36677744	36677745	ENSMUST00000149787	-	ENSMUSG00000049336	Tenm2	protein_coding	23964
11	36694950	36698562	0.821275	0.807003	0.791425	0.462288	11	36677744	36677745	ENSMUST00000149787	-	ENSMUSG00000049336	Tenm2	protein_coding	23964
11	36755383	36759072	0.0864299	0.630944	-0.644298	-0.672263	11	36677744	36677745	ENSMUST00000149787	-	ENSMUSG00000049336	Tenm2	protein_coding	23964
11	36940165	36943578	0.448942	0.86917	0.436522	0.300384	11	36944165	36944166	ENSMUST00000057207	-	ENSMUSG00000049336	Tenm2	protein_coding	23964
11	37381525	37382422	-0.207542	0.506884	-0.390366	-0.0780022	11	37235963	37235964	ENSMUST00000157030	-	ENSMUSG00000049336	Tenm2	protein_coding	23964
11	37420524	37421639	-0.417501	0.111449	-0.820868	-0.30803	11	37235963	37235964	ENSMUST00000157030	-	ENSMUSG00000049336	Tenm2	protein_coding	23964
11	38261463	38261979	-1.18705	1.0423	-1.94289	-2.10355	11	37235963	37235964	ENSMUST00000157030	-	ENSMUSG00000049336	Tenm2	protein_coding	23964
11	38575397	38575864	-0.759428	0.630122	-0.0741221	-0.10143	11	37235963	37235964	ENSMUST00000157030	-	ENSMUSG00000049336	Tenm2	protein_coding	23964
11	38938063	38938863	0.226395	0.680275	-0.032715	0.200165	11	37235963	37235964	ENSMUST00000157030	-	ENSMUSG00000049336	Tenm2	protein_coding	23964
11	39293566	39294700	-0.786467	0.681213	-1.11199	-0.990546	11	40685226	40685227	ENSMUST00000137797	-	ENSMUSG00000042032	Mat2b	protein_coding	108645
11	39523819	39524434	0.0814488	0.484265	-0.517106	-0.522402	11	40685226	40685227	ENSMUST00000137797	-	ENSMUSG00000042032	Mat2b	protein_coding	108645
11	39807322	39808329	-0.13918	0.136541	-1.23906	-1.18191	11	40685226	40685227	ENSMUST00000137797	-	ENSMUSG00000042032	Mat2b	protein_coding	108645
11	39888567	39890529	-0.254021	0.694048	-0.467561	-0.44533	11	40685226	40685227	ENSMUST00000137797	-	ENSMUSG00000042032	Mat2b	protein_coding	108645
11	40435891	40437725	-0.057271	0.0392939	-0.973701	-0.902311	11	40685226	40685227	ENSMUST00000137797	-	ENSMUSG00000042032	Mat2b	protein_coding	108645
11	41009355	41011807	-0.17141	0.299703	-0.423419	-0.907505	11	40755310	40755311	ENSMUST00000020576	-	ENSMUSG00000020326	Ccng1	protein_coding	12450
11	41158627	41160976	-0.0664823	0.860513	0.573761	1.19038	11	40755310	40755311	ENSMUST00000020576	-	ENSMUSG00000020326	Ccng1	protein_coding	12450
11	43119658	43119871	-0.513634	0.575474	-0.138296	-0.081662	11	43149877	43149878	ENSMUST00000148911	+	ENSMUSG00000055415	Atp10b	protein_coding	319767
11	43146986	43148400	0.568513	1.62423	1.85556	0.61299	11	43149877	43149878	ENSMUST00000148911	+	ENSMUSG00000055415	Atp10b	protein_coding	319767
11	43263445	43264677	0.205839	0.462844	0.576592	0.398006	11	43155855	43155856	ENSMUST00000137991	+	ENSMUSG00000055415	Atp10b	protein_coding	319767
11	43546468	43550515	0.160956	0.382632	0.267348	-0.0187477	11	43529246	43529247	ENSMUST00000152153	+	ENSMUSG00000044707	Ccnjl	protein_coding	380694
11	43562261	43565490	0.139745	0.281896	0.393241	0.521787	11	43587040	43587041	ENSMUST00000056256	+	ENSMUSG00000045877	4933415A04Rik	protein_coding	NA
11	43606809	43610463	-0.180081	0.40413	-0.00195019	-0.191867	11	43601539	43601540	ENSMUST00000020672	-	ENSMUSG00000020405	Fabp6	protein_coding	16204
11	43681024	43682025	0.806004	0.847052	0.716274	1.33845	11	43681998	43681999	ENSMUST00000061070	+	ENSMUSG00000044950	Pwwp2a	protein_coding	70802
11	44256778	44257964	-0.354294	0.132155	-1.03415	-0.963005	11	44400063	44400064	ENSMUST00000102796	+	ENSMUSG00000004296	Il12b	protein_coding	16160
11	44406362	44407289	0.0697519	0.393862	-0.591332	-0.461553	11	44400063	44400064	ENSMUST00000102796	+	ENSMUSG00000004296	Il12b	protein_coding	16160
11	44615409	44619997	-0.146731	0.294829	0.216376	0.347364	11	44617317	44617318	ENSMUST00000081265	+	ENSMUSG00000057098	Ebf1	protein_coding	13591
11	44798129	44800901	-0.0634578	0.187524	-0.276221	0.57414	11	44912138	44912139	ENSMUST00000140822	+	ENSMUSG00000057098	Ebf1	protein_coding	13591
11	44889273	44892132	0.210908	0.222825	-0.191806	-0.0250783	11	44912138	44912139	ENSMUST00000140822	+	ENSMUSG00000057098	Ebf1	protein_coding	13591
11	44903588	44904460	0.394921	0.862883	0.975439	0.636428	11	44912138	44912139	ENSMUST00000140822	+	ENSMUSG00000057098	Ebf1	protein_coding	13591
11	45235870	45238995	0.0314205	0.291413	-0.201828	-0.279849	11	44912138	44912139	ENSMUST00000140822	+	ENSMUSG00000057098	Ebf1	protein_coding	13591
11	45395381	45397395	0.114765	0.177799	-0.305032	-0.319205	11	45852051	45852052	ENSMUST00000109261	+	ENSMUSG00000006169	Clint1	protein_coding	216705
11	45537030	45539026	0.018726	0.297177	-0.234511	-0.0916167	11	45852051	45852052	ENSMUST00000109261	+	ENSMUSG00000006169	Clint1	protein_coding	216705
11	45734336	45735823	0.27231	0.611732	-0.307424	-0.272832	11	45852051	45852052	ENSMUST00000109261	+	ENSMUSG00000006169	Clint1	protein_coding	216705
11	45943397	45945162	0.451395	0.517156	0.700774	1.0643	11	45944934	45944935	ENSMUST00000062458	-	ENSMUSG00000044847	Lsm11	protein_coding	72290
11	45999474	46001344	0.403243	0.233124	-0.565745	-0.607551	11	45980310	45980311	ENSMUST00000049038	+	ENSMUSG00000040489	Sox30	protein_coding	214105
11	46112548	46114631	-0.401048	-0.0578987	-0.260714	-0.384271	11	46127905	46127906	ENSMUST00000151565	+	ENSMUSG00000011256	Adam19	protein_coding	11492
11	46435474	46437773	-0.080197	0.789939	0.300548	0.781515	11	46436925	46436926	ENSMUST00000152119	+	ENSMUSG00000020397	Med7	protein_coding	66213
11	47675900	47677668	-0.293505	0.278712	-0.336312	-0.313956	11	47637468	47637469	ENSMUST00000154578	-	ENSMUSG00000020354	Sgcd	protein_coding	24052
11	47986181	47989283	0.197788	0.901018	0.598211	0.181214	11	47988968	47988969	ENSMUST00000128558	-	ENSMUSG00000020354	Sgcd	protein_coding	24052
11	47991703	47993215	-0.557131	0.248117	-0.198495	-0.172157	11	47988968	47988969	ENSMUST00000128558	-	ENSMUSG00000020354	Sgcd	protein_coding	24052
11	48542300	48545179	-0.260383	0.127437	-0.0801633	-0.23914	11	48800332	48800333	ENSMUST00000142269	+	ENSMUSG00000020372	Rack1	protein_coding	14694
11	48771661	48775365	-0.283061	0.22447	-0.0688207	-0.0838045	11	48800332	48800333	ENSMUST00000142269	+	ENSMUSG00000020372	Rack1	protein_coding	14694
11	48792390	48794651	-0.267952	0.120499	-0.35837	-0.465163	11	48800332	48800333	ENSMUST00000142269	+	ENSMUSG00000020372	Rack1	protein_coding	14694
11	48854775	48858568	0.678364	0.829446	0.71426	-0.115435	11	48847902	48847903	ENSMUST00000131270	+	ENSMUSG00000040350	Trim7	protein_coding	94089
11	48869849	48872718	0.791815	0.634174	0.10845	-0.204105	11	48871373	48871374	ENSMUST00000049519	-	ENSMUSG00000046879	Irgm1	protein_coding	15944
11	49201718	49204119	0.0225223	0.483541	0.0517022	0.112493	11	49203292	49203293	ENSMUST00000109198	+	ENSMUSG00000046311	Zfp62	protein_coding	22720
11	49215175	49216378	-0.303716	0.426506	-0.385242	-0.530157	11	49214549	49214550	ENSMUST00000061757	+	ENSMUSG00000046311	Zfp62	protein_coding	22720
11	49653723	49657298	0.00246769	-0.0448993	-0.0800948	-0.266323	11	49663610	49663611	ENSMUST00000043873	+	ENSMUSG00000064057	Scgb3a1	protein_coding	68662
11	49805348	49806800	0.217104	0.561663	-0.6128	-0.713079	11	49794187	49794188	ENSMUST00000020629	+	ENSMUSG00000020363	Gfpt2	protein_coding	14584
11	50028109	50030364	0.406521	0.434449	0.283654	-0.0267477	11	50025348	50025349	ENSMUST00000102776	+	ENSMUSG00000020376	Rnf130	protein_coding	59044
11	50088596	50089958	-0.367928	0.60322	-0.408106	-0.69057	11	50093674	50093675	ENSMUST00000143607	+	ENSMUSG00000020376	Rnf130	protein_coding	59044
11	50099012	50099972	0.239378	0.341305	-0.156346	1.41994	11	50093674	50093675	ENSMUST00000143607	+	ENSMUSG00000020376	Rnf130	protein_coding	59044
11	50224152	50226472	0.516744	0.712796	0.453253	0.801927	11	50225335	50225336	ENSMUST00000041725	+	ENSMUSG00000036620	Mgat4b	protein_coding	103534
11	50289842	50291656	0.441273	1.03829	0.568449	0.762547	11	50291803	50291804	ENSMUST00000135868	-	ENSMUSG00000050567	Maml1	protein_coding	103806
11	50305727	50307272	0.633976	0.186283	-0.530843	-0.464779	11	50300989	50300990	ENSMUST00000155801	-	ENSMUSG00000020368	Canx	protein_coding	12330
11	50455799	50458637	0.20844	0.335912	0.853606	0.596176	11	50431124	50431125	ENSMUST00000020643	-	ENSMUSG00000020375	Rufy1	protein_coding	216724
11	50654085	50655890	-0.127296	0.753004	-0.367059	0.328765	11	50602084	50602085	ENSMUST00000040523	+	ENSMUSG00000036545	Adamts2	protein_coding	216725
11	50838862	50840176	0.178455	0.0385814	0.0585	-0.475732	11	50841545	50841546	ENSMUST00000109133	-	ENSMUSG00000044296	Zfp879	protein_coding	214779
11	50856866	50858242	-0.107147	0.490694	-0.428952	-0.0981672	11	50856824	50856825	ENSMUST00000126890	+	ENSMUSG00000000617	Grm6	protein_coding	108072
11	50884813	50887786	0.0813831	0.203906	-0.43364	-0.651773	11	50887442	50887443	ENSMUST00000050595	-	ENSMUSG00000048728	Zfp454	protein_coding	237758
11	50930726	50933016	0.13718	0.113242	0.0491773	0.15661	11	50930932	50930933	ENSMUST00000164280	-	ENSMUSG00000020335	Zfp354b	protein_coding	27274
11	50939601	50940530	-0.189216	0.324924	-0.773799	-1.5709	11	50943740	50943741	ENSMUST00000156329	-	ENSMUSG00000072983	4933414I15Rik	protein_coding	NA
11	51262812	51263751	-0.388605	0.92662	0.962153	0.121561	11	51262950	51262951	ENSMUST00000065950	-	ENSMUSG00000045942	BC049762	protein_coding	193286
11	51418055	51419800	0.447069	0.311844	0.0392069	-0.182907	11	51289920	51289921	ENSMUST00000102765	+	ENSMUSG00000063564	Col23a1	protein_coding	237759
11	51755650	51757109	-0.0315867	1.11809	0.780853	-0.372119	11	51756210	51756211	ENSMUST00000038210	-	ENSMUSG00000036391	Sec24a	protein_coding	77371
11	51915635	51918209	0.247826	0.717222	-0.0760886	-0.0290971	11	51967661	51967662	ENSMUST00000102763	+	ENSMUSG00000020392	Cdkn2aipnl	protein_coding	52626
11	52083911	52088048	0.400266	0.725066	0.0151211	-0.0182831	11	52098681	52098682	ENSMUST00000020608	+	ENSMUSG00000020349	Ppp2ca	protein_coding	19052
11	52283732	52287045	0.240792	0.828564	0.070297	-0.0426668	11	52283013	52283014	ENSMUST00000109071	-	ENSMUSG00000000782	Tcf7	protein_coding	21414
11	52360863	52362042	0.488115	1.21386	0.919786	0.0698363	11	52361135	52361136	ENSMUST00000125694	+	ENSMUSG00000020402	Vdac1	protein_coding	22333
11	52396566	52397199	0.631659	0.893839	0.689436	0.640209	11	52396646	52396647	ENSMUST00000136303	+	ENSMUSG00000036275	9530068E07Rik	protein_coding	213673
11	52409019	52410485	-0.135434	0.713746	-0.652546	-0.0729993	11	52396646	52396647	ENSMUST00000136303	+	ENSMUSG00000036275	9530068E07Rik	protein_coding	213673
11	52435385	52439546	-0.0555542	0.151455	-0.0446109	0.0342567	11	52396646	52396647	ENSMUST00000136303	+	ENSMUSG00000036275	9530068E07Rik	protein_coding	213673
11	52446389	52447486	1.23145	0.788425	1.09014	-0.401102	11	52396646	52396647	ENSMUST00000136303	+	ENSMUSG00000036275	9530068E07Rik	protein_coding	213673
11	52856296	52858315	0.034581	0.186875	0.350921	-0.118345	11	52764634	52764635	ENSMUST00000036796	+	ENSMUSG00000036264	Fstl4	protein_coding	320027
11	52937320	52939875	0.669777	1.35067	0.673907	0.740575	11	52764634	52764635	ENSMUST00000036796	+	ENSMUSG00000036264	Fstl4	protein_coding	320027
11	53032536	53032808	-0.156842	1.69015	0.978445	0.969665	11	53267240	53267241	ENSMUST00000139322	-	ENSMUSG00000020361	Hspa4	protein_coding	15525
11	53296251	53296904	0.266475	0.485936	-0.259289	0.490989	11	53300410	53300411	ENSMUST00000151854	-	ENSMUSG00000020361	Hspa4	protein_coding	15525
11	53300096	53303292	0.108592	0.543521	-0.21439	0.059826	11	53300410	53300411	ENSMUST00000151854	-	ENSMUSG00000020361	Hspa4	protein_coding	15525
11	53350989	53353240	-0.0215971	0.571653	-0.105009	0.673283	11	53350833	53350834	ENSMUST00000060945	+	ENSMUSG00000049470	Aff4	protein_coding	93736
11	53491532	53492814	0.335688	1.49998	0.992739	1.06125	11	53480273	53480274	ENSMUST00000104955	-	ENSMUSG00000044352	Sowaha	protein_coding	237761
11	53494837	53496527	0.913362	1.17996	1.27768	0.917934	11	53480273	53480274	ENSMUST00000104955	-	ENSMUSG00000044352	Sowaha	protein_coding	237761
11	53605467	53605923	0.647046	1.36956	-0.2683	0.297268	11	53617223	53617224	ENSMUST00000127858	-	ENSMUSG00000000869	Il4	protein_coding	16189
11	53735733	53737537	0.247854	0.4678	-0.0434512	-0.233023	11	53720794	53720795	ENSMUST00000048605	+	ENSMUSG00000036117	Il5	protein_coding	16191
11	53761117	53765133	0.507812	0.650071	0.614993	-0.0886601	11	53770014	53770015	ENSMUST00000108920	+	ENSMUSG00000018899	Irf1	protein_coding	16362
11	54111854	54116961	0.0660691	0.319378	0.190821	0.133894	11	54113203	54113204	ENSMUST00000155299	+	ENSMUSG00000018906	P4ha2	protein_coding	18452
11	54231359	54232416	0.0309612	0.151857	-0.477737	-0.447215	11	54249666	54249667	ENSMUST00000019060	-	ENSMUSG00000018916	Csf2	protein_coding	12981
11	54275459	54278036	-0.666498	0.253898	-0.187933	-0.0135879	11	54267276	54267277	ENSMUST00000019058	-	ENSMUSG00000018914	Il3	protein_coding	16187
11	54304355	54306602	-0.0273921	0.730828	0.632773	0.689518	11	54304202	54304203	ENSMUST00000108904	+	ENSMUSG00000020333	Acsl6	protein_coding	216739
11	54337657	54338604	-0.00664203	1.23696	-0.197476	-0.341429	11	54335497	54335498	ENSMUST00000127731	+	ENSMUSG00000020333	Acsl6	protein_coding	216739
11	54435675	54440521	0.134688	0.456657	-0.166147	-0.136779	11	54438199	54438200	ENSMUST00000046835	+	ENSMUSG00000035992	Fnip1	protein_coding	216742
11	54754057	54756253	0.366064	0.632874	0.628857	0.64481	11	54760338	54760339	ENSMUST00000123424	-	ENSMUSG00000052298	Cdc42se2	protein_coding	72729
11	54809731	54813505	0.046199	0.326359	0.722371	0.0540509	11	54787674	54787675	ENSMUST00000064104	-	ENSMUSG00000052298	Cdc42se2	protein_coding	72729
11	54864960	54867355	1.00708	0.642235	0.48105	0.297039	11	54866383	54866384	ENSMUST00000020504	+	ENSMUSG00000020267	Hint1	protein_coding	15254
11	54953250	54955593	0.316566	1.15022	-0.212644	-0.022647	11	54956046	54956047	ENSMUST00000155316	-	ENSMUSG00000020400	Tnip1	protein_coding	57783
11	55015243	55016344	0.0417066	1.07077	0.467213	0.304896	11	55033414	55033415	ENSMUST00000148298	-	ENSMUSG00000018340	Anxa6	protein_coding	11749
11	55098264	55100201	0.32325	0.486156	0.452893	-0.192498	11	55098115	55098116	ENSMUST00000000608	+	ENSMUSG00000000594	Gm2a	protein_coding	14667
11	55157023	55162244	-0.0171383	0.317477	0.140869	0.000132159	11	55151707	55151708	ENSMUST00000020502	-	ENSMUSG00000049491	Slc36a3	protein_coding	215332
11	55386187	55386443	0.53734	1.8229	-0.597449	1.01125	11	55399573	55399574	ENSMUST00000123775	-	ENSMUSG00000018593	Sparc	protein_coding	20692
11	55416460	55420589	0.267869	0.898266	0.54804	0.423775	11	55419897	55419898	ENSMUST00000108858	-	ENSMUSG00000018593	Sparc	protein_coding	20692
11	55423789	55426403	0.241785	0.468497	0.109889	0.192603	11	55423182	55423183	ENSMUST00000214685	-	ENSMUSG00000018593	Sparc	protein_coding	20692
11	55446219	55446770	0.616691	1.28521	0.00617967	-0.685325	11	55461196	55461197	ENSMUST00000138412	-	ENSMUSG00000018585	Atox1	protein_coding	11927
11	56243134	56245644	0.0798442	0.466833	0.0921231	-0.259388	11	56041009	56041010	ENSMUST00000037682	-	ENSMUSG00000037393	Nmur2	protein_coding	216749
11	56742061	56745638	0.609184	0.116074	-0.0827501	-0.229127	11	57011387	57011388	ENSMUST00000125292	+	ENSMUSG00000020524	Gria1	protein_coding	14799
11	57400965	57403396	-0.66603	0.556972	-0.105321	0.227314	11	57507427	57507428	ENSMUST00000129596	-	ENSMUSG00000020523	Fam114a2	protein_coding	67726
11	57474324	57475630	-0.14941	0.778185	-0.454316	0.35754	11	57507427	57507428	ENSMUST00000129596	-	ENSMUSG00000020523	Fam114a2	protein_coding	67726
11	57496048	57497900	-0.133395	0.237073	-0.304709	-0.467832	11	57507427	57507428	ENSMUST00000129596	-	ENSMUSG00000020523	Fam114a2	protein_coding	67726
11	57754364	57755534	0.0510282	0.306538	-0.231358	-0.215039	11	57801637	57801638	ENSMUST00000020826	+	ENSMUSG00000020519	Sap30l	protein_coding	50724
11	57779618	57780606	-0.0867885	0.419116	0.223964	0.374423	11	57801637	57801638	ENSMUST00000020826	+	ENSMUSG00000020519	Sap30l	protein_coding	50724
11	57801864	57803363	0.285003	0.781314	0.0238139	-0.145337	11	57801637	57801638	ENSMUST00000020826	+	ENSMUSG00000020519	Sap30l	protein_coding	50724
11	58014812	58018443	0.287337	0.364337	-0.239332	-0.402145	11	58009064	58009065	ENSMUST00000071487	+	ENSMUSG00000037331	Larp1	protein_coding	73158
11	58171120	58172283	0.810961	0.341684	0.325494	-0.337677	11	58171661	58171662	ENSMUST00000020820	+	ENSMUSG00000020514	Mrpl22	protein_coding	216767
11	58203740	58204286	0.0177033	0.741055	-0.136165	-0.106527	11	58199618	58199619	ENSMUST00000058704	+	ENSMUSG00000069874	Irgm2	protein_coding	54396
11	58915635	58916573	-0.0046322	0.512717	0.0359318	0.00607783	11	58917908	58917909	ENSMUST00000069941	+	ENSMUSG00000020490	Btnl10	protein_coding	192194
11	58948132	58951706	0.207327	0.433422	-0.0595621	0.294174	11	58948920	58948921	ENSMUST00000078267	+	ENSMUSG00000056895	Hist3h2ba	protein_coding	78303
11	59145690	59146476	-0.145209	0.100814	-0.707336	-1.01207	11	59136401	59136402	ENSMUST00000020732	-	ENSMUSG00000061462	Obscn	protein_coding	380698
11	59307689	59309394	0.0292194	0.628211	-0.148167	0.19225	11	59306930	59306931	ENSMUST00000108783	+	ENSMUSG00000000126	Wnt9a	protein_coding	216795
11	59707366	59709435	-0.04313	0.94799	0.515998	0.367871	11	59727681	59727682	ENSMUST00000133861	+	ENSMUSG00000005417	Mprip	protein_coding	26936
11	59972892	59974158	0.012293	0.477908	-0.0408246	-0.113189	11	59971509	59971510	ENSMUST00000150954	-	ENSMUSG00000000301	Pemt	protein_coding	18618
11	60175011	60177923	0.704941	1.08193	0.86252	1.12201	11	60175879	60175880	ENSMUST00000102688	+	ENSMUSG00000062115	Rai1	protein_coding	19377
11	60210181	60213533	0.417111	0.65906	0.165365	0.237108	11	60210391	60210392	ENSMUST00000147967	-	ENSMUSG00000020538	Srebf1	protein_coding	20787
11	60292489	60295012	0.42758	1.52724	0.961933	1.32816	11	60245668	60245669	ENSMUST00000143124	-	ENSMUSG00000000538	Tom1l2	protein_coding	216810
11	60310975	60313777	0.391683	0.692786	0.700239	0.45536	11	60352904	60352905	ENSMUST00000064019	-	ENSMUSG00000000538	Tom1l2	protein_coding	216810
11	60315013	60321048	0.266247	0.767618	0.403499	0.691578	11	60352904	60352905	ENSMUST00000064019	-	ENSMUSG00000000538	Tom1l2	protein_coding	216810
11	60370475	60371757	-0.278633	0.529357	0.00358034	0.235608	11	60353380	60353381	ENSMUST00000108722	+	ENSMUSG00000056598	Drc3	protein_coding	74665
11	61482609	61486512	0.439499	0.21615	0.368961	0.276984	11	61485431	61485432	ENSMUST00000064783	+	ENSMUSG00000042436	Mfap4	protein_coding	76293
11	62053020	62055178	0.767054	1.1771	0.244044	-0.544658	11	62076995	62076996	ENSMUST00000092415	+	ENSMUSG00000042331	Specc1	protein_coding	432572
11	62105455	62106956	0.318163	0.373789	-0.407912	-0.47796	11	62077097	62077098	ENSMUST00000202179	+	ENSMUSG00000042331	Specc1	protein_coding	432572
11	62195145	62198266	0.928338	0.436002	0.235854	-0.107583	11	62248984	62248985	ENSMUST00000018644	+	ENSMUSG00000018500	Adora2b	protein_coding	11541
11	62248406	62250683	0.181135	0.968373	0.459394	0.668751	11	62248984	62248985	ENSMUST00000018644	+	ENSMUSG00000018500	Adora2b	protein_coding	11541
11	62279667	62282052	0.261848	1.18632	0.679004	1.45455	11	62281374	62281375	ENSMUST00000072916	-	ENSMUSG00000014243	Zswim7	protein_coding	69747
11	62537290	62540646	0.662726	0.255035	0.389649	-0.249575	11	62538484	62538485	ENSMUST00000123542	-	ENSMUSG00000018509	Cenpv	protein_coding	73139
11	62560136	62563558	0.118727	0.267335	-0.0805774	-0.255828	11	62551676	62551677	ENSMUST00000136938	+	ENSMUSG00000019505	Ubb	protein_coding	22187
11	62649119	62651131	0.581852	0.658319	0.329088	0.120793	11	62649449	62649450	ENSMUST00000129162	+	ENSMUSG00000048497	Mmgt2	protein_coding	216829
11	62721248	62721884	-0.0698003	0.458879	-0.194948	-0.0824277	11	62728665	62728666	ENSMUST00000185656	-	ENSMUSG00000005267	Zfp287	protein_coding	170740
11	62756729	62759778	0.438117	0.314705	-0.0727009	-0.0249649	11	62760556	62760557	ENSMUST00000207474	-	ENSMUSG00000047342	Zfp286	protein_coding	192651
11	62803248	62806124	-0.00539464	0.199384	0.0104068	0.602362	11	62789461	62789462	ENSMUST00000054654	-	ENSMUSG00000047342	Zfp286	protein_coding	192651
11	62979129	62980543	-0.0138331	0.353394	-0.462677	-0.498252	11	62951193	62951194	ENSMUST00000035854	+	ENSMUSG00000042200	Cdrt4	protein_coding	66338
11	63075474	63076556	0.055207	0.633379	-0.279078	-0.256129	11	63061654	63061655	ENSMUST00000035732	+	ENSMUSG00000042189	Tekt3	protein_coding	71062
11	63176665	63177102	-0.421082	0.531769	-0.974826	-0.540993	11	63133068	63133069	ENSMUST00000108700	+	ENSMUSG00000018217	Pmp22	protein_coding	18858
11	63296060	63300973	0.0493951	0.421896	0.206958	0.433018	11	63133068	63133069	ENSMUST00000108700	+	ENSMUSG00000018217	Pmp22	protein_coding	18858
11	63677951	63681863	0.233274	0.526472	-0.00989826	-0.261005	11	63922289	63922290	ENSMUST00000094103	-	ENSMUSG00000070407	Hs3st3b1	protein_coding	54710
11	64222613	64226968	-0.356063	0.177644	-0.1224	-0.330099	11	64079467	64079468	ENSMUST00000125702	-	ENSMUSG00000042148	Cox10	protein_coding	70383
11	64487726	64491968	0.19512	0.310478	0.74146	-0.120476	11	64436652	64436653	ENSMUST00000177999	-	ENSMUSG00000095224	F930015N05Rik	protein_coding	NA
11	64656722	64657831	-0.141483	0.554244	-0.306831	-0.286306	11	64436652	64436653	ENSMUST00000177999	-	ENSMUSG00000095224	F930015N05Rik	protein_coding	NA
11	64671648	64674129	0.205494	1.04024	0.710885	0.268809	11	64436652	64436653	ENSMUST00000177999	-	ENSMUSG00000095224	F930015N05Rik	protein_coding	NA
11	64899383	64901281	0.635288	0.759909	0.37117	0.660176	11	64979038	64979039	ENSMUST00000071891	+	ENSMUSG00000020549	Elac2	protein_coding	68626
11	65163820	65164036	-0.959	0.993	-0.632	-0.475	11	65162960	65162961	ENSMUST00000047463	-	ENSMUSG00000033389	Arhgap44	protein_coding	216831
11	65269359	65272038	0.080835	-0.0519444	0.127477	-0.351137	11	65269853	65269854	ENSMUST00000150823	-	ENSMUSG00000020542	Myocd	protein_coding	214384
[truncated: 12,074 more rows]

## Sheet: pHes5_Notch
PeakChr	PeakStart	PeakEnd	binding_phes5_notch	binding_phes5_rbpj	binding_pta1_notch	binding_pta1_rbpj	tssChr	tssStart	tssEnd	tssID	tssStrand	ensembl_gene_id	external_gene_name	gene_biotype	entrezgene
1	4543706	4545052	0.682253	1.13274	-0.408095	-0.601698	1	4497353	4497354	ENSMUST00000192650	-	ENSMUSG00000025902	Sox17	protein_coding	20671
1	4967699	4972724	0.453369	0.27881	0.4501	0.634465	1	5018734	5018735	ENSMUST00000119256	-	ENSMUSG00000002459	Rgs20	protein_coding	58175
1	5016460	5021099	0.500645	0.423041	0.241387	-0.26096	1	5018734	5018735	ENSMUST00000119256	-	ENSMUSG00000002459	Rgs20	protein_coding	58175
1	5023164	5024810	1.35533	0.213711	0.196509	-0.440856	1	5019538	5019539	ENSMUST00000002533	-	ENSMUSG00000002459	Rgs20	protein_coding	58175
1	9563328	9566264	0.814703	0.406446	-0.0121529	-0.167612	1	9548119	9548120	ENSMUST00000190654	+	ENSMUSG00000025911	Adhfe1	protein_coding	76187
1	10681772	10683258	0.449915	0.452435	0.377824	0.196668	1	10719904	10719905	ENSMUST00000140938	-	ENSMUSG00000042501	Cpa6	protein_coding	329093
1	13425658	13428913	0.392534	0.180018	0.181512	-0.438982	1	13374082	13374083	ENSMUST00000006037	-	ENSMUSG00000005886	Ncoa2	protein_coding	17978
1	14179919	14180908	1.01453	0.574823	0.229135	-1.08279	1	14231491	14231492	ENSMUST00000189526	-	ENSMUSG00000025932	Eya1	protein_coding	14048
1	21217991	21219941	0.7078	0.541541	-0.112412	-0.456198	1	21218575	21218576	ENSMUST00000027065	+	ENSMUSG00000025933	Tmem14a	protein_coding	75712
1	21826971	21830981	-0.00795935	0.433548	-0.135302	-0.6412	1	21855901	21855902	ENSMUST00000134505	-	ENSMUSG00000028033	Kcnq5	protein_coding	226922
1	22770367	22770711	1.43168	0.472512	0.450901	0.897616	1	22805723	22805724	ENSMUST00000097811	-	ENSMUSG00000041670	Rims1	protein_coding	116837
1	23145926	23147504	0.456151	-0.0595158	-0.0137478	0.102633	1	23102252	23102253	ENSMUST00000073179	-	ENSMUSG00000073730	4933415F23Rik	protein_coding	66755
1	23760831	23764244	0.132433	0.735923	0.244514	0.181136	1	23761753	23761754	ENSMUST00000144602	+	ENSMUSG00000026156	B3gat2	protein_coding	280645
1	23898342	23899368	0.625871	0.301961	-0.352934	-0.430224	1	23891993	23891994	ENSMUST00000133398	-	ENSMUSG00000026155	Smap1	protein_coding	98366
1	23912751	23913298	1.22096	0.67111	-0.772984	-0.528143	1	23909735	23909736	ENSMUST00000149737	-	ENSMUSG00000026155	Smap1	protein_coding	98366
1	24217632	24222026	0.343731	-0.457182	-0.183961	-0.183707	1	24229517	24229518	ENSMUST00000147902	+	ENSMUSG00000026147	Col9a1	protein_coding	12839
1	26387889	26388836	1.03563	0.450687	-0.690912	-1.00258	1	26687459	26687460	ENSMUST00000097801	-	ENSMUSG00000073722	4931408C20Rik	protein_coding	210940
1	30872729	30874777	0.60827	-0.0890962	0.294611	-0.0225146	1	30873251	30873252	ENSMUST00000187968	-	ENSMUSG00000048874	Phf3	protein_coding	213109
1	33494405	33498263	0.726018	0.522335	0.707269	0.661324	1	33622141	33622142	ENSMUST00000189552	-	ENSMUSG00000026134	Prim2	protein_coding	19076
1	33588548	33589831	0.628169	-0.204957	0.122628	1.05904	1	33622141	33622142	ENSMUST00000189552	-	ENSMUSG00000026134	Prim2	protein_coding	19076
1	33609413	33611065	0.484197	-0.0821368	0.101009	0.0242143	1	33622141	33622142	ENSMUST00000189552	-	ENSMUSG00000026134	Prim2	protein_coding	19076
1	34296260	34300360	0.491724	1.12547	0.350175	0.463715	1	34294446	34294447	ENSMUST00000182507	+	ENSMUSG00000026131	Dst	protein_coding	13518
1	35470194	35471751	0.560516	-0.265006	-0.0080122	-0.0182402	1	34877656	34877657	ENSMUST00000191722	+	ENSMUSG00000026123	Plekhb2	protein_coding	226971
1	36243101	36245079	0.502075	-0.140629	-0.0640334	-0.427122	1	36244106	36244107	ENSMUST00000174716	-	ENSMUSG00000037470	Uggt1	protein_coding	320011
1	36765998	36770275	0.134434	-0.33282	-0.0136042	-0.170064	1	36766934	36766935	ENSMUST00000185871	+	ENSMUSG00000026117	Zap70	protein_coding	22637
1	37681285	37685447	0.313655	-0.145482	-0.411829	-0.479246	1	37719794	37719795	ENSMUST00000160589	-	ENSMUSG00000026090	2010300C02Rik	protein_coding	72097
1	37995812	37998089	0.243638	0.609577	0.605416	0.62682	1	37995844	37995845	ENSMUST00000192960	-	ENSMUSG00000058407	Txndc9	protein_coding	98258
1	41121580	41123681	1.04557	0.699739	0.276567	0.156238	1	40805601	40805602	ENSMUST00000114765	+	ENSMUSG00000079588	Tmem182	protein_coding	381339
1	41263757	41265438	0.598095	-0.337757	0.183253	-0.269698	1	40805601	40805602	ENSMUST00000114765	+	ENSMUSG00000079588	Tmem182	protein_coding	381339
1	41274355	41277956	0.598339	0.400427	0.832307	0.435167	1	40805601	40805602	ENSMUST00000114765	+	ENSMUSG00000079588	Tmem182	protein_coding	381339
1	41578660	41579675	0.534125	0.0524828	-0.521396	-0.442697	1	40805601	40805602	ENSMUST00000114765	+	ENSMUSG00000079588	Tmem182	protein_coding	381339
1	41650865	41655159	0.938575	0.741197	1.43567	0.326041	1	40805601	40805602	ENSMUST00000114765	+	ENSMUSG00000079588	Tmem182	protein_coding	381339
1	41673898	41678247	0.694776	0.635681	0.27929	-0.261748	1	40805601	40805602	ENSMUST00000114765	+	ENSMUSG00000079588	Tmem182	protein_coding	381339
1	41748723	41753125	0.735435	0.640441	0.623837	0.0109225	1	42695768	42695769	ENSMUST00000054883	+	ENSMUSG00000045515	Pou3f3	protein_coding	18993
1	41784418	41785245	0.368532	0.400998	1.20229	-0.427172	1	42695768	42695769	ENSMUST00000054883	+	ENSMUSG00000045515	Pou3f3	protein_coding	18993
1	41803330	41807713	0.654866	0.374866	-0.238647	-0.387364	1	42695768	42695769	ENSMUST00000054883	+	ENSMUSG00000045515	Pou3f3	protein_coding	18993
1	41808701	41812652	0.875049	0.932654	1.24344	0.928891	1	42695768	42695769	ENSMUST00000054883	+	ENSMUSG00000045515	Pou3f3	protein_coding	18993
1	41820089	41825906	0.685733	0.177515	0.451628	0.205265	1	42695768	42695769	ENSMUST00000054883	+	ENSMUSG00000045515	Pou3f3	protein_coding	18993
1	41886320	41890861	0.395241	0.545744	1.02734	0.497994	1	42695768	42695769	ENSMUST00000054883	+	ENSMUSG00000045515	Pou3f3	protein_coding	18993
1	42240203	42242204	0.850789	0.154655	0.237415	0.432926	1	42695768	42695769	ENSMUST00000054883	+	ENSMUSG00000045515	Pou3f3	protein_coding	18993
1	42252541	42254659	0.486565	1.20785	0.269383	0.303216	1	42695768	42695769	ENSMUST00000054883	+	ENSMUSG00000045515	Pou3f3	protein_coding	18993
1	42259718	42262636	0.725805	0.730277	0.938763	0.297809	1	42695768	42695769	ENSMUST00000054883	+	ENSMUSG00000045515	Pou3f3	protein_coding	18993
1	42276502	42278985	0.575663	0.765216	0.317501	0.247035	1	42695768	42695769	ENSMUST00000054883	+	ENSMUSG00000045515	Pou3f3	protein_coding	18993
1	42524335	42526585	0.759461	-0.0106751	0.809884	0.336928	1	42695768	42695769	ENSMUST00000054883	+	ENSMUSG00000045515	Pou3f3	protein_coding	18993
1	42628320	42634111	0.482082	0.224647	0.189364	-0.16391	1	42695768	42695769	ENSMUST00000054883	+	ENSMUSG00000045515	Pou3f3	protein_coding	18993
1	42699256	42705730	0.567033	1.24376	0.728132	0.718271	1	42695768	42695769	ENSMUST00000054883	+	ENSMUSG00000045515	Pou3f3	protein_coding	18993
1	43455814	43459141	0.207984	0.0780935	-0.263776	-0.408019	1	43457273	43457274	ENSMUST00000124817	+	ENSMUSG00000066877	Nck2	protein_coding	17974
1	47812123	47813979	0.357532	0.164415	-0.375941	-0.364652	1	46892851	46892852	ENSMUST00000186852	-	ENSMUSG00000025986	Slc39a10	protein_coding	227059
1	51621943	51629325	0.274796	0.413917	0.0310188	-0.18071	1	51764469	51764470	ENSMUST00000145367	-	ENSMUSG00000018417	Myo1b	protein_coding	17912
1	52079579	52081598	0.987193	1.03238	0.669112	0.71142	1	52105449	52105450	ENSMUST00000187554	+	ENSMUSG00000062939	Stat4	protein_coding	20849
1	52117670	52120293	0.165788	0.11413	0.197624	0.570624	1	52119440	52119441	ENSMUST00000186574	+	ENSMUSG00000026104	Stat1	protein_coding	20846
1	52192043	52192844	0.561034	0.696577	-0.617386	-0.567958	1	52190909	52190910	ENSMUST00000138906	-	ENSMUSG00000026103	Gls	protein_coding	14660
1	53059993	53063226	0.677478	0.348388	-0.00818435	-0.147839	1	53061640	53061641	ENSMUST00000027269	+	ENSMUSG00000026100	Mstn	protein_coding	17700
1	54575640	54580010	0.652624	0.0827792	0.199303	0.291409	1	54557683	54557684	ENSMUST00000185817	-	ENSMUSG00000073678	Pgap1	protein_coding	241062
1	54788458	54793097	0.355665	0.440522	0.472805	0.404293	1	54768826	54768827	ENSMUST00000180189	-	ENSMUSG00000052331	Ankrd44	protein_coding	329154
1	55084249	55088538	0.346662	0.0543908	0.345597	-0.289938	1	55088023	55088024	ENSMUST00000027123	-	ENSMUSG00000025980	Hspd1	protein_coding	15510
1	55886730	55889100	-0.169206	0.212905	0.546629	0.229535	1	55702025	55702026	ENSMUST00000187059	+	ENSMUSG00000038349	Plcl1	protein_coding	227120
1	56832524	56836612	0.693806	0.345208	0.0684474	0.750141	1	56969839	56969840	ENSMUST00000176759	-	ENSMUSG00000038331	Satb2	protein_coding	212712
1	57143490	57143747	1.633	-0.035	-0.363	-0.342	1	56978649	56978650	ENSMUST00000177282	-	ENSMUSG00000038331	Satb2	protein_coding	212712
1	57406187	57408772	0.376844	0.512534	0.0663451	-0.254188	1	57406328	57406329	ENSMUST00000027114	+	ENSMUSG00000025971	Maip1	protein_coding	68115
1	58428230	58429745	1.01524	1.0814	-0.0241168	-0.512937	1	58432184	58432185	ENSMUST00000186242	-	ENSMUSG00000026035	Ppil3	protein_coding	70225
1	59339502	59343500	0.511225	0.608458	0.2862	-0.220072	1	59298936	59298937	ENSMUST00000162906	+	ENSMUSG00000026023	Cdk15	protein_coding	271697
1	59446246	59449082	0.141429	-0.286394	0.0874679	-0.11723	1	59482424	59482425	ENSMUST00000114246	+	ENSMUSG00000041075	Fzd7	protein_coding	14369
1	59886385	59888490	0.75581	0.139986	0.502823	-0.0443007	1	59913006	59913007	ENSMUST00000036540	+	ENSMUSG00000041040	Fam117b	protein_coding	72750
1	60564008	60568837	0.417441	0.687219	0.32434	0.210252	1	60566764	60566765	ENSMUST00000027168	-	ENSMUSG00000026014	Raph1	protein_coding	77300
1	61095554	61097330	0.475315	0.168838	-0.0773463	-0.770597	1	60977927	60977928	ENSMUST00000027162	+	ENSMUSG00000026009	Icos	protein_coding	54167
1	63728025	63732816	0.178045	0.129469	-0.0962776	-0.106314	1	63730317	63730318	ENSMUST00000114094	-	ENSMUSG00000025963	Mdh1b	protein_coding	76668
1	63762887	63764906	0.771903	0.619776	1.13377	0.284983	1	63769266	63769267	ENSMUST00000027102	-	ENSMUSG00000025961	4933402D24Rik	protein_coding	74426
1	64117034	64123663	0.741643	0.640162	0.489451	0.753462	1	64121481	64121482	ENSMUST00000055001	-	ENSMUSG00000025959	Klf7	protein_coding	93691
1	64191060	64192741	1.43486	-0.29329	0.238891	-0.280275	1	64122281	64122282	ENSMUST00000135075	-	ENSMUSG00000025959	Klf7	protein_coding	93691
1	64532239	64532969	0.586708	0.963495	1.03937	0.962677	1	64532645	64532646	ENSMUST00000185594	+	ENSMUSG00000025958	Creb1	protein_coding	12912
1	66066632	66067540	0.713449	0.5998	-0.3367	-0.40426	1	66175273	66175274	ENSMUST00000156636	+	ENSMUSG00000015222	Map2	protein_coding	17756
1	66394668	66396363	0.495654	0.61004	1.37855	0.917883	1	66387011	66387012	ENSMUST00000174590	+	ENSMUSG00000015222	Map2	protein_coding	17756
1	66861806	66862837	0.62531	0.130648	-0.0442735	-0.438135	1	66863276	66863277	ENSMUST00000027153	-	ENSMUSG00000026003	Acadl	protein_coding	11363
1	69157081	69158516	1.26732	0.0807024	-0.0694307	0.617121	1	69108058	69108059	ENSMUST00000121473	-	ENSMUSG00000062209	Erbb4	protein_coding	13869
1	70442203	70443456	1.77405	0.964063	1.98302	-0.21961	1	70725715	70725716	ENSMUST00000053922	+	ENSMUSG00000045648	Vwc2l	protein_coding	320460
1	71807732	71808160	1.01119	-0.344836	-0.232023	0.311904	1	71653199	71653200	ENSMUST00000186129	-	ENSMUSG00000026193	Fn1	protein_coding	14268
1	72031446	72033390	0.422774	-0.102678	-0.00917644	-0.347044	1	72212306	72212307	ENSMUST00000048860	-	ENSMUSG00000039395	Mreg	protein_coding	381269
1	72825000	72828675	0.782915	0.863604	0.658164	0.690384	1	72825322	72825323	ENSMUST00000120564	+	ENSMUSG00000039323	Igfbp2	protein_coding	16008
1	73546779	73548856	0.505694	0.246066	0.582327	-0.275064	1	73928216	73928217	ENSMUST00000191527	-	ENSMUSG00000055322	Tns1	protein_coding	21961
1	73785449	73788417	0.364113	-0.534068	-0.0774117	0.0517399	1	73928216	73928217	ENSMUST00000191527	-	ENSMUSG00000055322	Tns1	protein_coding	21961
1	74814928	74817534	0.188622	-0.106229	0.00619417	-0.269275	1	74793363	74793364	ENSMUST00000187238	+	ENSMUSG00000026167	Wnt10a	protein_coding	22409
1	75659096	75661138	0.423575	0.153448	-0.436689	-0.501348	1	75551709	75551710	ENSMUST00000132110	+	ENSMUSG00000006576	Slc4a3	protein_coding	20536
1	75703193	75706397	0.815604	0.666079	0.619255	0.35306	1	75551709	75551710	ENSMUST00000132110	+	ENSMUSG00000006576	Slc4a3	protein_coding	20536
1	75743409	75744184	0.96685	-0.157643	0.213369	-0.194467	1	75551709	75551710	ENSMUST00000132110	+	ENSMUSG00000006576	Slc4a3	protein_coding	20536
1	75790504	75791969	0.749347	-0.29773	-0.379888	-0.754934	1	75551709	75551710	ENSMUST00000132110	+	ENSMUSG00000006576	Slc4a3	protein_coding	20536
1	75798155	75799136	1.2183	0.916371	0.975641	-0.165385	1	75551709	75551710	ENSMUST00000132110	+	ENSMUSG00000006576	Slc4a3	protein_coding	20536
1	76020474	76022602	0.483195	-0.0083703	0.25316	-0.159712	1	75551709	75551710	ENSMUST00000132110	+	ENSMUSG00000006576	Slc4a3	protein_coding	20536
1	76393466	76395100	0.812048	0.147163	0.347248	0.0221279	1	75551709	75551710	ENSMUST00000132110	+	ENSMUSG00000006576	Slc4a3	protein_coding	20536
1	76489461	76492138	0.51643	1.09363	1.47032	0.737705	1	77377606	77377607	ENSMUST00000187346	-	ENSMUSG00000026235	Epha4	protein_coding	13838
1	76573740	76577577	0.889686	0.169193	0.263265	0.101733	1	77377606	77377607	ENSMUST00000187346	-	ENSMUSG00000026235	Epha4	protein_coding	13838
1	77415886	77419563	0.448458	0.168828	-0.281738	-0.420011	1	77377606	77377607	ENSMUST00000187346	-	ENSMUSG00000026235	Epha4	protein_coding	13838
1	77438315	77443310	0.329721	0.563464	0.37518	0.143747	1	77377606	77377607	ENSMUST00000187346	-	ENSMUSG00000026235	Epha4	protein_coding	13838
1	77469516	77474108	0.471076	0.687789	-0.224887	-0.298814	1	77515078	77515079	ENSMUST00000190149	-	ENSMUSG00000026235	Epha4	protein_coding	13838
1	77484284	77486446	0.474781	-0.0129926	0.415502	-0.625197	1	77515078	77515079	ENSMUST00000190149	-	ENSMUSG00000026235	Epha4	protein_coding	13838
1	77504375	77507439	0.478226	0.822324	0.855495	1.18482	1	77515078	77515079	ENSMUST00000190149	-	ENSMUSG00000026235	Epha4	protein_coding	13838
1	77510027	77512949	0.980353	0.708144	0.881009	0.0449856	1	77515078	77515079	ENSMUST00000190149	-	ENSMUSG00000026235	Epha4	protein_coding	13838
1	77532438	77532738	1.17649	1.43873	1.41913	0.482617	1	77515087	77515088	ENSMUST00000027451	-	ENSMUSG00000026235	Epha4	protein_coding	13838
1	77544127	77551195	0.526762	0.297713	0.291206	0.282198	1	77515087	77515088	ENSMUST00000027451	-	ENSMUSG00000026235	Epha4	protein_coding	13838
1	77596339	77602259	0.772311	0.41671	0.986885	0.0979762	1	77515087	77515088	ENSMUST00000027451	-	ENSMUSG00000026235	Epha4	protein_coding	13838
1	77607709	77610500	0.313428	0.0854346	-0.280746	-0.21314	1	77515087	77515088	ENSMUST00000027451	-	ENSMUSG00000026235	Epha4	protein_coding	13838
1	77822837	77825432	0.588559	0.402465	0.654454	-0.0137337	1	77515087	77515088	ENSMUST00000027451	-	ENSMUSG00000026235	Epha4	protein_coding	13838
1	80236334	80241023	0.16885	0.0209422	0.133953	-0.165643	1	80218472	80218473	ENSMUST00000161427	-	ENSMUSG00000043230	Fam124b	protein_coding	241128
1	81586806	81589131	0.953936	0.335801	-0.00877032	-0.949127	1	81077583	81077584	ENSMUST00000123285	+	ENSMUSG00000054976	Nyap2	protein_coding	241134
1	82259820	82262512	0.6976	0.575639	0.715794	0.681008	1	82233112	82233113	ENSMUST00000023262	+	ENSMUSG00000022591	Gm9747	protein_coding	NA
1	82279348	82281386	0.619192	-0.240368	-0.616571	-0.583879	1	82291415	82291416	ENSMUST00000069799	-	ENSMUSG00000055980	Irs1	protein_coding	16367
1	82285957	82287053	1.1678	0.435139	1.04596	-0.236505	1	82291415	82291416	ENSMUST00000069799	-	ENSMUSG00000055980	Irs1	protein_coding	16367
1	82322290	82325590	0.765229	0.590664	0.543251	-0.483768	1	82316642	82316643	ENSMUST00000187475	+	ENSMUSG00000026142	Rhbdd1	protein_coding	76867
1	82534726	82537602	0.624521	0.503383	0.0766022	-0.281565	1	82586791	82586792	ENSMUST00000135271	-	ENSMUSG00000067158	Col4a4	protein_coding	12829
1	86038163	86040567	0.231808	0.229322	0.337009	0.0670474	1	86045863	86045864	ENSMUST00000027429	+	ENSMUSG00000026227	2810459M11Rik	protein_coding	72792
1	86050797	86055080	0.737778	0.565573	1.2667	0.4802	1	86045863	86045864	ENSMUST00000027429	+	ENSMUSG00000026227	2810459M11Rik	protein_coding	72792
1	86435738	86444054	0.609225	0.331877	0.507838	0.168653	1	86426329	86426330	ENSMUST00000046004	+	ENSMUSG00000036574	Tex44	protein_coding	71863
1	87185128	87188297	0.145314	-0.112486	0.0367251	0.0933992	1	87183313	87183314	ENSMUST00000044533	+	ENSMUSG00000036480	Prss56	protein_coding	69453
1	88444872	88448909	0.64957	0.4958	0.274287	-0.13741	1	88407406	88407407	ENSMUST00000189225	+	ENSMUSG00000026295	Spp2	protein_coding	75396
1	88617365	88620408	0.440403	-0.689822	-0.304081	-0.179118	1	88701875	88701876	ENSMUST00000051236	-	ENSMUSG00000049866	Arl4c	protein_coding	320982
1	88920611	88925769	0.187127	0.0711677	0.0607356	0.0959411	1	89070415	89070416	ENSMUST00000066279	+	ENSMUSG00000036206	Sh3bp4	protein_coding	98402
1	89069471	89073250	0.629131	0.75822	0.58123	0.41326	1	89070415	89070416	ENSMUST00000066279	+	ENSMUSG00000036206	Sh3bp4	protein_coding	98402
1	89138021	89139303	0.666512	-0.0652995	0.149587	-0.442703	1	89070453	89070454	ENSMUST00000123745	+	ENSMUSG00000036206	Sh3bp4	protein_coding	98402
1	89452235	89456859	0.248895	0.485864	0.505669	0.0686678	1	89454806	89454807	ENSMUST00000027521	+	ENSMUSG00000055013	Agap1	protein_coding	347722
1	89713497	89714972	0.684251	0.33365	0.333134	-0.434192	1	89789163	89789164	ENSMUST00000212924	+	ENSMUSG00000055013	Agap1	protein_coding	347722
1	89847017	89852265	0.327652	0.151744	0.0880524	-0.32236	1	89789163	89789164	ENSMUST00000212924	+	ENSMUSG00000055013	Agap1	protein_coding	347722
1	89856465	89862262	0.366077	-0.00543333	-0.112663	-0.296295	1	89929184	89929185	ENSMUST00000187633	-	ENSMUSG00000034486	Gbx2	protein_coding	14472
1	89941852	89942189	1.286	0.00522552	0.148288	0.237258	1	89931178	89931179	ENSMUST00000036954	-	ENSMUSG00000034486	Gbx2	protein_coding	14472
1	90188662	90191771	0.316208	-0.0175468	0.242921	-0.197607	1	90203980	90203981	ENSMUST00000065587	+	ENSMUSG00000044337	Ackr3	protein_coding	12778
1	90202576	90206008	0.570935	0.822401	0.000259615	0.838302	1	90203980	90203981	ENSMUST00000065587	+	ENSMUSG00000044337	Ackr3	protein_coding	12778
1	90473899	90475642	1.10181	0.600349	0.412742	-0.575772	1	90602981	90602982	ENSMUST00000036153	+	ENSMUSG00000034432	Cops8	protein_coding	108679
1	92096845	92097593	0.958028	-0.194349	-0.130615	-0.300461	1	92113330	92113331	ENSMUST00000185341	-	ENSMUSG00000026313	Hdac4	protein_coding	208727
1	92355280	92359813	0.0135828	-0.394683	-0.118514	-0.111857	1	92460716	92460717	ENSMUST00000153897	-	ENSMUSG00000026260	Ndufa10	protein_coding	67273
1	92472200	92475055	0.75773	0.171883	0.100794	-0.00996042	1	92473746	92473747	ENSMUST00000185251	-	ENSMUSG00000026260	Ndufa10	protein_coding	67273
1	92729875	92732160	0.411491	-0.498088	0.262873	-0.346107	1	92648840	92648841	ENSMUST00000053144	-	ENSMUSG00000044055	Otos	protein_coding	260301
1	92736064	92739954	0.335784	0.9723	0.916092	1.11279	1	92648840	92648841	ENSMUST00000053144	-	ENSMUSG00000044055	Otos	protein_coding	260301
1	92742606	92746329	0.384619	0.741961	0.149265	-0.551318	1	92831645	92831646	ENSMUST00000045970	+	ENSMUSG00000034220	Gpc1	protein_coding	14733
1	92846985	92848119	0.846842	-0.0560062	0.600188	0.0949603	1	92853198	92853199	ENSMUST00000190586	+	ENSMUSG00000034220	Gpc1	protein_coding	14733
1	95665496	95668128	0.271155	0.912137	-0.0452302	0.701729	1	95667534	95667535	ENSMUST00000189556	-	ENSMUSG00000040710	St8sia4	protein_coding	20452
1	97539536	97542389	0.614634	1.0807	0.670101	0.452494	1	97661675	97661676	ENSMUST00000142234	-	ENSMUSG00000044768	D1Ertd622e	protein_coding	52392
1	97613219	97615698	0.492528	-0.328999	-0.0870807	-0.144511	1	97661675	97661676	ENSMUST00000142234	-	ENSMUSG00000044768	D1Ertd622e	protein_coding	52392
1	97618010	97620200	0.323386	-0.0654219	0.174755	-0.0437986	1	97661675	97661676	ENSMUST00000142234	-	ENSMUSG00000044768	D1Ertd622e	protein_coding	52392
1	98191815	98193157	0.511573	0.982171	-0.0150022	-0.716179	1	98095645	98095646	ENSMUST00000163007	-	ENSMUSG00000026335	Pam	protein_coding	18484
1	104838109	104839581	1.12012	0.875176	0.530993	-1.01179	1	104768529	104768530	ENSMUST00000062528	+	ENSMUSG00000050840	Cdh20	protein_coding	23836
1	105175144	105179703	0.426283	0.358691	0.0728236	-0.0515962	1	105356669	105356670	ENSMUST00000058688	-	ENSMUSG00000047496	Rnf152	protein_coding	320311
1	106170910	106173591	0.716555	0.699791	0.0601145	-0.0645017	1	106171752	106171753	ENSMUST00000061047	+	ENSMUSG00000044340	Phlpp1	protein_coding	98432
1	106200006	106204941	0.59177	0.155965	0.265516	-0.0728118	1	106171752	106171753	ENSMUST00000061047	+	ENSMUSG00000044340	Phlpp1	protein_coding	98432
1	109929327	109930734	0.429321	0.112251	-1.10037	-0.584144	1	109982431	109982432	ENSMUST00000137092	+	ENSMUSG00000026312	Cdh7	protein_coding	241201
1	111647003	111647902	0.497789	0.323791	0.00473526	-0.472366	1	111864767	111864768	ENSMUST00000186365	-	ENSMUSG00000038702	Dsel	protein_coding	319901
1	113455259	113458989	0.253999	-0.162055	0.473668	-0.0977408	1	111864917	111864918	ENSMUST00000035462	-	ENSMUSG00000038702	Dsel	protein_coding	319901
1	118388500	118390700	0.915014	0.415318	0.669741	0.0456818	1	118389058	118389059	ENSMUST00000070989	+	ENSMUSG00000064302	Clasp1	protein_coding	76707
1	118945110	118949221	0.140792	-0.129153	-0.240036	-0.325338	1	118982587	118982588	ENSMUST00000159678	-	ENSMUSG00000048402	Gli2	protein_coding	14633
1	119048767	119056057	0.597143	0.89031	0.863111	0.430285	1	119053338	119053339	ENSMUST00000159839	-	ENSMUSG00000048402	Gli2	protein_coding	14633
1	120005881	120008385	0.614817	0.399444	-0.0261222	0.0669289	1	120006894	120006895	ENSMUST00000072886	+	ENSMUSG00000026387	Sctr	protein_coding	319229
1	120113754	120118675	0.663665	0.792664	1.18638	0.173245	1	120120137	120120138	ENSMUST00000112648	-	ENSMUSG00000026385	Dbi	protein_coding	13167
1	125674199	125675331	1.32068	0.487493	0.253064	0.178225	1	125676995	125676996	ENSMUST00000027581	+	ENSMUSG00000026343	Gpr39	protein_coding	71111
1	125712915	125717061	0.162402	-0.694459	-0.0726741	-0.212349	1	125676995	125676996	ENSMUST00000027581	+	ENSMUSG00000026343	Gpr39	protein_coding	71111
1	126390974	126392593	0.620454	0.295269	-0.137324	0.466053	1	126448455	126448456	ENSMUST00000057846	-	ENSMUSG00000049690	Nckap5	protein_coding	210356
1	126680433	126683777	0.466328	0.507989	0.337168	0.224365	1	126738189	126738190	ENSMUST00000162664	-	ENSMUSG00000049690	Nckap5	protein_coding	210356
1	126729904	126731921	0.775235	0.133701	0.161218	-0.266795	1	126738189	126738190	ENSMUST00000162664	-	ENSMUSG00000049690	Nckap5	protein_coding	210356
1	126916015	126918154	1.07906	0.712764	0.95123	-0.517319	1	126830798	126830799	ENSMUST00000162646	-	ENSMUSG00000049690	Nckap5	protein_coding	210356
1	127105129	127108956	0.188043	-0.565218	0.252986	-0.215531	1	127205015	127205016	ENSMUST00000189427	+	ENSMUSG00000036155	Mgat5	protein_coding	107895
1	127359897	127360743	1.06998	0.593836	-1.08551	-1.00093	1	127306762	127306763	ENSMUST00000171405	+	ENSMUSG00000036155	Mgat5	protein_coding	107895
1	127573175	127573607	0.734243	0.159836	0.463106	0.0685671	1	127537429	127537430	ENSMUST00000162406	-	ENSMUSG00000026347	Tmem163	protein_coding	72160
1	127667225	127668069	1.72725	0.774566	1.61233	1.03866	1	127678020	127678021	ENSMUST00000160616	-	ENSMUSG00000026347	Tmem163	protein_coding	72160
1	128544714	128547801	0.435497	-0.12389	0.110473	-0.074943	1	128592289	128592290	ENSMUST00000052172	-	ENSMUSG00000045382	Cxcr4	protein_coding	12767
1	128619819	128625777	0.212856	0.00277173	0.146457	-0.362947	1	128592292	128592293	ENSMUST00000142893	-	ENSMUSG00000045382	Cxcr4	protein_coding	12767
1	129147817	129151628	0.208874	0.0842818	-0.268538	-0.492268	1	129273302	129273303	ENSMUST00000148051	+	ENSMUSG00000042581	Thsd7b	protein_coding	210417
1	131133932	131136180	0.773739	1.11193	1.17543	0.228519	1	131138244	131138245	ENSMUST00000189756	-	ENSMUSG00000016526	Dyrk3	protein_coding	226419
1	132024063	132025229	0.740822	-0.186226	0.269712	0.00799657	1	132029032	132029033	ENSMUST00000163016	-	ENSMUSG00000059149	Mfsd4a	protein_coding	213006
1	132200018	132202979	0.500622	0.361974	0.193338	0.632668	1	132200963	132200964	ENSMUST00000189062	+	ENSMUSG00000079330	Lemd1	protein_coding	213409
1	132288507	132293264	0.102694	0.546523	0.899511	1.2565	1	132298626	132298627	ENSMUST00000046071	+	ENSMUSG00000042115	Klhdc8a	protein_coding	213417
1	132295277	132302481	0.293598	0.280026	-0.0648032	-0.18212	1	132298626	132298627	ENSMUST00000046071	+	ENSMUSG00000042115	Klhdc8a	protein_coding	213417
1	132316751	132322672	0.749303	0.640741	0.541764	0.444712	1	132316165	132316166	ENSMUST00000128661	+	ENSMUSG00000009772	Nuak2	protein_coding	74137
1	132332861	132337291	0.391396	0.530206	0.571685	-0.0934298	1	132327596	132327597	ENSMUST00000133246	+	ENSMUSG00000009772	Nuak2	protein_coding	74137
1	132350182	132352107	0.0843273	-0.538213	0.00159948	-0.108571	1	132364947	132364948	ENSMUST00000125439	-	ENSMUSG00000042066	Tmcc2	protein_coding	68875
1	132419793	132422718	0.519021	0.372992	-0.141726	-0.45664	1	132418377	132418378	ENSMUST00000188973	+	ENSMUSG00000042046	Dstyk	protein_coding	213452
1	132580904	132585011	0.510447	0.356547	0.555219	0.682299	1	132587139	132587140	ENSMUST00000186330	-	ENSMUSG00000026442	Nfasc	protein_coding	269116
1	132736374	132740728	0.578912	-0.125376	-0.179364	0.542492	1	132741756	132741757	ENSMUST00000094569	-	ENSMUSG00000026442	Nfasc	protein_coding	269116
1	133735327	133739327	0.852791	0.247974	-0.132483	0.100992	1	133753280	133753281	ENSMUST00000112264	-	ENSMUSG00000026463	Atp2b4	protein_coding	381290
1	134059431	134064164	0.741038	0.563889	0.682014	0.703446	1	134079119	134079120	ENSMUST00000020692	-	ENSMUSG00000020423	Btg2	protein_coding	12227
1	134076853	134081197	0.198777	0.461883	0.084857	-0.00615308	1	134079119	134079120	ENSMUST00000020692	-	ENSMUSG00000020423	Btg2	protein_coding	12227
1	135583120	135588562	0.500227	0.0983826	0.179157	-0.165586	1	135585354	135585355	ENSMUST00000040599	-	ENSMUSG00000009418	Nav1	protein_coding	215690
1	135686233	135689958	0.439791	0.717263	0.821288	0.388777	1	135720061	135720062	ENSMUST00000097561	+	ENSMUSG00000026421	Csrp1	protein_coding	13007
1	135769881	135771325	1.29346	1.63579	1.19127	0.683346	1	135767134	135767135	ENSMUST00000136445	+	ENSMUSG00000041801	Phlda3	protein_coding	27280
1	137635747	137636866	1.81382	1.40295	2.09458	0.283338	1	138115473	138115474	ENSMUST00000188596	-	ENSMUSG00000026395	Ptprc	protein_coding	19264
1	138503232	138508999	0.00456754	0.556557	0.538162	0.686419	1	138619673	138619674	ENSMUST00000027642	-	ENSMUSG00000026393	Nek7	protein_coding	59125
1	138835934	138838300	0.318305	0.549985	0.00141378	-0.510883	1	138833658	138833659	ENSMUST00000192425	-	ENSMUSG00000019230	Lhx9	protein_coding	16876
1	139345876	139348192	0.903917	1.36464	1.97463	0.422135	1	139328267	139328268	ENSMUST00000197035	-	ENSMUSG00000063681	Crb1	protein_coding	170788
1	144030626	144033130	0.815583	0.414797	-0.184643	-0.0307927	1	144004160	144004161	ENSMUST00000127206	-	ENSMUSG00000026360	Rgs2	protein_coding	19735
1	147188215	147188797	1.17623	0.53888	1.04876	-0.672467	1	146497738	146497739	ENSMUST00000125331	+	ENSMUSG00000035131	Brinp3	protein_coding	215378
1	151591595	151595205	0.481762	-0.0310587	-0.098741	-0.272531	1	151571496	151571497	ENSMUST00000111875	+	ENSMUSG00000026483	Fam129a	protein_coding	63913
1	151982773	151986840	0.675531	0.510419	-0.315126	0.0448967	1	151921226	151921227	ENSMUST00000128433	-	ENSMUSG00000032666	1700025G04Rik	protein_coding	69399
1	152573510	152574541	0.718991	-0.120902	0.156845	-0.0688322	1	152592758	152592759	ENSMUST00000128251	-	ENSMUSG00000026482	Rgl1	protein_coding	19731
1	153273699	153278827	0.438121	0.204862	0.207381	-0.043079	1	153250460	153250461	ENSMUST00000159251	-	ENSMUSG00000026478	Lamc1	protein_coding	226519
1	153745205	153749519	0.39464	0.10786	0.332093	-0.0894159	1	153749426	153749427	ENSMUST00000086209	+	ENSMUSG00000066800	Rnasel	protein_coding	24014
1	153899254	153903407	0.621676	0.936663	1.24528	0.558287	1	153899944	153899945	ENSMUST00000086199	+	ENSMUSG00000026473	Glul	protein_coding	14645
1	154096732	154099978	-0.0705656	-0.684473	-0.445332	-0.530724	1	154201187	154201188	ENSMUST00000086195	+	ENSMUSG00000066797	Zfp648	protein_coding	100503355
1	154282750	154284816	0.377531	-0.0294361	-0.513263	-0.252901	1	154201187	154201188	ENSMUST00000086195	+	ENSMUSG00000066797	Zfp648	protein_coding	100503355
1	155091450	155101339	0.576897	0.711981	0.416103	0.10178	1	155099635	155099636	ENSMUST00000055322	-	ENSMUSG00000056708	Ier5	protein_coding	15939
1	155310291	155313324	0.582179	0.0142245	0.727878	-0.504716	1	155309641	155309642	ENSMUST00000139925	-	ENSMUSG00000026469	Xpr1	protein_coding	19775
1	156204552	156205303	1.43575	0.127607	0.684899	-0.266795	1	156205025	156205026	ENSMUST00000015628	-	ENSMUSG00000015484	Fam163a	protein_coding	329274
1	156779564	156782650	0.658675	0.596055	1.01053	0.163097	1	156813567	156813568	ENSMUST00000189208	-	ENSMUSG00000026594	Ralgps2	protein_coding	78255
1	157045616	157051629	0.345971	0.0107996	0.00980309	-0.123629	1	157108387	157108388	ENSMUST00000119526	-	ENSMUSG00000026592	Tex35	protein_coding	73435
1	157303590	157304349	0.823733	-0.180739	0.0651594	-0.483555	1	157256681	157256682	ENSMUST00000134543	-	ENSMUSG00000070565	Rasal2	protein_coding	226525
1	157439563	157449095	0.540575	0.665385	0.854056	0.477406	1	157458577	157458578	ENSMUST00000193791	+	ENSMUSG00000033488	Cryzl2	protein_coding	226527
1	157453369	157454410	0.899258	1.43505	1.53748	0.274458	1	157458577	157458578	ENSMUST00000193791	+	ENSMUSG00000033488	Cryzl2	protein_coding	226527
1	157471052	157473318	0.676244	-0.243523	-0.0386959	-0.179177	1	157472268	157472269	ENSMUST00000194220	+	ENSMUSG00000033488	Cryzl2	protein_coding	226527
1	157888762	157892813	0.422059	-0.0705512	-0.342465	-0.206692	1	157538051	157538052	ENSMUST00000155665	+	ENSMUSG00000026589	Sec16b	protein_coding	89867
1	157974453	157976357	0.647868	-0.0987059	1.05685	-0.343071	1	158296463	158296464	ENSMUST00000194578	-	ENSMUSG00000004031	Brinp2	protein_coding	240843
1	158545894	158550196	0.889232	0.535934	0.766092	0.512894	1	158552708	158552709	ENSMUST00000193599	+	ENSMUSG00000026587	Astn1	protein_coding	11899
1	159161574	159164273	0.380173	0.102072	-0.136909	-0.107445	1	159232320	159232321	ENSMUST00000195800	+	ENSMUSG00000040782	Cop1	protein_coding	26374
1	159493799	159495819	0.500886	-0.131262	-0.0318777	0.0131559	1	159523769	159523770	ENSMUST00000192069	+	ENSMUSG00000015829	Tnr	protein_coding	21960
1	159738993	159743552	1.07735	0.905251	1.10051	0.47699	1	159737510	159737511	ENSMUST00000111669	+	ENSMUSG00000015829	Tnr	protein_coding	21960
1	160791132	160792366	0.433695	0.546188	0.336989	0.157934	1	160792937	160792938	ENSMUST00000195442	-	ENSMUSG00000026721	Rabgap1l	protein_coding	29809
1	161395211	161396416	0.363985	-0.330071	-0.539981	-0.562097	1	161395409	161395410	ENSMUST00000028024	+	ENSMUSG00000026700	Tnfsf4	protein_coding	22164
1	163306565	163315520	0.439535	0.243586	0.692213	0.250737	1	163313667	163313668	ENSMUST00000174397	-	ENSMUSG00000026586	Prrx1	protein_coding	18933
1	163354152	163357578	0.527303	-0.201488	0.157296	0.505961	1	163313709	163313710	ENSMUST00000027878	-	ENSMUSG00000026586	Prrx1	protein_coding	18933
1	164247765	164251938	0.520686	0.433908	0.0289367	0.233464	1	164249046	164249047	ENSMUST00000044021	+	ENSMUSG00000040918	Slc19a2	protein_coding	116914
1	165108313	165112251	0.297005	-0.0806981	-0.00580879	-0.369325	1	165149378	165149379	ENSMUST00000160350	-	ENSMUSG00000026572	Tbx19	protein_coding	83993
1	165641320	165644555	0.28476	0.481788	0.490163	0.692638	1	165634537	165634538	ENSMUST00000193023	-	ENSMUSG00000026566	Mpzl1	protein_coding	68481
1	165841989	165843714	0.833718	0.493544	0.313835	0.62099	1	165858216	165858217	ENSMUST00000159070	+	ENSMUSG00000005763	Cd247	protein_coding	12503
1	165907968	165910019	0.23592	-0.385108	-0.548139	-0.392466	1	165913282	165913283	ENSMUST00000159212	-	ENSMUSG00000026565	Pou2f1	protein_coding	18986
1	165926231	165930717	0.384946	0.119813	0.08521	-0.160133	1	165934899	165934900	ENSMUST00000069609	-	ENSMUSG00000026565	Pou2f1	protein_coding	18986
1	168064816	168067619	0.351052	0.270887	0.060396	0.0354092	1	168164661	168164662	ENSMUST00000097471	-	ENSMUSG00000052534	Pbx1	protein_coding	18514
1	168282098	168286133	0.396701	0.158622	0.463504	0.219166	1	168164661	168164662	ENSMUST00000097471	-	ENSMUSG00000052534	Pbx1	protein_coding	18514
1	168314744	168318670	-0.0559761	-0.0578304	0.143753	0.0781862	1	168431503	168431504	ENSMUST00000064438	-	ENSMUSG00000052534	Pbx1	protein_coding	18514
1	168354669	168359571	0.602008	0.891301	0.722316	1.0557	1	168431503	168431504	ENSMUST00000064438	-	ENSMUSG00000052534	Pbx1	protein_coding	18514
1	168370338	168377966	0.0968993	0.336525	0.370883	0.105023	1	168431503	168431504	ENSMUST00000064438	-	ENSMUSG00000052534	Pbx1	protein_coding	18514
1	168423835	168434195	0.469238	0.536653	0.610887	0.465455	1	168431503	168431504	ENSMUST00000064438	-	ENSMUSG00000052534	Pbx1	protein_coding	18514
1	169118223	169122111	0.528072	0.226303	-0.14414	-0.0333356	1	169522381	169522382	ENSMUST00000195342	-	ENSMUSG00000026683	Nuf2	protein_coding	66977
1	169644858	169646336	0.627116	0.183072	0.399794	-0.423531	1	169655501	169655502	ENSMUST00000027997	+	ENSMUSG00000026678	Rgs5	protein_coding	19737
1	169670724	169671383	1.29538	0.191971	-0.00879666	-0.7213	1	169655522	169655523	ENSMUST00000152809	+	ENSMUSG00000026678	Rgs5	protein_coding	19737
1	170172744	170175732	0.493408	0.375096	0.0432313	0.209111	1	170174765	170174766	ENSMUST00000191797	-	ENSMUSG00000026670	Uap1	protein_coding	107652
1	170385532	170388945	0.505601	0.850311	-0.0781234	-0.254614	1	170327653	170327654	ENSMUST00000161221	-	ENSMUSG00000038473	Nos1ap	protein_coding	70729
1	170429526	170430810	0.75831	0.28339	0.0858341	-0.289104	1	170454913	170454914	ENSMUST00000160816	-	ENSMUSG00000038473	Nos1ap	protein_coding	70729
1	170465761	170467437	0.771893	0.112961	0.0918574	-0.172227	1	170454913	170454914	ENSMUST00000160816	-	ENSMUSG00000038473	Nos1ap	protein_coding	70729
1	170489067	170490871	0.737808	0.897652	0.630843	-0.0558792	1	170454913	170454914	ENSMUST00000160816	-	ENSMUSG00000038473	Nos1ap	protein_coding	70729
1	170548618	170549376	0.705743	0.490765	0.874666	0.358673	1	170557109	170557110	ENSMUST00000160466	-	ENSMUSG00000038473	Nos1ap	protein_coding	70729
1	170740665	170742682	0.386591	-0.0153555	-0.121406	0.0402424	1	170794370	170794371	ENSMUST00000182787	-	ENSMUSG00000026663	Atf6	protein_coding	226641
1	171825062	171827030	0.49459	0.240241	0.913212	-0.0916397	1	171839697	171839698	ENSMUST00000155802	+	ENSMUSG00000038147	Cd84	protein_coding	12523
1	171992591	171995319	0.0337647	-0.270245	0.0534817	-0.234761	1	172009028	172009029	ENSMUST00000148363	-	ENSMUSG00000026556	Vangl2	protein_coding	93840
1	172022013	172029763	0.347018	0.743533	0.596484	0.631757	1	172026710	172026711	ENSMUST00000153662	-	ENSMUSG00000026556	Vangl2	protein_coding	93840
1	172200333	172203049	0.842151	1.0299	1.31599	0.950862	1	172199814	172199815	ENSMUST00000125361	-	ENSMUSG00000013698	Pea15a	protein_coding	18611
1	175453478	175456392	0.488233	0.377013	0.364573	-0.00645127	1	175491129	175491130	ENSMUST00000027812	-	ENSMUSG00000026527	Rgs7	protein_coding	24012
1	176096732	176098476	0.337036	0.0645195	-0.409628	-0.686481	1	176213840	176213841	ENSMUST00000156184	-	ENSMUSG00000055214	Pld5	protein_coding	319455
1	176557197	176559743	0.67444	0.478369	0.354963	-0.425403	1	176743103	176743104	ENSMUST00000193765	-	ENSMUSG00000057335	Cep170	protein_coding	545389
1	176957199	176957995	0.564224	-0.444068	0.156928	0.00831156	1	176998009	176998010	ENSMUST00000139589	+	ENSMUSG00000026504	Sdccag8	protein_coding	76816
1	177084437	177086581	0.362257	-0.379608	0.243809	-0.239656	1	176998009	176998010	ENSMUST00000139589	+	ENSMUSG00000026504	Sdccag8	protein_coding	76816
1	177371498	177374224	0.610325	0.808159	0.082551	-0.170422	1	177442351	177442352	ENSMUST00000195002	+	ENSMUSG00000063659	Zbtb18	protein_coding	30928
1	177409872	177414946	0.690764	0.697553	0.28817	-0.0712572	1	177442351	177442352	ENSMUST00000195002	+	ENSMUSG00000063659	Zbtb18	protein_coding	30928
1	177484236	177488193	0.47193	0.770944	0.66644	0.511113	1	177445821	177445822	ENSMUST00000077225	+	ENSMUSG00000063659	Zbtb18	protein_coding	30928
1	177603377	177607870	0.432624	0.207231	0.0126067	-0.0733991	1	177729814	177729815	ENSMUST00000016106	+	ENSMUSG00000015962	1700016C15Rik	protein_coding	69428
1	177783100	177783916	0.430331	0.373643	-0.18243	-0.434882	1	177796500	177796501	ENSMUST00000161808	-	ENSMUSG00000015961	Adss	protein_coding	11566
1	178527347	178529925	0.417116	1.10333	0.349797	1.20405	1	178529125	178529126	ENSMUST00000161017	+	ENSMUSG00000026494	Kif26b	protein_coding	269152
1	178891001	178893500	0.329171	0.085064	0.353124	0.747935	1	178798438	178798439	ENSMUST00000160789	+	ENSMUSG00000026494	Kif26b	protein_coding	269152
1	179073079	179074642	0.427027	0.24633	0.63257	-0.451681	1	178989344	178989345	ENSMUST00000129393	-	ENSMUSG00000055067	Smyd3	protein_coding	69726
1	179104581	179106158	0.587878	-0.252684	-0.0700628	0.154217	1	178989344	178989345	ENSMUST00000129393	-	ENSMUSG00000055067	Smyd3	protein_coding	69726
1	179800786	179803153	0.659447	0.306005	0.490514	0.0689227	1	179802071	179802072	ENSMUST00000194536	-	ENSMUSG00000026491	Ahctf1	protein_coding	226747
1	180775655	180779324	0.35214	0.660095	0.724726	0.63372	1	180813533	180813534	ENSMUST00000159789	-	ENSMUSG00000060743	H3f3a	protein_coding	15078
1	181029685	181032472	0.624023	0.129065	0.547523	-0.132191	1	181020903	181020904	ENSMUST00000147585	-	ENSMUSG00000038776	Ephx1	protein_coding	13849
1	181272693	181274588	0.667046	0.250494	-0.046772	-0.297263	1	181211551	181211552	ENSMUST00000162819	-	ENSMUSG00000038733	Wdr26	protein_coding	226757
1	181559480	181562885	0.700253	0.494362	0.26745	-0.0702537	1	181576559	181576560	ENSMUST00000208001	+	ENSMUSG00000047369	Dnah14	protein_coding	240960
1	182078029	182082771	0.270379	-0.0918882	-0.0298834	-0.125363	1	182124737	182124738	ENSMUST00000111018	+	ENSMUSG00000026511	Srp9	protein_coding	27058
1	182516810	182518093	0.742173	-0.0304092	0.908494	0.332897	1	182517523	182517524	ENSMUST00000068505	-	ENSMUSG00000026509	Capn2	protein_coding	12334
1	183862542	183865642	0.104451	-0.463032	-0.560368	-0.581635	1	184013302	184013303	ENSMUST00000139839	+	ENSMUSG00000039384	Dusp10	protein_coding	63953
1	184039306	184043584	0.271042	0.275046	0.449987	-0.214603	1	184034381	184034382	ENSMUST00000048655	+	ENSMUSG00000039384	Dusp10	protein_coding	63953
1	184235028	184236682	0.674469	0.226366	-0.0652787	-0.390471	1	184034381	184034382	ENSMUST00000048655	+	ENSMUSG00000039384	Dusp10	protein_coding	63953
1	184998733	185000466	0.828077	0.606221	-0.207008	-0.203808	1	184999474	184999475	ENSMUST00000192657	-	ENSMUSG00000026620	Mark1	protein_coding	226778
1	185773577	185776325	0.26006	-0.431141	-0.355892	-0.320942	1	185454848	185454849	ENSMUST00000061093	+	ENSMUSG00000026614	Slc30a10	protein_coding	226781
1	185834879	185836340	0.917218	0.477077	0.610201	-0.57953	1	186117287	186117288	ENSMUST00000195481	-	ENSMUSG00000039246	Lyplal1	protein_coding	226791
1	185926132	185929230	0.314009	0.473251	0.293721	-0.013726	1	186117287	186117288	ENSMUST00000195481	-	ENSMUSG00000039246	Lyplal1	protein_coding	226791
1	186181484	186184279	1.14805	0.471699	1.20629	-0.396251	1	186117309	186117310	ENSMUST00000045388	-	ENSMUSG00000039246	Lyplal1	protein_coding	226791
1	186407587	186410833	0.279267	0.443514	0.479679	0.900822	1	186649989	186649990	ENSMUST00000191766	-	ENSMUSG00000039239	Tgfb2	protein_coding	21808
1	186426941	186429302	0.232535	-0.0835519	-0.635248	-0.601736	1	186649989	186649990	ENSMUST00000191766	-	ENSMUSG00000039239	Tgfb2	protein_coding	21808
1	189186656	189187877	1.97874	1.1316	1.00652	-0.277432	1	189215216	189215217	ENSMUST00000193686	-	ENSMUSG00000037624	Kcnk2	protein_coding	16526
1	190744669	190746173	0.409562	0.0594448	0.352496	-0.194205	1	190810462	190810463	ENSMUST00000160891	-	ENSMUSG00000089872	Rps6kc1	protein_coding	320119
1	192849630	192853734	0.377469	0.567048	0.169988	-0.461464	1	192851746	192851747	ENSMUST00000016406	-	ENSMUSG00000016262	Sertad4	protein_coding	214791
1	193732918	193735284	0.48773	-0.251733	0.309127	-0.713913	1	193370297	193370298	ENSMUST00000016323	-	ENSMUSG00000016179	Camk1g	protein_coding	215303
1	194158420	194162180	0.413371	0.188496	0.914132	1.17404	1	194618218	194618219	ENSMUST00000194398	+	ENSMUSG00000026640	Plxna2	protein_coding	18845
1	194586106	194589133	0.418074	1.02299	1.21537	1.03098	1	194618218	194618219	ENSMUST00000194398	+	ENSMUSG00000026640	Plxna2	protein_coding	18845
10	3856430	3859846	0.235887	0.437386	0.429107	-0.494835	10	3872667	3872668	ENSMUST00000042438	+	ENSMUSG00000040624	Plekhg1	protein_coding	213783
10	7237821	7238989	0.385875	-0.0411087	-0.192303	0.00552226	10	7212236	7212237	ENSMUST00000015346	-	ENSMUSG00000015202	Cnksr3	protein_coding	215748
10	7882240	7883874	0.697048	0.681508	-0.14459	-0.176062	10	7910499	7910500	ENSMUST00000143848	-	ENSMUSG00000015755	Tab2	protein_coding	68652
10	9676233	9678946	0.682096	0.617269	0.591082	0.374058	10	9675207	9675208	ENSMUST00000100070	-	ENSMUSG00000060487	Samd5	protein_coding	320825
10	10468665	10469331	0.961559	1.24478	0.168018	0.07897	10	10472313	10472314	ENSMUST00000179956	-	ENSMUSG00000050994	Adgb	protein_coding	215772
10	12043383	12047156	0.105944	-0.055181	-0.275882	-0.141392	10	12403074	12403075	ENSMUST00000217938	-	ENSMUSG00000019820	Utrn	protein_coding	22288
10	12857658	12858687	1.03769	0.0669699	0.21882	-0.445142	10	12861734	12861735	ENSMUST00000076817	-	ENSMUSG00000019820	Utrn	protein_coding	22288
10	13107612	13111017	0.931251	1.40432	1.82136	1.1918	10	13113465	13113466	ENSMUST00000130313	+	ENSMUSG00000019817	Plagl1	protein_coding	22634
10	13117181	13118819	1.24892	0.362737	0.799702	0.488516	10	13116364	13116365	ENSMUST00000145103	+	ENSMUSG00000019817	Plagl1	protein_coding	22634
10	13303200	13305743	1.13837	1.25201	1.06434	1.01693	10	13324288	13324289	ENSMUST00000105543	-	ENSMUSG00000062866	Phactr2	protein_coding	215789
10	13713842	13715308	0.543523	1.64411	1.21087	2.07598	10	13844285	13844286	ENSMUST00000162174	-	ENSMUSG00000019806	Aig1	protein_coding	66253
10	14054762	14057291	0.741465	0.361408	0.993953	-0.0758972	10	13967024	13967025	ENSMUST00000191464	+	ENSMUSG00000015501	Hivep2	protein_coding	15273
10	17211974	17214596	0.414212	0.210701	-0.0503677	0.87254	10	17723218	17723219	ENSMUST00000038107	+	ENSMUSG00000039910	Cited2	protein_coding	17684
10	17328559	17333683	0.342134	0.582125	0.530317	0.450537	10	17723218	17723219	ENSMUST00000038107	+	ENSMUSG00000039910	Cited2	protein_coding	17684
10	18331628	18334980	0.124969	-0.48718	0.206149	-0.506203	10	18318985	18318986	ENSMUST00000207038	+	ENSMUSG00000039835	Nhsl1	protein_coding	215819
10	20495120	20498001	0.138251	-0.28566	-0.254813	-0.353927	10	20446890	20446891	ENSMUST00000217240	-	ENSMUSG00000019990	Pde7b	protein_coding	29863
10	21156476	21158705	0.427559	0.093153	-0.137228	-0.045821	10	21156644	21156645	ENSMUST00000214539	-	ENSMUSG00000019982	Myb	protein_coding	17863
10	22745715	22747460	0.856589	0.241452	1.00073	0.371007	10	22731937	22731938	ENSMUST00000095794	-	ENSMUSG00000071359	Tbpl1	protein_coding	237336
10	23414020	23416323	0.516872	0.683312	0.680123	-0.0211863	10	23350785	23350786	ENSMUST00000220299	-	ENSMUSG00000010461	Eya4	protein_coding	14051
10	23717707	23718351	2.2887	1.08555	0.184154	0.369902	10	23785993	23785994	ENSMUST00000219783	-	ENSMUSG00000061983	Rps12	protein_coding	20042
10	23732967	23734538	0.843048	-0.0131731	0.175465	-0.357509	10	23785993	23785994	ENSMUST00000219783	-	ENSMUSG00000061983	Rps12	protein_coding	20042
10	24223134	24225296	0.816379	0.198785	0.155802	0.253503	10	24223517	24223518	ENSMUST00000095784	+	ENSMUSG00000020000	Moxd1	protein_coding	59012
10	24228337	24230272	0.368947	0.245024	0.133498	-0.54725	10	24223545	24223546	ENSMUST00000154916	+	ENSMUSG00000020000	Moxd1	protein_coding	59012
10	25075529	25077176	0.280278	-0.150976	-0.622396	-0.666596	10	25200157	25200158	ENSMUST00000100012	-	ENSMUSG00000039166	Akap7	protein_coding	432442
10	25267052	25269889	0.45797	0.682951	-0.0388375	-0.394911	10	25296099	25296100	ENSMUST00000176258	-	ENSMUSG00000039166	Akap7	protein_coding	432442
10	25360566	25361963	0.432526	0.626185	0.73615	0.255056	10	25359856	25359857	ENSMUST00000218903	+	ENSMUSG00000019978	Epb41l2	protein_coding	13822
10	26372778	26377929	0.288318	0.670069	0.297665	0.978876	10	26373955	26373956	ENSMUST00000040219	-	ENSMUSG00000039089	L3mbtl3	protein_coding	237339
10	30325077	30330622	0.0608238	-0.369962	-0.152956	-0.316394	10	30200559	30200560	ENSMUST00000099985	-	ENSMUSG00000075266	Cenpw	protein_coding	66311
10	31295165	31296699	0.694874	0.39314	0.719666	0.4268	10	31313383	31313384	ENSMUST00000000304	+	ENSMUSG00000000295	Hddc2	protein_coding	69692
10	32738771	32739750	0.697799	0.297023	-0.332174	-0.160318	10	32889695	32889696	ENSMUST00000218645	-	ENSMUSG00000069670	Nkain2	protein_coding	432450
10	36875511	36876944	-0.01191	-0.29473	-0.607516	-0.55272	10	36974544	36974545	ENSMUST00000019911	+	ENSMUSG00000019777	Hdac2	protein_coding	15182
10	36975108	36976297	0.830099	-0.0732414	-0.355671	-0.0208301	10	36974570	36974571	ENSMUST00000105510	+	ENSMUSG00000019777	Hdac2	protein_coding	15182
10	37218436	37219543	0.471528	-0.498891	-0.282357	-0.535623	10	37138919	37138920	ENSMUST00000092584	-	ENSMUSG00000069662	Marcks	protein_coding	17118
10	39289151	39292600	1.16129	0.538599	0.781886	-0.0527704	10	39368855	39368856	ENSMUST00000148152	+	ENSMUSG00000019843	Fyn	protein_coding	14360
10	39321461	39324450	0.346589	-0.419503	-0.0173851	0.101305	10	39368855	39368856	ENSMUST00000148152	+	ENSMUSG00000019843	Fyn	protein_coding	14360
10	39486041	39490274	0.577029	0.725024	0.499881	0.160572	10	39511739	39511740	ENSMUST00000136659	+	ENSMUSG00000019843	Fyn	protein_coding	14360
10	39898366	39899686	1.04958	0.787413	0.107179	0.383448	10	39899237	39899238	ENSMUST00000178563	-	ENSMUSG00000096687	Mfsd4b4	protein_coding	NA
10	42492930	42493752	0.801387	-0.123147	-0.355433	-0.402252	10	42502030	42502031	ENSMUST00000105500	+	ENSMUSG00000019804	Snx3	protein_coding	54198
10	42569425	42575588	0.369464	0.554651	0.299334	0.310834	10	42568827	42568828	ENSMUST00000105498	-	ENSMUSG00000019803	Nr2e1	protein_coding	21907
10	42628854	42635741	0.654684	1.02914	0.913922	0.560539	10	42678916	42678917	ENSMUST00000040718	+	ENSMUSG00000038280	Ostm1	protein_coding	14628
10	42833870	42837387	0.775246	1.13859	1.07367	0.101758	10	42817928	42817929	ENSMUST00000105496	+	ENSMUSG00000019802	Sec63	protein_coding	140740
10	43101636	43104270	0.925171	0.261152	0.754748	-0.364139	10	43174520	43174521	ENSMUST00000189987	-	ENSMUSG00000038248	Sobp	protein_coding	109205
10	43740413	43745081	0.404469	-0.00663667	-0.0581114	-0.143458	10	43877103	43877104	ENSMUST00000146937	-	ENSMUSG00000019863	Qrsl1	protein_coding	76563
10	44056369	44059132	0.299651	0.256832	-0.531385	-0.474051	10	44004368	44004369	ENSMUST00000020017	-	ENSMUSG00000019866	Crybg1	protein_coding	11630
10	45468688	45470378	0.58745	0.754746	-0.250543	0.679719	10	45470200	45470201	ENSMUST00000079390	-	ENSMUSG00000063804	Lin28b	protein_coding	380669
10	46072633	46074370	0.419059	0.483918	0.268352	0.0363368	10	45677117	45677118	ENSMUST00000155368	+	ENSMUSG00000038822	Hace1	protein_coding	209462
10	46372390	46375112	0.902867	0.796505	1.15975	0.491751	10	45677117	45677118	ENSMUST00000155368	+	ENSMUSG00000038822	Hace1	protein_coding	209462
10	49317796	49318533	0.973524	0.192195	0.0253053	-0.164098	10	49272804	49272805	ENSMUST00000219509	-	ENSMUSG00000056073	Grik2	protein_coding	14806
10	51150158	51154693	0.733383	-0.050054	0.689243	-0.351995	10	50895651	50895652	ENSMUST00000020071	+	ENSMUSG00000019913	Sim1	protein_coding	20464
10	52727712	52729988	0.648453	-0.421258	-0.361266	-0.0214249	10	52690533	52690534	ENSMUST00000105473	+	ENSMUSG00000038602	Slc35f1	protein_coding	215085
10	52741309	52745177	0.440928	0.36796	0.425805	0.320784	10	52690533	52690534	ENSMUST00000105473	+	ENSMUSG00000038602	Slc35f1	protein_coding	215085
10	52870300	52871971	0.680285	-0.252849	-0.31795	-0.36054	10	52690533	52690534	ENSMUST00000105473	+	ENSMUSG00000038602	Slc35f1	protein_coding	215085
10	52878691	52882086	0.82728	-0.124516	0.144566	-0.230222	10	52690533	52690534	ENSMUST00000105473	+	ENSMUSG00000038602	Slc35f1	protein_coding	215085
10	52919041	52923555	0.234358	0.0637087	0.331452	-0.00848981	10	52690533	52690534	ENSMUST00000105473	+	ENSMUSG00000038602	Slc35f1	protein_coding	215085
10	53954850	53955149	0.904341	-0.299839	-0.396783	-0.495746	10	53977114	53977115	ENSMUST00000219234	-	ENSMUSG00000003746	Man1a	protein_coding	17155
10	54072864	54077250	0.475926	0.144563	0.165953	-0.355496	10	54075708	54075709	ENSMUST00000105470	-	ENSMUSG00000003746	Man1a	protein_coding	17155
10	56837921	56839831	0.681536	0.867413	1.23098	0.0524654	10	56379088	56379089	ENSMUST00000220069	+	ENSMUSG00000050953	Gja1	protein_coding	14609
10	56842973	56843677	1.14737	0.285473	0.190989	0.230663	10	56379088	56379089	ENSMUST00000220069	+	ENSMUSG00000050953	Gja1	protein_coding	14609
10	57781835	57787010	0.498827	1.08356	1.37715	1.231	10	57784881	57784882	ENSMUST00000020024	+	ENSMUSG00000019874	Fabp7	protein_coding	12140
10	59322178	59324809	0.892932	-0.0164132	0.921597	0.255855	10	59323296	59323297	ENSMUST00000009789	+	ENSMUSG00000019916	P4ha1	protein_coding	18451
10	60217860	60219181	0.958819	0.813407	0.441128	0.326678	10	60219259	60219260	ENSMUST00000135158	-	ENSMUSG00000057337	Chst3	protein_coding	53374
10	61144946	61148172	0.0883044	0.657488	0.560885	0.402953	10	61146897	61146898	ENSMUST00000126307	-	ENSMUSG00000020097	Sgpl1	protein_coding	20397
10	61423605	61430718	0.188574	-0.11425	-0.282874	-0.0650167	10	61417972	61417973	ENSMUST00000049339	+	ENSMUSG00000037171	Nodal	protein_coding	18119
10	63307545	63308785	0.422332	0.0597411	-0.5861	-0.981817	10	63311847	63311848	ENSMUST00000219002	+	ENSMUSG00000020064	Herc4	protein_coding	67345
10	63950595	63951648	0.705379	0.21916	-0.24167	-0.541182	10	63927433	63927434	ENSMUST00000079279	-	ENSMUSG00000062561	Gm10118	protein_coding	NA
10	65124496	65127543	0.661794	0.275203	0.576216	-0.269964	10	64090276	64090277	ENSMUST00000131945	-	ENSMUSG00000042846	Lrrtm3	protein_coding	216028
10	65221635	65222767	1.20256	-0.539895	-0.758512	0.364789	10	64090276	64090277	ENSMUST00000131945	-	ENSMUSG00000042846	Lrrtm3	protein_coding	216028
10	66447959	66449507	0.166686	0.044874	0.301643	-0.061197	10	67034631	67034632	ENSMUST00000218920	-	ENSMUSG00000019873	Reep3	protein_coding	28193
10	67962142	67964638	0.47181	0.00211258	-0.240443	0.0416246	10	67979570	67979571	ENSMUST00000118160	+	ENSMUSG00000037846	Rtkn2	protein_coding	170799
10	68063082	68065049	0.547567	0.945382	0.182483	-0.0851103	10	68043968	68043969	ENSMUST00000123147	+	ENSMUSG00000037846	Rtkn2	protein_coding	170799
10	68752060	68753273	0.409237	-0.362173	-0.744176	-0.673099	10	68723824	68723825	ENSMUST00000218918	+	ENSMUSG00000060044	Tmem26	protein_coding	327766
10	69044095	69047011	0.681169	0.583148	0.982628	0.867176	10	69151434	69151435	ENSMUST00000167286	+	ENSMUSG00000019944	Rhobtb1	protein_coding	69288
10	69531329	69535731	0.178318	-0.0479141	-0.075754	-0.169536	10	69533772	69533773	ENSMUST00000182194	+	ENSMUSG00000069601	Ank3	protein_coding	11735
10	69690917	69691381	1.35694	0.338759	1.42717	-0.226073	10	69706296	69706297	ENSMUST00000182142	+	ENSMUSG00000069601	Ank3	protein_coding	11735
10	70080532	70083241	0.550911	0.639678	-0.104864	-0.286683	10	70097121	70097122	ENSMUST00000147545	+	ENSMUSG00000048701	Ccdc6	protein_coding	76551
10	70438585	70444651	0.429586	0.346894	-0.0206754	-0.151243	10	70440481	70440482	ENSMUST00000218542	+	ENSMUSG00000043259	Fam13c	protein_coding	71721
10	70520120	70521789	0.756546	0.437913	0.751788	-0.458788	10	70592819	70592820	ENSMUST00000162251	-	ENSMUSG00000037747	Phyhipl	protein_coding	70911
10	70637300	70643210	0.608976	0.912314	0.407351	0.452197	10	70651924	70651925	ENSMUST00000162571	-	ENSMUSG00000037747	Phyhipl	protein_coding	70911
10	71157955	71159560	1.25783	0.756859	1.02396	0.565482	10	71159689	71159690	ENSMUST00000014473	-	ENSMUSG00000014329	Bicc1	protein_coding	83675
10	71751190	71755595	0.475862	-0.0642084	0.335192	0.879494	10	71409363	71409364	ENSMUST00000145521	+	ENSMUSG00000060733	Ipmk	protein_coding	69718
10	71856064	71859489	0.158168	0.0471997	-0.0193255	-0.279893	10	71409363	71409364	ENSMUST00000145521	+	ENSMUSG00000060733	Ipmk	protein_coding	69718
10	75318134	75320226	0.0837199	0.0341439	0.223011	0.317024	10	75317102	75317103	ENSMUST00000219044	+	ENSMUSG00000020178	Adora2a	protein_coding	11540
10	75558787	75562245	0.302431	0.294432	0.439215	0.34868	10	75560329	75560330	ENSMUST00000051129	-	ENSMUSG00000046807	Lrrc75b	protein_coding	192734
10	75949614	75952029	0.72314	0.178486	-0.0423611	-0.320295	10	75948300	75948301	ENSMUST00000000926	+	ENSMUSG00000000903	Vpreb3	protein_coding	22364
10	76235374	76238327	0.332337	0.214501	-0.450765	-0.675109	10	76237811	76237812	ENSMUST00000217726	-	ENSMUSG00000020230	Prmt2	protein_coding	15468
10	77164895	77168153	0.318298	-0.138565	0.532683	0.0935374	10	77166547	77166548	ENSMUST00000081654	-	ENSMUSG00000001435	Col18a1	protein_coding	12822
10	79076318	79079020	0.416202	-0.154421	-0.30078	0.259868	10	79097524	79097525	ENSMUST00000220220	-	ENSMUSG00000060301	2610008E11Rik	protein_coding	72128
10	79792619	79796305	0.707745	0.160221	0.644185	0.598947	10	79793572	79793573	ENSMUST00000046945	+	ENSMUSG00000035863	Palm	protein_coding	18483
10	79851123	79856062	0.456317	0.13675	0.576893	0.465309	10	79854427	79854428	ENSMUST00000172282	+	ENSMUSG00000006498	Ptbp1	protein_coding	19205
10	80190474	80191824	1.08377	0.55692	0.359721	-0.388253	10	80179482	80179483	ENSMUST00000003154	+	ENSMUSG00000003070	Efna2	protein_coding	13637
10	80224998	80229394	0.450692	0.724354	0.341892	0.890171	10	80226434	80226435	ENSMUST00000020365	+	ENSMUSG00000020156	Mum1	protein_coding	68114
10	80293185	80293796	1.00911	0.00470213	0.291681	-0.428553	10	80292645	80292646	ENSMUST00000062674	+	ENSMUSG00000063457	Rps15	protein_coding	20054
10	80395326	80401730	0.282942	0.0158047	0.20089	-0.0826407	10	80395718	80395719	ENSMUST00000105347	-	ENSMUSG00000035478	Mbd3	protein_coding	17192
10	81348941	81352386	0.482329	0.168094	0.232056	-0.30297	10	81349084	81349085	ENSMUST00000141171	-	ENSMUSG00000020232	Hmg20b	protein_coding	15353
10	81376093	81380559	0.436288	0.261703	-0.156655	-0.113938	10	81378379	81378380	ENSMUST00000127203	-	ENSMUSG00000020235	Fzr1	protein_coding	56371
10	81472884	81474980	0.626834	0.683036	0.55358	-0.00368464	10	81473001	81473002	ENSMUST00000147524	-	ENSMUSG00000034818	Celf5	protein_coding	319586
10	81558572	81560921	0.985487	0.18828	0.317839	-0.264408	10	81559488	81559489	ENSMUST00000220368	+	ENSMUSG00000054452	Aes	protein_coding	14797
10	82353199	82355074	0.641702	1.6745	0.346978	1.12015	10	82354255	82354256	ENSMUST00000211099	+	ENSMUSG00000073427	Gm4924	protein_coding	237412
10	82738372	82740129	0.857312	0.176285	-0.501745	-0.715216	10	82728349	82728350	ENSMUST00000160681	+	ENSMUSG00000020246	Hcfc2	protein_coding	67933
10	82811546	82814857	0.126548	0.171888	0.0100036	0.442049	10	82833951	82833952	ENSMUST00000219368	+	ENSMUSG00000020250	Txnrd1	protein_coding	50493
10	82858845	82861224	0.949852	1.64722	0.557611	0.570901	10	82859179	82859180	ENSMUST00000020484	+	ENSMUSG00000020250	Txnrd1	protein_coding	50493
10	82983601	82991955	0.342319	0.601584	0.374229	-0.00699593	10	82985498	82985499	ENSMUST00000040110	+	ENSMUSG00000034612	Chst11	protein_coding	58250
10	83581374	83587094	0.0194311	-0.382399	-0.150379	-0.415765	10	83585793	83585794	ENSMUST00000219582	+	ENSMUSG00000034560	Washc4	protein_coding	319277
10	84436387	84438823	0.246459	0.078711	0.351869	1.27066	10	84440596	84440597	ENSMUST00000020220	-	ENSMUSG00000020032	Nuak1	protein_coding	77976
10	84441192	84444504	0.460869	0.671664	0.4568	-0.0114752	10	84440596	84440597	ENSMUST00000020220	-	ENSMUSG00000020032	Nuak1	protein_coding	77976
10	84622486	84623824	0.170614	0.0959821	0.0341525	0.132716	10	84622293	84622294	ENSMUST00000213263	+	ENSMUSG00000034453	Polr3b	protein_coding	70428
10	84857602	84859585	0.507371	0.717393	1.76623	-0.137553	10	84838148	84838149	ENSMUST00000020226	+	ENSMUSG00000020037	Rfx4	protein_coding	71137
10	85596084	85599228	-0.0484532	0.179212	-0.057006	0.303533	10	85598401	85598402	ENSMUST00000105306	+	ENSMUSG00000020042	Btbd11	protein_coding	74007
10	86388709	86391075	1.134	0.446286	0.644586	-0.0447705	10	86302854	86302855	ENSMUST00000132307	+	ENSMUSG00000020044	Timp3	protein_coding	21859
10	87229687	87231922	0.554384	0.0577942	-0.045885	0.157419	10	87205979	87205980	ENSMUST00000189775	+	ENSMUSG00000047129	1700113H08Rik	protein_coding	76640
10	87368841	87371150	0.239558	-0.0739021	-0.188277	-0.214533	10	87493659	87493660	ENSMUST00000020243	-	ENSMUSG00000020052	Ascl1	protein_coding	17172
10	89485752	89488138	0.867341	0.412074	1.00413	0.328959	10	89506648	89506649	ENSMUST00000058126	-	ENSMUSG00000047638	Nr1h4	protein_coding	20186
10	90576878	90578990	0.449965	0.527998	-0.380264	-0.313547	10	90576965	90576966	ENSMUST00000182550	+	ENSMUSG00000058589	Anks1b	protein_coding	77531
10	90721101	90723188	0.423187	-0.0915266	-0.0822803	-0.162895	10	90829111	90829112	ENSMUST00000182192	+	ENSMUSG00000058589	Anks1b	protein_coding	77531
10	91613822	91615705	0.760601	1.4432	0.242609	0.113587	10	91181314	91181315	ENSMUST00000216402	-	ENSMUSG00000019961	Tmpo	protein_coding	21917
10	92072102	92077648	0.280268	0.309466	0.298795	0.162488	10	92716477	92716478	ENSMUST00000215970	-	ENSMUSG00000019988	Nedd1	protein_coding	17997
10	92161807	92168221	0.592577	0.527287	0.676462	0.403923	10	92716477	92716478	ENSMUST00000215970	-	ENSMUSG00000019988	Nedd1	protein_coding	17997
10	93250425	93257822	0.40717	0.952852	0.801411	0.733977	10	93239023	93239024	ENSMUST00000216729	+	ENSMUSG00000020015	Cdk17	protein_coding	237459
10	93317268	93317898	0.925124	-0.375595	-0.0409286	-0.372167	10	93311134	93311135	ENSMUST00000008542	-	ENSMUSG00000008398	Elk3	protein_coding	13713
10	93585527	93587318	0.62604	-0.373505	0.0184517	-0.439642	10	93589705	93589706	ENSMUST00000020203	-	ENSMUSG00000020018	Snrpf	protein_coding	69878
10	93737142	93740505	0.533793	0.887093	0.145131	-0.145194	10	93831555	93831556	ENSMUST00000095333	+	ENSMUSG00000020020	Usp44	protein_coding	327799
10	93771129	93774087	0.497881	0.794426	1.11677	0.934769	10	93831555	93831556	ENSMUST00000095333	+	ENSMUSG00000020020	Usp44	protein_coding	327799
10	93831466	93838859	0.274143	0.397747	0.299562	-0.130353	10	93831555	93831556	ENSMUST00000095333	+	ENSMUSG00000020020	Usp44	protein_coding	327799
10	94309957	94312390	0.305263	0.308499	-0.0365216	-0.220841	10	94311949	94311950	ENSMUST00000147869	+	ENSMUSG00000020023	Tmcc3	protein_coding	319880
10	96284146	96287509	0.665754	0.202878	0.375737	-0.217818	10	96136603	96136604	ENSMUST00000074615	+	ENSMUSG00000096486	Gm5426	protein_coding	NA
10	96395668	96399339	0.401482	0.933061	0.777167	0.628105	10	96617006	96617007	ENSMUST00000038377	+	ENSMUSG00000036478	Btg1	protein_coding	12226
10	99680898	99682606	0.287752	-0.537989	-0.425556	-0.978693	10	99759657	99759658	ENSMUST00000056085	-	ENSMUSG00000046934	Csl	protein_coding	71832
10	105095568	105097571	0.814279	0.649594	0.747339	0.340378	10	105199703	105199704	ENSMUST00000133441	-	ENSMUSG00000036019	Tmtc2	protein_coding	278279
10	105788116	105789590	0.673854	0.886623	0.0234715	0.0042327	10	105841067	105841068	ENSMUST00000020049	+	ENSMUSG00000019897	Ccdc59	protein_coding	52713
10	105926290	105929984	0.517224	0.0422274	0.494763	-0.146036	10	105841504	105841505	ENSMUST00000155406	+	ENSMUSG00000019897	Ccdc59	protein_coding	52713
10	108331215	108333966	0.669753	0.349926	0.424111	0.084687	10	108332121	108332122	ENSMUST00000095313	+	ENSMUSG00000035873	Pawr	protein_coding	114774
10	108337575	108338475	1.14136	2.19535	-0.118242	-0.524007	10	108332817	108332818	ENSMUST00000218332	+	ENSMUSG00000035873	Pawr	protein_coding	114774
10	108364948	108366582	1.56559	1.18113	1.6539	0.579971	10	108332817	108332818	ENSMUST00000218332	+	ENSMUSG00000035873	Pawr	protein_coding	114774
10	108580585	108582596	0.852834	1.07647	1.371	0.82812	10	108636963	108636964	ENSMUST00000147593	-	ENSMUSG00000035864	Syt1	protein_coding	20979
10	109359336	109360209	0.575155	-0.799544	0.612861	0.347786	10	109010981	109010982	ENSMUST00000064054	-	ENSMUSG00000035864	Syt1	protein_coding	20979
10	110190211	110194656	0.284561	0.522888	0.668737	0.780764	10	110000218	110000219	ENSMUST00000032719	-	ENSMUSG00000020181	Nav3	protein_coding	260315
10	110742104	110746650	0.571566	0.674651	0.86775	0.369884	10	110745439	110745440	ENSMUST00000173294	+	ENSMUSG00000020185	E2f7	protein_coding	52679
10	110955287	110955867	1.06697	-0.0461862	-0.123986	0.096531	10	110961082	110961083	ENSMUST00000218972	-	ENSMUSG00000035798	Zdhhc17	protein_coding	320150
10	111008742	111011685	0.417495	0.430998	0.369625	0.837362	10	111009976	111009977	ENSMUST00000218981	-	ENSMUSG00000035798	Zdhhc17	protein_coding	320150
10	111103059	111104202	0.609406	0.261562	-0.391221	0.0633543	10	111164752	111164753	ENSMUST00000105275	+	ENSMUSG00000020189	Osbpl8	protein_coding	237542
10	111185853	111187365	0.826954	-0.00173611	0.160713	0.136294	10	111164802	111164803	ENSMUST00000095310	+	ENSMUSG00000020189	Osbpl8	protein_coding	237542
10	111565960	111567312	0.695872	2.05944	1.61894	1.49366	10	111507696	111507697	ENSMUST00000186359	+	ENSMUSG00000020205	Phlda1	protein_coding	21664
10	111599923	111601933	0.0871259	0.489753	0.617972	-0.31019	10	111507696	111507697	ENSMUST00000186359	+	ENSMUSG00000020205	Phlda1	protein_coding	21664
10	114700987	114702417	0.533759	0.139419	-0.0522902	-0.484183	10	114801363	114801364	ENSMUST00000061632	-	ENSMUSG00000050663	Trhde	protein_coding	237553
10	116574605	116576761	0.569251	-0.0257463	-0.20534	-0.587649	10	116580537	116580538	ENSMUST00000218490	-	ENSMUSG00000020166	Cnot2	protein_coding	72068
10	116581483	116582333	1.071	1.3526	0.0396	0.2928	10	116581484	116581485	ENSMUST00000166166	-	ENSMUSG00000020166	Cnot2	protein_coding	72068
10	117375931	117378943	0.225224	0.223026	-0.0538655	-0.345977	10	117376927	117376928	ENSMUST00000177145	-	ENSMUSG00000055531	Cpsf6	protein_coding	432508
10	117627487	117631096	0.611218	-0.16459	-0.308653	-0.482433	10	117629500	117629501	ENSMUST00000020399	+	ENSMUSG00000020183	Cpm	protein_coding	70574
10	120338575	120339570	1.02589	0.377205	0.0810462	-0.493789	10	120227186	120227187	ENSMUST00000130198	+	ENSMUSG00000020224	Llph	protein_coding	66225
10	120376304	120377079	1.49597	0.446877	0.55115	-0.130219	10	120476291	120476292	ENSMUST00000159310	-	ENSMUSG00000056758	Hmga2	protein_coding	15364
10	120402402	120407041	0.347214	0.311197	0.187599	0.0212509	10	120476291	120476292	ENSMUST00000159310	-	ENSMUSG00000056758	Hmga2	protein_coding	15364
10	120550916	120553697	0.499217	1.23518	0.965523	-0.149861	10	120476468	120476469	ENSMUST00000072777	-	ENSMUSG00000056758	Hmga2	protein_coding	15364
10	120646471	120648699	0.693585	0.78501	0.667626	0.207289	10	120476468	120476469	ENSMUST00000072777	-	ENSMUSG00000056758	Hmga2	protein_coding	15364
10	120666297	120668849	0.374058	0.315918	-0.00201842	-0.309914	10	120850467	120850468	ENSMUST00000139961	-	ENSMUSG00000051236	Msrb3	protein_coding	320183
10	120794379	120798173	0.714933	0.100232	0.500769	0.0853809	10	120850467	120850468	ENSMUST00000139961	-	ENSMUSG00000051236	Msrb3	protein_coding	320183
10	121499977	121501613	0.700392	0.776434	0.466466	-0.00646822	10	121476346	121476347	ENSMUST00000026902	-	ENSMUSG00000025795	Rassf3	protein_coding	192678
10	125173364	125176016	0.854196	0.498604	0.387575	-0.277178	10	125308815	125308816	ENSMUST00000105257	-	ENSMUSG00000020102	Slc16a7	protein_coding	20503
10	126867530	126870756	0.77321	0.818481	-0.101976	0.035133	10	126901347	126901348	ENSMUST00000168520	-	ENSMUSG00000025436	Atp23	protein_coding	68876
10	127193890	127197265	0.658358	0.815674	0.16411	0.331412	10	127194465	127194466	ENSMUST00000137151	-	ENSMUSG00000040415	Dtx3	protein_coding	80904
10	128057662	128059511	0.517232	0.768231	0.12375	0.313296	10	128058954	128058955	ENSMUST00000052798	+	ENSMUSG00000071072	Ptges3	protein_coding	56351
10	128454515	128455875	0.822151	-0.355588	0.820126	0.543747	10	128459248	128459249	ENSMUST00000218228	+	ENSMUSG00000025369	Smarcc2	protein_coding	68094
10	128577655	128580014	0.844877	-0.0988652	-0.16732	-0.103358	10	128589651	128589652	ENSMUST00000082059	-	ENSMUSG00000018166	Erbb3	protein_coding	13867
11	3291706	3294830	0.444345	0.776172	0.832254	0.496531	11	3292195	3292196	ENSMUST00000153603	+	ENSMUSG00000020453	Patz1	protein_coding	56218
11	3338000	3339722	0.787323	0.138397	-0.141136	-0.277027	11	3334381	3334382	ENSMUST00000130747	+	ENSMUSG00000034614	Pik3ip1	protein_coding	216505
11	5064619	5069442	0.385628	-0.0752886	0.0835905	-0.145796	11	5064850	5064851	ENSMUST00000156196	-	ENSMUSG00000034201	Gas2l1	protein_coding	78926
11	5296957	5298406	1.57558	0.704384	1.47229	0.236113	11	5261557	5261558	ENSMUST00000020662	-	ENSMUSG00000020393	Kremen1	protein_coding	84035
11	5738498	5740603	0.492057	-0.154815	-0.100321	-0.563067	11	5741145	5741146	ENSMUST00000140922	-	ENSMUSG00000049680	Urgcp	protein_coding	72046
11	8542099	8545652	0.612297	0.802559	0.345891	-0.0229015	11	8545350	8545351	ENSMUST00000131941	-	ENSMUSG00000020422	Tns3	protein_coding	319939
11	8622767	8626399	0.728602	0.720326	0.640898	0.944369	11	8664534	8664535	ENSMUST00000020695	-	ENSMUSG00000020422	Tns3	protein_coding	319939
11	8651128	8653383	0.882832	0.618879	0.655515	-0.5154	11	8664534	8664535	ENSMUST00000020695	-	ENSMUSG00000020422	Tns3	protein_coding	319939
11	8655248	8659053	0.331113	0.500967	0.298924	-0.0840555	11	8664534	8664535	ENSMUST00000020695	-	ENSMUSG00000020422	Tns3	protein_coding	319939
11	18743349	18748639	0.122182	0.40311	0.0289015	-0.330387	11	19012001	19012002	ENSMUST00000118661	-	ENSMUSG00000020160	Meis1	protein_coding	17268
11	18753727	18756609	0.976901	1.10133	0.42115	0.34212	11	19012001	19012002	ENSMUST00000118661	-	ENSMUSG00000020160	Meis1	protein_coding	17268
11	18870410	18877533	0.486382	0.67924	0.440682	0.321004	11	19012001	19012002	ENSMUST00000118661	-	ENSMUSG00000020160	Meis1	protein_coding	17268
11	18911407	18914045	0.663802	0.0894405	0.567995	-0.0197612	11	19012001	19012002	ENSMUST00000118661	-	ENSMUSG00000020160	Meis1	protein_coding	17268
11	18915968	18919210	0.669399	0.747163	1.4427	0.638369	11	19012001	19012002	ENSMUST00000118661	-	ENSMUSG00000020160	Meis1	protein_coding	17268
11	19012193	19018906	0.610584	0.940668	0.836731	0.440486	11	19016288	19016289	ENSMUST00000177357	-	ENSMUSG00000020160	Meis1	protein_coding	17268
11	19307025	19311737	0.60044	0.0158924	-0.643772	-0.584452	11	19018984	19018985	ENSMUST00000144988	-	ENSMUSG00000020160	Meis1	protein_coding	17268
11	19773601	19774716	1.19458	0.94231	1.42397	-0.607143	11	19924375	19924376	ENSMUST00000093299	+	ENSMUSG00000045671	Spred2	protein_coding	114716
11	19944243	19946248	0.72928	-0.132216	0.155216	-0.170034	11	19954570	19954571	ENSMUST00000123036	+	ENSMUSG00000045671	Spred2	protein_coding	114716
11	20444994	20446674	0.899032	0.598557	0.316377	0.71133	11	20543253	20543254	ENSMUST00000145328	+	ENSMUSG00000049800	Sertad2	protein_coding	58172
11	20454953	20457604	0.559333	1.05457	0.659383	0.686449	11	20543253	20543254	ENSMUST00000145328	+	ENSMUSG00000049800	Sertad2	protein_coding	58172
11	20514962	20516351	1.02023	0.27903	-0.218388	-0.376419	11	20543253	20543254	ENSMUST00000145328	+	ENSMUSG00000049800	Sertad2	protein_coding	58172
11	20655785	20659133	0.492704	0.530705	0.697249	0.110278	11	20647155	20647156	ENSMUST00000109585	+	ENSMUSG00000049800	Sertad2	protein_coding	58172
11	21178999	21179414	0.748675	-0.790022	-0.595564	-0.522523	11	21135469	21135470	ENSMUST00000101477	+	ENSMUSG00000020134	Peli1	protein_coding	67245
11	21863735	21864407	0.757991	0.618592	0.818458	0.165376	11	21813399	21813400	ENSMUST00000128794	+	ENSMUSG00000020319	Wdpcp	protein_coding	216560
11	21993993	22000100	0.424866	0.664014	0.79329	0.466675	11	22001614	22001615	ENSMUST00000006071	-	ENSMUSG00000005917	Otx1	protein_coding	18423
11	22016661	22019749	1.17805	0.252522	0.749817	0.292257	11	22002896	22002897	ENSMUST00000147486	-	ENSMUSG00000005917	Otx1	protein_coding	18423
11	22643313	22644092	0.924259	0.0392054	-0.21016	-0.102033	11	22512088	22512089	ENSMUST00000059319	+	ENSMUSG00000049904	Tmem17	protein_coding	103765
11	23140403	23142939	1.15777	0.498942	0.783346	0.108886	11	23256041	23256042	ENSMUST00000020538	+	ENSMUSG00000020290	Xpo1	protein_coding	103573
11	23768531	23771175	0.226334	0.50254	-0.021896	0.10391	11	23770969	23770970	ENSMUST00000102864	-	ENSMUSG00000020275	Rel	protein_coding	19696
11	24368320	24374305	0.330386	0.480549	0.99335	0.46563	11	24142379	24142380	ENSMUST00000127494	+	ENSMUSG00000000861	Bcl11a	protein_coding	14025
11	24400180	24403438	0.335147	0.176418	0.00415009	-0.308222	11	24142379	24142380	ENSMUST00000127494	+	ENSMUSG00000000861	Bcl11a	protein_coding	14025
11	25054519	25058270	0.33375	-0.0720627	0.177371	-0.205785	11	25620097	25620098	ENSMUST00000144503	-	ENSMUSG00000032985	5730522E02Rik	protein_coding	NA
11	32084751	32089492	0.433422	-0.209688	-0.223425	-0.273877	11	32000502	32000503	ENSMUST00000093219	+	ENSMUSG00000020297	Nsg2	protein_coding	18197
11	32156003	32161082	0.287456	0.449571	0.246089	0.328575	11	32200221	32200222	ENSMUST00000145401	-	ENSMUSG00000020279	Il9r	protein_coding	16199
11	34312468	34315734	0.470143	-0.0489235	-0.191213	0.181246	11	34312636	34312637	ENSMUST00000157036	-	ENSMUSG00000020143	Dock2	protein_coding	94176
11	35299160	35301573	0.40725	0.0920195	0.183678	-0.262898	11	35177783	35177784	ENSMUST00000153098	+	ENSMUSG00000056427	Slit3	protein_coding	20564
11	35854553	35858377	0.660058	0.166083	0.811197	0.220056	11	35853553	35853554	ENSMUST00000131001	-	ENSMUSG00000018849	Wwc1	protein_coding	211652
11	36031651	36033403	0.749227	0.255111	0.26899	0.17084	11	35980526	35980527	ENSMUST00000018993	-	ENSMUSG00000018849	Wwc1	protein_coding	211652
11	36036104	36042458	0.314527	0.219417	0.421653	0.460013	11	35980526	35980527	ENSMUST00000018993	-	ENSMUSG00000018849	Wwc1	protein_coding	211652
11	36045920	36051721	0.175819	0.29774	0.106405	-0.259912	11	35980526	35980527	ENSMUST00000018993	-	ENSMUSG00000018849	Wwc1	protein_coding	211652
11	36121523	36123936	0.917123	0.85208	1.3695	-0.225025	11	35980526	35980527	ENSMUST00000018993	-	ENSMUSG00000018849	Wwc1	protein_coding	211652
11	36148972	36151770	0.436398	-0.322141	-0.537614	-0.185499	11	35980526	35980527	ENSMUST00000018993	-	ENSMUSG00000018849	Wwc1	protein_coding	211652
11	36755383	36759072	0.0864299	0.630944	-0.644298	-0.672263	11	36677744	36677745	ENSMUST00000149787	-	ENSMUSG00000049336	Tenm2	protein_coding	23964
11	37676791	37678490	0.823153	0.401168	-0.339995	-0.516866	11	37235963	37235964	ENSMUST00000157030	-	ENSMUSG00000049336	Tenm2	protein_coding	23964
11	43720807	43722237	0.379367	-0.254999	-0.125922	-0.11531	11	43717656	43717657	ENSMUST00000130467	+	ENSMUSG00000044950	Pwwp2a	protein_coding	70802
11	44783371	44786244	1.12951	0.675305	0.848473	0.493572	11	44912138	44912139	ENSMUST00000140822	+	ENSMUSG00000057098	Ebf1	protein_coding	13591
11	45881565	45883766	1.51757	0.345459	0.373291	-0.367624	11	45882397	45882398	ENSMUST00000133715	+	ENSMUSG00000006169	Clint1	protein_coding	216705
11	48121594	48123373	0.0622355	-0.400115	-0.405091	-0.161773	11	47988968	47988969	ENSMUST00000128558	-	ENSMUSG00000020354	Sgcd	protein_coding	24052
11	49229159	49231301	0.218775	-0.190762	-0.162616	-0.119784	11	49244191	49244192	ENSMUST00000167400	+	ENSMUSG00000020346	Mgat1	protein_coding	17308
11	49653723	49657298	0.00246769	-0.0448993	-0.0800948	-0.266323	11	49663610	49663611	ENSMUST00000043873	+	ENSMUSG00000064057	Scgb3a1	protein_coding	68662
11	51525727	51526596	1.18542	-0.0288423	0.0657491	-0.471634	11	51574432	51574433	ENSMUST00000151098	+	ENSMUSG00000063564	Col23a1	protein_coding	237759
11	52106767	52110523	0.438283	-0.0592098	0.0597753	-0.204583	11	52098681	52098682	ENSMUST00000020608	+	ENSMUSG00000020349	Ppp2ca	protein_coding	19052
11	52446389	52447486	1.23145	0.788425	1.09014	-0.401102	11	52396646	52396647	ENSMUST00000136303	+	ENSMUSG00000036275	9530068E07Rik	protein_coding	213673
11	52937320	52939875	0.669777	1.35067	0.673907	0.740575	11	52764634	52764635	ENSMUST00000036796	+	ENSMUSG00000036264	Fstl4	protein_coding	320027
11	53519135	53521743	0.948217	1.00712	0.788666	0.961453	11	53519257	53519258	ENSMUST00000142800	+	ENSMUSG00000018398	2008-09-01	protein_coding	20362
11	53761117	53765133	0.507812	0.650071	0.614993	-0.0886601	11	53770014	53770015	ENSMUST00000108920	+	ENSMUSG00000018899	Irf1	protein_coding	16362
11	54098945	54104117	0.126881	0.0590249	-0.242992	-0.153271	11	54100095	54100096	ENSMUST00000151218	+	ENSMUSG00000018906	P4ha2	protein_coding	18452
11	54864960	54867355	1.00708	0.642235	0.48105	0.297039	11	54866383	54866384	ENSMUST00000020504	+	ENSMUSG00000020267	Hint1	protein_coding	15254
11	55460896	55462138	0.789535	1.16677	0.16194	0.463151	11	55461196	55461197	ENSMUST00000138412	-	ENSMUSG00000018585	Atox1	protein_coding	11927
11	55468092	55471287	0.760411	0.364505	0.262639	-0.376352	11	55469685	55469686	ENSMUST00000018727	+	ENSMUSG00000018583	G3bp1	protein_coding	27041
11	56236874	56238971	0.00401526	-0.685958	-0.166235	-0.51706	11	56041009	56041010	ENSMUST00000037682	-	ENSMUSG00000037393	Nmur2	protein_coding	216749
11	56742061	56745638	0.609184	0.116074	-0.0827501	-0.229127	11	57011387	57011388	ENSMUST00000125292	+	ENSMUSG00000020524	Gria1	protein_coding	14799
11	60129394	60131451	0.59823	-0.134937	0.1873	0.0388216	11	60140082	60140083	ENSMUST00000171108	+	ENSMUSG00000062115	Rai1	protein_coding	19377
11	60207778	60208290	1.52448	0.575211	0.487432	-0.204744	11	60207187	60207188	ENSMUST00000134660	-	ENSMUSG00000020538	Srebf1	protein_coding	20787
11	60725915	60728532	0.786866	0.404805	0.421838	0.0250566	11	60727222	60727223	ENSMUST00000137226	-	ENSMUSG00000002812	Flii	protein_coding	14248
11	61683072	61685399	0.697751	0.0871147	-0.119125	-0.149957	11	61684091	61684092	ENSMUST00000070453	+	ENSMUSG00000042377	Fam83g	protein_coding	69640
11	62079284	62082981	0.227216	-0.0768731	-0.209614	-0.279595	11	62077097	62077098	ENSMUST00000202179	+	ENSMUSG00000042331	Specc1	protein_coding	432572
11	62195145	62198266	0.928338	0.436002	0.235854	-0.107583	11	62248984	62248985	ENSMUST00000018644	+	ENSMUSG00000018500	Adora2b	protein_coding	11541
11	62537290	62540646	0.662726	0.255035	0.389649	-0.249575	11	62538484	62538485	ENSMUST00000123542	-	ENSMUSG00000018509	Cenpv	protein_coding	73139
11	62965886	62968555	0.606928	0.272965	0.13159	0.225915	11	62951193	62951194	ENSMUST00000035854	+	ENSMUSG00000042200	Cdrt4	protein_coding	66338
11	63349430	63352743	0.827091	0.540376	0.0489749	-0.364708	11	63133068	63133069	ENSMUST00000108700	+	ENSMUSG00000018217	Pmp22	protein_coding	18858
11	63775803	63781396	0.125845	-0.240878	-0.184365	-0.0383374	11	63922289	63922290	ENSMUST00000094103	-	ENSMUSG00000070407	Hs3st3b1	protein_coding	54710
11	64487726	64491968	0.19512	0.310478	0.74146	-0.120476	11	64436652	64436653	ENSMUST00000177999	-	ENSMUSG00000095224	F930015N05Rik	protein_coding	NA
11	64845301	64846357	0.699638	0.295605	-0.0382803	-0.39845	11	64979038	64979039	ENSMUST00000071891	+	ENSMUSG00000020549	Elac2	protein_coding	68626
11	65806153	65807715	0.417985	1.07156	0.370773	0.626953	11	65807175	65807176	ENSMUST00000071465	+	ENSMUSG00000018347	Zkscan6	protein_coding	52712
11	67001299	67002767	0.31301	-0.457509	0.0725286	-0.093109	11	67025154	67025155	ENSMUST00000061786	+	ENSMUSG00000050270	Tmem220	protein_coding	338369
11	67010303	67012363	0.0833345	0.263954	0.371236	-0.15649	11	67025154	67025155	ENSMUST00000061786	+	ENSMUSG00000050270	Tmem220	protein_coding	338369
11	68382548	68386487	0.508166	0.685924	0.572171	0.194353	11	68386825	68386826	ENSMUST00000021284	-	ENSMUSG00000020902	Ntn1	protein_coding	18208
11	68397282	68400880	0.462675	0.585515	0.579831	0.346849	11	68400822	68400823	ENSMUST00000108674	-	ENSMUSG00000020902	Ntn1	protein_coding	18208
11	68591994	68592486	1.85709	-0.0825569	-0.226065	-0.217618	11	68594055	68594056	ENSMUST00000102612	+	ENSMUSG00000045915	Ccdc42	protein_coding	276920
11	68691666	68694281	0.389823	0.890389	0.173051	0.947815	11	68691915	68691916	ENSMUST00000102611	+	ENSMUSG00000020900	Myh10	protein_coding	77579
11	69015339	69015851	1.34153	0.848324	0.227996	-0.018582	11	69015911	69015912	ENSMUST00000021278	+	ENSMUSG00000020898	Ctc1	protein_coding	68964
11	69066170	69068461	0.637834	0.430261	-0.0440026	-0.421782	11	69070806	69070807	ENSMUST00000075980	+	ENSMUSG00000020895	Tmem107	protein_coding	66910
11	69072233	69074296	1.36177	0.862008	0.437747	-0.31754	11	69071302	69071303	ENSMUST00000125215	+	ENSMUSG00000020895	Tmem107	protein_coding	66910
11	69574401	69576515	0.249268	-0.630125	0.176537	-0.0843543	11	69579323	69579324	ENSMUST00000048139	-	ENSMUSG00000041346	Wrap53	protein_coding	216853
11	69580984	69582116	1.4758	0.80725	0.367945	0.21649	11	69580405	69580406	ENSMUST00000108657	+	ENSMUSG00000059552	Trp53	protein_coding	22059
11	69754570	69761297	0.277082	0.336959	0.603211	-0.166483	11	69758222	69758223	ENSMUST00000071213	-	ENSMUSG00000005198	Polr2a	protein_coding	20020
11	70236461	70237741	0.621716	0.0433508	0.0846398	-0.267813	11	70236903	70236904	ENSMUST00000134700	-	ENSMUSG00000020831	0610010K14Rik	protein_coding	104457
11	70407681	70410285	0.543005	0.104123	0.205875	0.492313	11	70410027	70410028	ENSMUST00000019065	-	ENSMUSG00000018921	Pelp1	protein_coding	75273
11	70430600	70435656	0.0959357	0.552787	0.283064	0.161202	11	70432635	70432636	ENSMUST00000124112	+	ENSMUSG00000060216	Arrb2	protein_coding	216869
11	70731308	70731603	1.61137	0.032261	-0.172119	-0.409071	11	70700650	70700651	ENSMUST00000137119	+	ENSMUSG00000020821	Kif1c	protein_coding	16562
11	71413253	71416040	0.502887	1.60916	1.00677	1.36417	11	71230732	71230733	ENSMUST00000108516	-	ENSMUSG00000070390	Nlrp1b	protein_coding	637515
11	71446851	71448060	0.819981	0.770972	0.737256	-0.323103	11	71230732	71230733	ENSMUST00000108516	-	ENSMUSG00000070390	Nlrp1b	protein_coding	637515
11	71495514	71501830	0.498818	0.250875	0.449859	0.0190016	11	71749920	71749921	ENSMUST00000150531	+	ENSMUSG00000020811	Wscd1	protein_coding	216881
11	72115576	72118042	0.336072	0.507686	0.362687	-0.303144	11	72135720	72135721	ENSMUST00000108508	-	ENSMUSG00000040543	Pitpnm3	protein_coding	327958
11	73259890	73261128	0.257557	-0.32056	-0.0526252	-0.0939095	11	73267388	73267389	ENSMUST00000049676	+	ENSMUSG00000043029	Trpv3	protein_coding	246788
11	74719249	74723624	0.844244	0.628385	0.74222	-0.226858	11	74723170	74723171	ENSMUST00000155493	-	ENSMUSG00000020745	Pafah1b1	protein_coding	18472
11	75169050	75174371	0.260768	0.504505	0.239823	0.0252142	11	75169518	75169519	ENSMUST00000055619	-	ENSMUSG00000043099	Hic1	protein_coding	15248
11	76259643	76264645	0.223655	-0.00432387	-0.25529	0.195043	11	76249212	76249213	ENSMUST00000155526	+	ENSMUSG00000038046	Mrm3	protein_coding	67390
11	76567239	76572532	0.21742	0.122702	0.327581	0.13709	11	76571534	76571535	ENSMUST00000072740	-	ENSMUSG00000017631	Abr	protein_coding	109934
11	77826062	77827681	0.7364	0.0929012	0.416944	0.114232	11	77824554	77824555	ENSMUST00000154892	+	ENSMUSG00000000631	Myo18a	protein_coding	360013
11	77896250	77897829	0.62956	0.779177	0.818313	0.86231	11	77894095	77894096	ENSMUST00000017597	-	ENSMUSG00000017453	Pipox	protein_coding	19193
11	77922937	77930877	0.604816	0.233015	0.0496098	-0.00372657	11	77930800	77930801	ENSMUST00000093995	+	ENSMUSG00000000632	Sez6	protein_coding	20370
11	78560195	78562367	0.749349	0.265543	-0.352526	0.0252436	11	78568915	78568916	ENSMUST00000165475	-	ENSMUSG00000017376	Nlk	protein_coding	18099
11	78788735	78792997	0.674697	1.00281	0.983684	1.16112	11	78826584	78826585	ENSMUST00000147875	+	ENSMUSG00000072640	Lyrm9	protein_coding	66274
11	79701331	79706312	0.412485	0.778671	0.448071	-0.0827268	11	79660562	79660563	ENSMUST00000155381	+	ENSMUSG00000017639	Rab11fip4	protein_coding	268451
11	79842087	79844948	0.250572	-0.337998	-0.148938	-0.203118	11	79942263	79942264	ENSMUST00000131921	-	ENSMUSG00000035575	Utp6	protein_coding	216987
11	80089476	80091597	1.17134	0.329295	-0.0692852	-0.132074	11	80089400	80089401	ENSMUST00000017694	+	ENSMUSG00000017550	Atad5	protein_coding	237877
11	80830911	80832866	0.326272	-0.42664	-0.518088	-0.560319	11	80810175	80810176	ENSMUST00000040865	+	ENSMUSG00000035413	Tmem98	protein_coding	103743
11	80903505	80904284	0.807928	0.297798	0.246602	0.349643	11	80858372	80858373	ENSMUST00000103222	+	ENSMUSG00000053184	Spaca3	protein_coding	75622
11	80939520	80940011	0.671752	0.0273788	-0.813138	-0.726149	11	80858372	80858373	ENSMUST00000103222	+	ENSMUSG00000053184	Spaca3	protein_coding	75622
11	81714285	81716640	0.367912	0.27889	0.0913333	-0.610798	11	81860673	81860674	ENSMUST00000126433	+	ENSMUSG00000020703	5530401A14Rik	protein_coding	NA
11	82625227	82627730	0.73888	0.158083	-0.122942	0.144762	11	82764305	82764306	ENSMUST00000021040	-	ENSMUSG00000020698	Cct6b	protein_coding	12467
11	82802877	82806372	0.307976	0.154596	-0.28684	-0.321523	11	82798349	82798350	ENSMUST00000172837	+	ENSMUSG00000020697	Lig3	protein_coding	16882
11	82887856	82889931	0.450397	0.463514	-0.172559	0.699943	11	82890588	82890589	ENSMUST00000021033	-	ENSMUSG00000018841	Rad51d	protein_coding	19364
11	82913658	82917077	0.246722	-0.128244	0.357414	0.10958	11	82911253	82911254	ENSMUST00000018989	+	ENSMUSG00000018845	Unc45b	protein_coding	217012
11	83269749	83271899	0.567621	0.261073	0.0867228	0.739495	11	83286725	83286726	ENSMUST00000163961	-	ENSMUSG00000082101	Slfn14	protein_coding	237890
11	83298291	83304148	0.237396	0.214369	-0.0161477	-0.0807565	11	83298894	83298895	ENSMUST00000175741	-	ENSMUSG00000018733	Pex12	protein_coding	103737
11	83492829	83494717	0.299977	0.257598	-0.130367	-0.830531	11	83489027	83489028	ENSMUST00000133170	+	ENSMUSG00000020680	Taf15	protein_coding	70439
11	83753176	83754619	0.73079	0.752678	-0.276432	-0.059754	11	83753696	83753697	ENSMUST00000001002	+	ENSMUSG00000000976	Heatr6	protein_coding	217026
11	84322817	84325251	0.68762	0.200287	0.226641	-0.311366	11	84280455	84280456	ENSMUST00000183887	+	ENSMUSG00000020532	Acaca	protein_coding	107476
11	84907638	84909440	0.280817	-0.418135	0.202133	0.284807	11	84916304	84916305	ENSMUST00000127838	-	ENSMUSG00000020526	Znhit3	protein_coding	448850
11	85232809	85235611	1.06839	1.11426	0.770466	-0.770454	11	85235129	85235130	ENSMUST00000018625	-	ENSMUSG00000018481	Appbp2	protein_coding	66884
11	85732665	85735052	0.473441	0.666863	-0.512849	-0.289857	11	85801821	85801822	ENSMUST00000149662	+	ENSMUSG00000059439	Bcas3	protein_coding	192197
11	86159447	86160395	0.877389	0.194892	-0.185427	-0.418332	11	86201163	86201164	ENSMUST00000149748	-	ENSMUSG00000034329	Brip1	protein_coding	237911
11	87085645	87087653	0.235678	0.404627	-0.208533	0.182178	11	87086773	87086774	ENSMUST00000020801	-	ENSMUSG00000020495	Smg8	protein_coding	74133
11	87108141	87112588	0.334525	0.790365	0.49608	0.158955	11	87108707	87108708	ENSMUST00000051395	-	ENSMUSG00000020493	Prr11	protein_coding	270906
11	87447045	87448363	1.50384	0.0741646	-0.157055	-0.860892	11	87427591	87427592	ENSMUST00000156483	+	ENSMUSG00000010342	Tex14	protein_coding	83560
11	88275676	88277187	1.53988	0.923535	0.896635	0.0872105	11	88294058	88294059	ENSMUST00000037268	+	ENSMUSG00000034031	Ccdc182	protein_coding	74297
11	88345418	88351234	0.562038	0.278013	-0.0742247	0.0272307	11	88294058	88294059	ENSMUST00000037268	+	ENSMUSG00000034031	Ccdc182	protein_coding	74297
11	88388192	88393090	0.730572	0.513904	0.392017	-0.27786	11	88294058	88294059	ENSMUST00000037268	+	ENSMUSG00000034031	Ccdc182	protein_coding	74297
11	88420228	88425125	0.421273	0.395043	0.634371	0.512008	11	88294058	88294059	ENSMUST00000037268	+	ENSMUSG00000034031	Ccdc182	protein_coding	74297
11	88459540	88460703	1.91391	1.86722	1.27873	1.5905	11	88590146	88590147	ENSMUST00000148013	-	ENSMUSG00000069769	Msi2	protein_coding	76626
11	88461712	88468760	0.486211	0.0882826	0.263671	-0.168334	11	88590146	88590147	ENSMUST00000148013	-	ENSMUSG00000069769	Msi2	protein_coding	76626
11	88479051	88484224	1.3345	1.2343	1.44025	1.00349	11	88590146	88590147	ENSMUST00000148013	-	ENSMUSG00000069769	Msi2	protein_coding	76626
11	88488534	88490034	0.762327	0.742296	1.413	0.325985	11	88590146	88590147	ENSMUST00000148013	-	ENSMUSG00000069769	Msi2	protein_coding	76626
11	88520358	88526488	0.303656	0.481809	0.525093	-0.0746654	11	88590146	88590147	ENSMUST00000148013	-	ENSMUSG00000069769	Msi2	protein_coding	76626
11	88577068	88587045	0.565731	0.554558	0.356753	0.234731	11	88590146	88590147	ENSMUST00000148013	-	ENSMUSG00000069769	Msi2	protein_coding	76626
11	88588135	88591516	0.654311	0.999966	0.971226	0.956276	11	88590146	88590147	ENSMUST00000148013	-	ENSMUSG00000069769	Msi2	protein_coding	76626
11	88594095	88594382	1.31786	0.743857	0.937571	0.766143	11	88590146	88590147	ENSMUST00000148013	-	ENSMUSG00000069769	Msi2	protein_coding	76626
11	88609424	88614314	0.244313	0.144098	0.254616	-0.066362	11	88590146	88590147	ENSMUST00000148013	-	ENSMUSG00000069769	Msi2	protein_coding	76626
11	88617703	88625954	0.395991	0.64457	0.549648	0.403961	11	88590146	88590147	ENSMUST00000148013	-	ENSMUSG00000069769	Msi2	protein_coding	76626
11	88681251	88687028	0.789847	0.68097	0.832655	0.351768	11	88718100	88718101	ENSMUST00000092794	-	ENSMUSG00000069769	Msi2	protein_coding	76626
11	88714118	88715442	1.26969	0.522394	0.501049	-0.0140793	11	88718100	88718101	ENSMUST00000092794	-	ENSMUSG00000069769	Msi2	protein_coding	76626
11	88717316	88720223	0.401483	0.681882	0.916739	-0.0489608	11	88718100	88718101	ENSMUST00000092794	-	ENSMUSG00000069769	Msi2	protein_coding	76626
11	88759071	88760603	0.63548	-0.50602	0.795839	0.396682	11	88718512	88718513	ENSMUST00000144699	-	ENSMUSG00000069769	Msi2	protein_coding	76626
11	88972009	88975122	0.401272	0.302348	0.385191	-0.264918	11	88973935	88973936	ENSMUST00000036649	+	ENSMUSG00000033983	Coil	protein_coding	12812
11	89261700	89264686	0.909897	0.91212	0.429954	0.770502	11	89302331	89302332	ENSMUST00000061728	-	ENSMUSG00000048616	Nog	protein_coding	18121
11	89606817	89609016	0.313998	0.0762556	-0.306803	-0.637265	11	89538555	89538556	ENSMUST00000169201	-	ENSMUSG00000047773	Ankfn1	protein_coding	382543
11	89664539	89667389	0.185664	0.398639	0.427534	-0.326684	11	89696844	89696845	ENSMUST00000128717	-	ENSMUSG00000047773	Ankfn1	protein_coding	382543
11	89862467	89863838	0.451541	0.0366098	-0.177136	-0.216524	11	89777652	89777653	ENSMUST00000207171	-	ENSMUSG00000047773	Ankfn1	protein_coding	382543
11	90368399	90372152	0.808932	1.12275	0.695504	0.911933	11	90381934	90381935	ENSMUST00000137957	-	ENSMUSG00000003949	Hlf	protein_coding	217082
11	90685470	90689423	0.396254	0.46772	0.137621	0.130944	11	90687578	90687579	ENSMUST00000107869	-	ENSMUSG00000020541	Tom1l1	protein_coding	71943
11	91096620	91099506	0.374539	0.193893	0.0866483	-0.781463	11	90688365	90688366	ENSMUST00000131055	-	ENSMUSG00000020541	Tom1l1	protein_coding	71943
11	91342592	91343704	1.75669	0.87546	0.229197	-0.843779	11	91577557	91577558	ENSMUST00000061019	-	ENSMUSG00000046755	Kif2b	protein_coding	73470
11	94042973	94046717	0.890827	0.463957	0.740046	0.418124	11	94043570	94043571	ENSMUST00000156019	+	ENSMUSG00000020859	Spag9	protein_coding	70834
11	94324492	94332257	0.683431	0.800419	0.580156	0.333932	11	94328001	94328002	ENSMUST00000107818	+	ENSMUSG00000020864	Ankrd40	protein_coding	71452
11	95076473	95078050	0.37898	0.453325	0.122963	-0.457326	11	95076713	95076714	ENSMUST00000001548	-	ENSMUSG00000001507	Itga3	protein_coding	16400
11	95105829	95107342	0.712465	0.613034	-0.146453	-0.0504415	11	95120119	95120120	ENSMUST00000092768	+	ENSMUSG00000001510	Dlx3	protein_coding	13393
11	95118979	95122400	0.420208	0.232939	-0.0597954	-0.0781143	11	95120119	95120120	ENSMUST00000092768	+	ENSMUSG00000001510	Dlx3	protein_coding	13393
11	95211126	95212120	0.40989	-0.623739	-0.298916	-0.231285	11	95261529	95261530	ENSMUST00000021242	+	ENSMUSG00000020872	Tac4	protein_coding	93670
11	95858225	95861356	0.778656	0.496625	0.447265	0.0583702	11	95843609	95843610	ENSMUST00000107708	+	ENSMUSG00000038811	Gngt2	protein_coding	14710
11	96000007	96001373	0.721781	0.817001	0.371892	0.500928	11	96005939	96005940	ENSMUST00000013559	-	ENSMUSG00000013415	Igf2bp1	protein_coding	140486
11	96090684	96092080	0.113567	-0.0830516	0.298801	-0.348875	11	96075669	96075670	ENSMUST00000090541	-	ENSMUSG00000006057	Atp5g1	protein_coding	11951
11	96871838	96872930	0.609861	0.52561	0.752358	0.633865	11	96854131	96854132	ENSMUST00000147710	+	ENSMUSG00000018672	Copz2	protein_coding	56358
11	97629575	97629917	1.602	0.991	0.466	-0.006	11	97629701	97629702	ENSMUST00000052281	-	ENSMUSG00000043439	Epop	protein_coding	103551
11	97698046	97704480	0.486944	0.0746467	0.0725019	-0.194459	11	97699383	97699384	ENSMUST00000179765	-	ENSMUSG00000018537	Pcgf2	protein_coding	22658
11	97806688	97813556	0.335466	0.278161	0.705355	-0.0170178	11	97806502	97806503	ENSMUST00000153520	+	ENSMUSG00000038366	Lasp1	protein_coding	16796
11	97817883	97821856	0.405702	-0.0289318	0.652826	-0.455835	11	97815248	97815249	ENSMUST00000155762	+	ENSMUSG00000038366	Lasp1	protein_coding	16796
11	97840048	97844210	0.530871	0.566631	0.721941	0.544923	11	97840780	97840781	ENSMUST00000054783	+	ENSMUSG00000050538	B230217C12Rik	protein_coding	68127
11	98281836	98284369	0.943512	1.19038	1.10448	0.869373	11	98263502	98263503	ENSMUST00000125152	+	ENSMUSG00000003119	Cdk12	protein_coding	69131
11	98682488	98684126	0.81859	0.156258	-0.308792	-0.435115	11	98682554	98682555	ENSMUST00000017365	+	ENSMUSG00000017221	Psmd3	protein_coding	22123
11	98866278	98870281	0.41488	0.0306827	0.211131	0.0117559	11	98864117	98864118	ENSMUST00000132006	+	ENSMUSG00000038013	Wipf2	protein_coding	68524
11	98941705	98942650	1.28971	0.121813	0.813756	0.565527	11	98939712	98939713	ENSMUST00000147985	+	ENSMUSG00000037992	Rara	protein_coding	19401
11	98960371	98963737	0.306264	0.344685	-0.0386405	-0.393387	11	98960412	98960413	ENSMUST00000107473	+	ENSMUSG00000037992	Rara	protein_coding	19401
11	99969588	99972037	0.280704	0.00128991	-0.18519	-0.430257	11	99979052	99979053	ENSMUST00000105051	-	ENSMUSG00000078254	Krtap29-1	protein_coding	NA
11	100319625	100324500	0.210473	-0.221823	0.286792	0.0486355	11	100319885	100319886	ENSMUST00000049385	+	ENSMUSG00000035530	Eif1	protein_coding	20918
11	100595699	100597328	0.555255	-0.479019	-0.203777	-0.272923	11	100596707	100596708	ENSMUST00000148098	-	ENSMUSG00000014195	Dnajc7	protein_coding	56354
11	101080584	101082376	0.386488	-0.183903	0.166117	0.234455	11	101082565	101082566	ENSMUST00000001806	+	ENSMUSG00000001755	Coasy	protein_coding	71743
11	101477011	101480479	0.501238	0.299977	0.476911	0.406359	11	101468175	101468176	ENSMUST00000001347	+	ENSMUSG00000001313	Rnd2	protein_coding	11858
11	101657422	101659259	1.12578	1.05449	1.00755	0.444449	11	101665541	101665542	ENSMUST00000039388	+	ENSMUSG00000034936	Arl4d	protein_coding	80981
11	101929209	101930095	0.3704	0.143514	-0.311178	-0.23562	11	101894373	101894374	ENSMUST00000057054	-	ENSMUSG00000001493	Meox1	protein_coding	17285
11	102187955	102190925	0.626332	0.156343	0.27711	0.00503805	11	102189620	102189621	ENSMUST00000070334	+	ENSMUSG00000034793	G6pc3	protein_coding	68401
11	102297570	102298163	1.24848	0.00751265	-0.105929	-0.901275	11	102296630	102296631	ENSMUST00000073234	-	ENSMUSG00000059995	Atxn7l3	protein_coding	217218
11	102319592	102322101	0.713426	0.662352	0.423428	0.73069	11	102319741	102319742	ENSMUST00000173870	-	ENSMUSG00000020923	Ubtf	protein_coding	21429
11	102405774	102410453	0.379565	0.318999	-0.00666061	-0.265716	11	102406807	102406808	ENSMUST00000147160	-	ENSMUSG00000018677	Slc25a39	protein_coding	68066
11	102578177	102580902	0.805038	2.07609	1.46514	1.28392	11	102579118	102579119	ENSMUST00000107080	-	ENSMUSG00000078640	Gm11627	protein_coding	NA
11	102601019	102605482	0.640094	1.2165	0.957643	0.84764	11	102604396	102604397	ENSMUST00000057893	+	ENSMUSG00000050288	Fzd2	protein_coding	57265
11	102739059	102740075	0.69052	0.71612	0.344902	0.13887	11	102761439	102761440	ENSMUST00000068150	+	ENSMUSG00000020926	Adam11	protein_coding	11488
11	102892824	102893728	1.31403	0.124287	1.03465	-0.176361	11	102897130	102897131	ENSMUST00000067444	-	ENSMUSG00000020932	Gfap	protein_coding	14580
11	102962741	102964432	0.760477	0.91894	0.406294	0.0159154	11	102946687	102946688	ENSMUST00000057849	-	ENSMUSG00000045532	C1ql1	protein_coding	23829
11	103840293	103842801	0.55948	1.16752	1.24928	0.763264	11	103827430	103827431	ENSMUST00000146036	-	ENSMUSG00000034187	Nsf	protein_coding	18195
11	106036287	106039201	0.343427	-0.0144259	0.12423	-0.57931	11	106036872	106036873	ENSMUST00000058438	+	ENSMUSG00000049354	Dcaf7	protein_coding	71833
11	107249431	107251422	0.484332	-0.152607	-0.157719	-0.175077	11	107189380	107189381	ENSMUST00000018577	-	ENSMUSG00000018433	Nol11	protein_coding	68979
11	107315339	107317108	0.361113	0.279223	-0.0622058	0.0656501	11	107337525	107337526	ENSMUST00000146680	-	ENSMUSG00000040430	Pitpnc1	protein_coding	71795
11	107468325	107473492	0.406391	0.437554	0.175681	-0.109593	11	107470698	107470699	ENSMUST00000103064	-	ENSMUSG00000040430	Pitpnc1	protein_coding	71795
11	107545041	107548171	0.528746	0.191617	0.521652	-0.381897	11	107547930	107547931	ENSMUST00000141730	+	ENSMUSG00000020721	Helz	protein_coding	78455
11	107776273	107779078	0.696682	1.29037	0.822046	0.624443	11	107794556	107794557	ENSMUST00000021066	-	ENSMUSG00000020723	Cacng4	protein_coding	54377
11	108423278	108426011	0.766673	0.562505	0.105248	-0.0419437	11	108425192	108425193	ENSMUST00000150863	+	ENSMUSG00000020728	Cep112	protein_coding	76380
11	108797277	108800720	0.304951	0.469613	-0.205446	-0.0204342	11	108752205	108752206	ENSMUST00000132978	+	ENSMUSG00000020728	Cep112	protein_coding	76380
11	108804487	108807541	0.36036	-0.119888	-0.268255	-0.229536	11	108752205	108752206	ENSMUST00000132978	+	ENSMUSG00000020728	Cep112	protein_coding	76380
11	109357738	109363415	0.919804	0.701892	0.488952	0.135673	11	109362831	109362832	ENSMUST00000020930	+	ENSMUSG00000020611	Gna13	protein_coding	14674
11	109993352	109996551	0.169929	0.84642	0.357679	0.546721	11	109995742	109995743	ENSMUST00000106669	-	ENSMUSG00000020620	Abca8b	protein_coding	27404
11	110447970	110449651	0.150836	-0.548866	0.19938	-0.304104	11	110477377	110477378	ENSMUST00000146540	+	ENSMUSG00000020623	Map2k6	protein_coding	26399
11	110799250	110801387	0.761001	0.893046	0.821162	-0.292085	11	110968033	110968034	ENSMUST00000106636	+	ENSMUSG00000051497	Kcnj16	protein_coding	16517
11	111820583	111822847	0.507223	-0.482425	-0.286856	-0.0497615	11	111066164	111066165	ENSMUST00000042970	+	ENSMUSG00000041695	Kcnj2	protein_coding	16518
11	111891884	111896174	0.172857	-0.130751	-0.304957	-0.633864	11	111066164	111066165	ENSMUST00000042970	+	ENSMUSG00000041695	Kcnj2	protein_coding	16518
11	112756481	112757594	0.281801	-0.585588	-0.177073	-0.460019	11	112782224	112782225	ENSMUST00000000579	+	ENSMUSG00000000567	Sox9	protein_coding	20682
11	113103669	113105949	0.519928	-0.049657	0.182222	0.270968	11	112782224	112782225	ENSMUST00000000579	+	ENSMUSG00000000567	Sox9	protein_coding	20682
11	113117658	113118632	0.952378	-0.0735595	-0.107902	0.0497279	11	112782224	112782225	ENSMUST00000000579	+	ENSMUSG00000000567	Sox9	protein_coding	20682
11	113155389	113159873	0.354153	0.518993	0.175221	0.233205	11	112782224	112782225	ENSMUST00000000579	+	ENSMUSG00000000567	Sox9	protein_coding	20682
11	113281761	113286802	0.233133	0.284308	0.245569	0.324981	11	113565755	113565756	ENSMUST00000071539	-	ENSMUSG00000041654	Slc39a11	protein_coding	69806
11	113681308	113683495	0.470996	0.397767	0.124424	-0.0582748	11	113684154	113684155	ENSMUST00000120194	-	ENSMUSG00000041629	Fam104a	protein_coding	28081
11	114401318	114403239	0.388476	-0.13416	0.620535	0.686886	11	114668524	114668525	ENSMUST00000106602	+	ENSMUSG00000057322	Rpl38	protein_coding	67671
11	115230386	115233627	0.518946	1.09654	-0.0340703	0.638553	11	115265428	115265429	ENSMUST00000003351	-	ENSMUSG00000020734	Grin2c	protein_coding	14813
11	115246439	115252308	0.405692	-0.11929	0.103562	0.106325	11	115265428	115265429	ENSMUST00000003351	-	ENSMUSG00000020734	Grin2c	protein_coding	14813
11	115408815	115414489	0.4676	0.36493	0.660874	0.379443	11	115409861	115409862	ENSMUST00000155134	+	ENSMUSG00000018858	Mrpl58	protein_coding	68572
11	115578114	115583033	0.190786	-0.0917859	-0.191305	-0.144576	11	115580504	115580505	ENSMUST00000143351	+	ENSMUSG00000020739	Nup85	protein_coding	445007
11	115640933	115642529	0.385171	-0.560377	0.0335125	0.0712594	11	115628294	115628295	ENSMUST00000178003	-	ENSMUSG00000020744	Slc25a19	protein_coding	67283
11	115941735	115944657	0.327912	-0.00738912	0.184469	0.216702	11	115933674	115933675	ENSMUST00000021101	+	ENSMUSG00000020755	Sap30bp	protein_coding	57230
11	116086605	116089038	0.658947	0.330628	0.0717579	-0.511306	11	116086971	116086972	ENSMUST00000129532	-	ENSMUSG00000034341	Wbp2	protein_coding	22378
11	116659571	116662362	-0.0288083	0.221458	-0.16855	0.0660032	11	116657156	116657157	ENSMUST00000156088	+	ENSMUSG00000075410	Prcd	protein_coding	100038570
11	117028851	117031753	0.371109	0.17603	0.297206	0.523236	11	116973073	116973074	ENSMUST00000126757	+	ENSMUSG00000043857	Mgat5b	protein_coding	268510
11	117046307	117048129	0.529731	0.429593	0.830563	1.15451	11	117115168	117115169	ENSMUST00000127090	+	ENSMUSG00000020823	Sec14l1	protein_coding	74136
11	117131768	117136749	0.418508	-0.178112	0.0556886	-0.0550685	11	117115252	117115253	ENSMUST00000146585	+	ENSMUSG00000020823	Sec14l1	protein_coding	74136
11	117461832	117462968	0.250244	-0.26949	-0.526988	0.265102	11	117484368	117484369	ENSMUST00000092394	+	ENSMUSG00000069588	Gm11733	protein_coding	NA
11	117625965	117628168	0.64002	0.795265	0.804558	1.29945	11	117654289	117654290	ENSMUST00000026658	+	ENSMUSG00000025571	Tnrc6c	protein_coding	217351
11	119082304	119086447	0.662749	0.267446	0.621546	0.661302	11	119086220	119086221	ENSMUST00000026665	-	ENSMUSG00000039989	Cbx4	protein_coding	12418
11	119088321	119091240	0.535643	0.647601	0.567956	-0.467271	11	119086220	119086221	ENSMUST00000026665	-	ENSMUSG00000039989	Cbx4	protein_coding	12418
11	119126694	119130973	0.740431	0.4554	0.760323	0.268307	11	119086220	119086221	ENSMUST00000026665	-	ENSMUSG00000039989	Cbx4	protein_coding	12418
11	119156143	119160617	1.38287	1.39408	0.979001	0.506984	11	119221975	119221976	ENSMUST00000125856	-	ENSMUSG00000039976	Tbc1d16	protein_coding	207592
11	119286078	119287194	0.760432	-0.125212	0.550315	0.691871	11	119289009	119289010	ENSMUST00000129044	-	ENSMUSG00000025580	Eif4a3	protein_coding	192170
11	119513042	119517665	0.503998	0.587453	0.620366	0.929174	11	119501978	119501979	ENSMUST00000132015	+	ENSMUSG00000039850	Endov	protein_coding	338371
11	119942406	119944054	0.922838	0.437246	0.676522	0.0303186	11	119942763	119942764	ENSMUST00000026436	+	ENSMUSG00000025372	Baiap2	protein_coding	108100
11	120597185	120601468	0.47249	0.182233	0.154014	-0.255402	11	120598230	120598231	ENSMUST00000156685	-	ENSMUSG00000025134	Alyref	protein_coding	21681
11	120676406	120678027	0.223626	-0.55136	-0.308034	-0.291835	11	120676661	120676662	ENSMUST00000106160	+	ENSMUSG00000025142	Aspscr1	protein_coding	68938
12	3893253	3896740	0.492584	0.348039	0.123738	-0.236023	12	3894824	3894825	ENSMUST00000172879	+	ENSMUSG00000020661	Dnmt3a	protein_coding	13435
12	5210470	5213367	-0.0260494	0.20401	-0.0393051	-0.0309327	12	5291380	5291381	ENSMUST00000218384	-	ENSMUSG00000020627	Klhl29	protein_coding	208439
12	5294383	5297226	0.454527	0.17276	0.437173	0.220432	12	5291380	5291381	ENSMUST00000218384	-	ENSMUSG00000020627	Klhl29	protein_coding	208439
12	7402656	7405427	0.66081	0.427232	0.577668	-0.0249592	12	7977648	7977649	ENSMUST00000037811	+	ENSMUSG00000020609	Apob	protein_coding	238055
12	12420518	12423350	0.46278	0.40542	0.618177	-0.0297316	12	12262189	12262190	ENSMUST00000222357	+	ENSMUSG00000020589	Fam49a	protein_coding	76820
12	12576911	12578068	1.03479	-0.00445462	0.247638	-0.614088	12	12262189	12262190	ENSMUST00000222357	+	ENSMUSG00000020589	Fam49a	protein_coding	76820
12	12681677	12686054	0.853189	0.925243	0.61031	-0.00605255	12	12940615	12940616	ENSMUST00000130990	-	ENSMUSG00000037169	Mycn	protein_coding	18109
12	12737413	12742536	0.134929	-0.321153	0.315926	-0.402905	12	12940615	12940616	ENSMUST00000130990	-	ENSMUSG00000037169	Mycn	protein_coding	18109
12	12750555	12754422	0.433621	0.202769	0.0742858	-0.219972	12	12940615	12940616	ENSMUST00000130990	-	ENSMUSG00000037169	Mycn	protein_coding	18109
12	12918135	12920790	0.257761	-0.289891	0.00678569	-0.192049	12	12940615	12940616	ENSMUST00000130990	-	ENSMUSG00000037169	Mycn	protein_coding	18109
12	15615795	15618409	0.990636	0.835127	0.518416	-0.521374	12	15816784	15816785	ENSMUST00000020922	-	ENSMUSG00000020601	Trib2	protein_coding	217410
12	15812710	15818465	0.532052	0.739801	0.613979	0.737549	12	15816784	15816785	ENSMUST00000020922	-	ENSMUSG00000020601	Trib2	protein_coding	217410
12	16090600	16092180	0.575237	-0.110578	-0.176585	-0.0880348	12	15816921	15816922	ENSMUST00000221518	-	ENSMUSG00000020601	Trib2	protein_coding	217410
12	16276392	16279245	0.226116	0.132522	0.169117	0.15091	12	16562037	16562038	ENSMUST00000223129	-	ENSMUSG00000020593	Lpin1	protein_coding	14245
12	17238545	17239941	1.20899	1.35237	0.4379	-0.274434	12	17266545	17266546	ENSMUST00000057288	+	ENSMUSG00000020571	Pdia6	protein_coding	71853
12	17485081	17488460	0.475639	0.532154	0.109006	1.12158	12	17544794	17544795	ENSMUST00000171737	+	ENSMUSG00000011179	Odc1	protein_coding	18263
12	20919512	20921436	0.255558	0.134594	-0.0159818	0.136938	12	20990459	20990460	ENSMUST00000174530	+	ENSMUSG00000052632	Asap2	protein_coding	211914
[truncated: 2,997 more rows]

## Sheet: pTa1_RBPJ
PeakChr	PeakStart	PeakEnd	binding_phes5_notch	binding_phes5_rbpj	binding_pta1_notch	binding_pta1_rbpj	tssChr	tssStart	tssEnd	tssID	tssStrand	ensembl_gene_id	external_gene_name	gene_biotype	entrezgene
[truncated: 5,456 more rows]

[truncated: 1 more sheets: pTa1_Notch]
