# Supplementary material for: Reduced chromatin accessibility correlates with resistance to Notch activation
Source: Nat Commun. 2022 Apr 25;13:2210. doi: 10.1038/s41467-022-29834-z (PMC9039071; doi:10.1038/s41467-022-29834-z)
Supplement: Supplementary file 4 — Supplementary Data 2 [file 41467_2022_29834_MOESM4_ESM.xlsx]

## Sheet: Table S2 - 20200302_UpSetR_LiCo
Genes	Li_RBPJ-ChIP	Li_RNAseq	pHes5_RBPJ-TaDa
Arid5a	1	1	1
Ankrd44	1	1	1
Klf7	1	1	1
Igfbp5	1	1	1
2810459M11Rik	1	1	1
Gpc1	1	1	1
Gli2	1	1	1
Inhbb	1	1	1
Tmem163	1	1	1
Cntn2	1	1	1
Sox13	1	1	1
Btg2	1	1	1
Rgl1	1	1	1
Cacna1e	1	1	1
Lmx1a	1	1	1
Pea15a	1	1	1
Kcnj10	1	1	1
Dusp10	1	1	1
Camk1g	1	1	1
Sash1	1	1	1
Epm2a	1	1	1
Cd164	1	1	1
Nr2e1	1	1	1
Scml4	1	1	1
Lin28b	1	1	1
Grik2	1	1	1
Sh3rf3	1	1	1
P4ha1	1	1	1
Ddit4	1	1	1
Chst3	1	1	1
Cdh23	1	1	1
Ank3	1	1	1
Rfx4	1	1	1
Nav3	1	1	1
Trhde	1	1	1
Srgap1	1	1	1
Ctdsp2	1	1	1
Camk2b	1	1	1
Tns3	1	1	1
Spred2	1	1	1
5730522E02Rik	1	1	1
Cpeb4	1	1	1
Slit3	1	1	1
Mfap4	1	1	1
Adora2b	1	1	1
Ubb	1	1	1
Hs3st3b1	1	1	1
Hic1	1	1	1
Pipox	1	1	1
Rhbdl3	1	1	1
Tob1	1	1	1
Rdm1	1	1	1
Fzd2	1	1	1
Adam11	1	1	1
C1ql1	1	1	1
Mapt	1	1	1
Mrc2	1	1	1
Axin2	1	1	1
Sox9	1	1	1
Fam49a	1	1	1
Ntsr2	1	1	1
Id2	1	1	1
Dgkb	1	1	1
Prkd1	1	1	1
Npas3	1	1	1
Egln3	1	1	1
Zfp36l1	1	1	1
Acot1	1	1	1
Bcl11b	1	1	1
Kif26a	1	1	1
Ptprn2	1	1	1
Gli3	1	1	1
Tubb2b	1	1	1
Nedd9	1	1	1
Id4	1	1	1
Shc3	1	1	1
Gadd45g	1	1	1
Agtpbp1	1	1	1
Nr2f1	1	1	1
Mef2c	1	1	1
Hexb	1	1	1
Adamts6	1	1	1
Flnb	1	1	1
Fezf2	1	1	1
Hacl1	1	1	1
Arhgap22	1	1	1
Samd4	1	1	1
Peli2	1	1	1
Ndrg2	1	1	1
Zfp219	1	1	1
Spata13	1	1	1
Tnfrsf19	1	1	1
Rnaseh2b	1	1	1
Fam167a	1	1	1
Stc1	1	1	1
Pcdh9	1	1	1
Dach1	1	1	1
Dct	1	1	1
Sox21	1	1	1
Myo10	1	1	1
Fbxl7	1	1	1
Zhx2	1	1	1
Col22a1	1	1	1
Tob2	1	1	1
Celsr1	1	1	1
Slc2a13	1	1	1
Col2a1	1	1	1
Kcnh3	1	1	1
Nr4a1	1	1	1
Pde1b	1	1	1
Adcy9	1	1	1
Litaf	1	1	1
Hes1	1	1	1
Sema5b	1	1	1
Gpr156	1	1	1
Igsf11	1	1	1
Gap43	1	1	1
Boc	1	1	1
Bbx	1	1	1
Olig1	1	1	1
Itsn1	1	1	1
Runx1	1	1	1
Tiam2	1	1	1
Cacna1h	1	1	1
Sox8	1	1	1
Mdga1	1	1	1
Cbs	1	1	1
Ddr1	1	1	1
Lrfn2	1	1	1
Kat2b	1	1	1
Rfx2	1	1	1
Dlgap1	1	1	1
Tgif1	1	1	1
Cyp1b1	1	1	1
Zfp36l2	1	1	1
Prkce	1	1	1
Calm2	1	1	1
Fzd8	1	1	1
Zfp521	1	1	1
Cxxc5	1	1	1
Ap3s1	1	1	1
Megf10	1	1	1
Camk2a	1	1	1
Pmaip1	1	1	1
Sall3	1	1	1
Ltbp3	1	1	1
Fermt3	1	1	1
Gna14	1	1	1
Dmrt3	1	1	1
Dmrt2	1	1	1
Smarca2	1	1	1
Sgms1	1	1	1
Ppp1r3c	1	1	1
Slit1	1	1	1
Add3	1	1	1
Tcf7l2	1	1	1
Emx2	1	1	1
Vim	1	1	1
Dnajc1	1	1	1
Enkur	1	1	1
Nrarp	1	1	1
Notch1	1	1	1
Ier5l	1	1	1
1700001O22Rik	1	1	1
Prdm12	1	1	1
Crb2	1	1	1
Tanc1	1	1	1
Tbr1	1	1	1
Gca	1	1	1
Cdca7	1	1	1
Wipf1	1	1	1
Rtn4rl2	1	1	1
Lrp4	1	1	1
Pax6	1	1	1
Dnajc24	1	1	1
Fsip1	1	1	1
Snap23	1	1	1
Kcnip3	1	1	1
1500011K16Rik	1	1	1
Bcl2l11	1	1	1
Ebf4	1	1	1
Acss1	1	1	1
Kcng1	1	1	1
Nfatc2	1	1	1
Zfp217	1	1	1
Cbln4	1	1	1
Zfhx4	1	1	1
Hey1	1	1	1
Tpd52	1	1	1
Ralyl	1	1	1
E2f5	1	1	1
Sox2	1	1	1
Intu	1	1	1
Nbea	1	1	1
Golim4	1	1	1
Sfrp2	1	1	1
Bcan	1	1	1
Rhbg	1	1	1
Pias3	1	1	1
Notch2	1	1	1
Ptgfrn	1	1	1
Gpsm2	1	1	1
Gpr88	1	1	1
Cdc14a	1	1	1
Pde5a	1	1	1
Ndst3	1	1	1
Alpk1	1	1	1
H2afz	1	1	1
Cyr61	1	1	1
Dpy19l4	1	1	1
Pou3f2	1	1	1
Dnaic1	1	1	1
Cntfr	1	1	1
Nr4a3	1	1	1
Tle1	1	1	1
Slc24a2	1	1	1
Jun	1	1	1
Dnajc6	1	1	1
Dab1	1	1	1
Dmrta2	1	1	1
Tesk2	1	1	1
Grik3	1	1	1
A3galt2	1	1	1
Col16a1	1	1	1
Ptpru	1	1	1
Stmn1	1	1	1
Arhgef19	1	1	1
Agtrap	1	1	1
Prdm16	1	1	1
Hes5	1	1	1
Xrcc2	1	1	1
Fgfr3	1	1	1
Msx1	1	1	1
Ldb2	1	1	1
Lap3	1	1	1
Apbb2	1	1	1
Rest	1	1	1
Aff1	1	1	1
Hspb8	1	1	1
Lhx5	1	1	1
Tmem132d	1	1	1
Psph	1	1	1
Fzd9	1	1	1
Trip6	1	1	1
Ephb4	1	1	1
Tsc22d4	1	1	1
Mafk	1	1	1
Lfng	1	1	1
Pon2	1	1	1
Cav1	1	1	1
Creb5	1	1	1
Prr15	1	1	1
Tmsb10	1	1	1
Hk2	1	1	1
Sfxn5	1	1	1
Fbln2	1	1	1
Wnt7a	1	1	1
Lrig1	1	1	1
Pdzrn3	1	1	1
Bhlhe40	1	1	1
Vgll4	1	1	1
Mical3	1	1	1
Spsb2	1	1	1
Dusp16	1	1	1
Emp1	1	1	1
Sox5	1	1	1
Ttyh1	1	1	1
Hif3a	1	1	1
Six5	1	1	1
Erf	1	1	1
Rps11	1	1	1
Tead2	1	1	1
Adamts17	1	1	1
Ntrk3	1	1	1
Mfge8	1	1	1
Rlbp1	1	1	1
Rhcg	1	1	1
Kif7	1	1	1
Pex11a	1	1	1
Serpinh1	1	1	1
Tpp1	1	1	1
Wee1	1	1	1
Mical2	1	1	1
Arntl	1	1	1
Insc	1	1	1
Sox6	1	1	1
Fgfr2	1	1	1
Sox1	1	1	1
Sfrp1	1	1	1
Nrg1	1	1	1
Fat1	1	1	1
Palld	1	1	1
Kcnn1	1	1	1
Slc27a1	1	1	1
Unc13a	1	1	1
Cbln1	1	1	1
Sall1	1	1	1
Tox3	1	1	1
Hydin	1	1	1
Wwox	1	1	1
Maml2	1	1	1
Kank2	1	1	1
Jam3	1	1	1
Opcml	1	1	1
Kirrel3	1	1	1
Cdon	1	1	1
Ubash3b	1	1	1
Thy1	1	1	1
Thsd4	1	1	1
Uaca	1	1	1
Smad6	1	1	1
Aldh1a2	1	1	1
Tbx18	1	1	1
Rasgrf1	1	1	1
Plod2	1	1	1
1190002N15Rik	1	1	1
Nek11	1	1	1
Slc38a3	1	1	1
Kif9	1	1	1
Ctdspl	1	1	1
Sox3	1	1	1
Efnb1	1	1	1
Ctdsp1	1	1	0
Slc19a2	1	1	0
Itpkb	1	1	0
Tmem63a	1	1	0
Zbtb2	1	1	0
Tcf3	1	1	0
Lsm7	1	1	0
Hmg20b	1	1	0
Alx1	1	1	0
Agap2	1	1	0
Myl6	1	1	0
Ppia	1	1	0
Fgf18	1	1	0
C1qtnf2	1	1	0
Rasgef1c	1	1	0
Crlf3	1	1	0
Lhx1	1	1	0
Myo19	1	1	0
Rpl19	1	1	0
Thra	1	1	0
Cdc6	1	1	0
Mpp2	1	1	0
Rprml	1	1	0
Caskin2	1	1	0
Trim65	1	1	0
Foxj1	1	1	0
Baiap2	1	1	0
Pfn4	1	1	0
Grhl1	1	1	0
Nin	1	1	0
Pnma1	1	1	0
Rps6kl1	1	1	0
Hhipl1	1	1	0
Cyp46a1	1	1	0
Nr1d2	1	1	0
Nfatc4	1	1	0
Arc	1	1	0
Zc3h3	1	1	0
Elfn2	1	1	0
Kdelr3	1	1	0
Scube1	1	1	0
Csad	1	1	0
Tarbp2	1	1	0
Il1rap	1	1	0
Ndufb4	1	1	0
Cbr3	1	1	0
Rhbdl1	1	1	0
Decr2	1	1	0
AI413582	1	1	0
Tead3	1	1	0
Notch3	1	1	0
Camk4	1	1	0
Ctnna1	1	1	0
Sil1	1	1	0
Fbn2	1	1	0
Cnih2	1	1	0
Cdc42ep2	1	1	0
Dnmbp	1	1	0
Gm996	1	1	0
Nacc2	1	1	0
Pkn3	1	1	0
Gpr155	1	1	0
Nfe2l2	1	1	0
Neurod1	1	1	0
Disp2	1	1	0
Tyro3	1	1	0
Cpxm1	1	1	0
Mavs	1	1	0
Ppp1r16b	1	1	0
Ube2c	1	1	0
Slc13a3	1	1	0
Edn3	1	1	0
Adrm1	1	1	0
Rpl22l1	1	1	0
Spg20	1	1	0
Mab21l1	1	1	0
Pdcd10	1	1	0
Slc39a1	1	1	0
Adamtsl4	1	1	0
Fcgr1	1	1	0
Slc35a3	1	1	0
B4galt1	1	1	0
AI464131	1	1	0
Uqcrh	1	1	0
Rps8	1	1	0
Alpl	1	1	0
Mfap2	1	1	0
Napepld	1	1	0
Fosl2	1	1	0
Pdgfra	1	1	0
Hsd17b11	1	1	0
Alkbh2	1	1	0
Pxn	1	1	0
Ppp1cc	1	1	0
Rhof	1	1	0
Ncf1	1	1	0
Eln	1	1	0
Ufsp1	1	1	0
Radil	1	1	0
Glcci1	1	1	0
Fezf1	1	1	0
Ssbp1	1	1	0
Zyx	1	1	0
Reep1	1	1	0
Bola3	1	1	0
Gata2	1	1	0
Rpl28	1	1	0
Usp29	1	1	0
Prkd2	1	1	0
Nova2	1	1	0
Rps19	1	1	0
Sertad3	1	1	0
Inppl1	1	1	0
Rassf10	1	1	0
Zfp768	1	1	0
Hsd3b7	1	1	0
Prss36	1	1	0
Pgpep1	1	1	0
Slc5a5	1	1	0
Ankle1	1	1	0
Calr3	1	1	0
Ier2	1	1	0
Gins2	1	1	0
Cdt1	1	1	0
Tubb3	1	1	0
A230050P20Rik	1	1	0
Pde4a	1	1	0
Islr2	1	1	0
Cln6	1	1	0
Smad3	1	1	0
Igdcc4	1	1	0
Scn5a	1	1	0
Higd1a	1	1	0
Sox17	1	0	1
Pcmtd1	1	0	1
Tcf24	1	0	1
Sulf1	1	0	1
Eya1	1	0	1
Tfap2b	1	0	1
B3gat2	1	0	1
Fam135a	1	0	1
Ptp4a1	1	0	1
Mgat4a	1	0	1
Txndc9	1	0	1
Rev1	1	0	1
Aff3	1	0	1
Tmem182	1	0	1
Pou3f3	1	0	1
Stat1	1	0	1
Satb2	1	0	1
1700066M21Rik	1	0	1
Tyw5	1	0	1
Tmem237	1	0	1
Fzd7	1	0	1
Gm973	1	0	1
Bmpr2	1	0	1
Fam117b	1	0	1
Nbeal1	1	0	1
Ino80d	1	0	1
Map2	1	0	1
Igfbp2	1	0	1
Ttll4	1	0	1
Slc4a3	1	0	1
Epha4	1	0	1
Pax3	1	0	1
Acsl3	1	0	1
Mrpl44	1	0	1
Cul3	1	0	1
Nyap2	1	0	1
Irs1	1	0	1
4933407L21Rik	1	0	1
Ptma	1	0	1
Ngef	1	0	1
Hjurp	1	0	1
Arl4c	1	0	1
Agap1	1	0	1
Gbx2	1	0	1
Hdac4	1	0	1
Otos	1	0	1
Kif1a	1	0	1
D1Ertd622e	1	0	1
Pam	1	0	1
Rnf152	1	0	1
Phlpp1	1	0	1
Clasp1	1	0	1
Gpr39	1	0	1
Nckap5	1	0	1
Mgat5	1	0	1
Dars	1	0	1
Dyrk3	1	0	1
Srgap2	1	0	1
Pik3c2b	1	0	1
Plekha6	1	0	1
Snrpe	1	0	1
Ppp1r12b	1	0	1
Nav1	1	0	1
Kif21b	1	0	1
Ptprc	1	0	1
Cdc73	1	0	1
1700025G04Rik	1	0	1
Glul	1	0	1
Ier5	1	0	1
BC034090	1	0	1
Cop1	1	0	1
Cacybp	1	0	1
Rabgap1l	1	0	1
Dnm3	1	0	1
Mpzl1	1	0	1
Pou2f1	1	0	1
Tada1	1	0	1
Uck2	1	0	1
Pbx1	1	0	1
Cfap126	1	0	1
Cd84	1	0	1
Vangl2	1	0	1
Atp1a2	1	0	1
Igsf8	1	0	1
Pigm	1	0	1
Cadm3	1	0	1
Sdccag8	1	0	1
Akt3	1	0	1
Zbtb18	1	0	1
Adss	1	0	1
Hnrnpu	1	0	1
Efcab2	1	0	1
H3f3a	1	0	1
Nvl	1	0	1
Lbr	1	0	1
Enah	1	0	1
Trp53bp2	1	0	1
C130074G19Rik	1	0	1
Mark1	1	0	1
Tgfb2	1	0	1
Prox1	1	0	1
Ppp2r5a	1	0	1
Nek2	1	0	1
Traf5	1	0	1
Sertad4	1	0	1
Plxna2	1	0	1
Cr1l	1	0	1
Samd5	1	0	1
Shprh	1	0	1
Stx11	1	0	1
Plagl1	1	0	1
Phactr2	1	0	1
Nmbr	1	0	1
Cited2	1	0	1
Heca	1	0	1
Nhsl1	1	0	1
Olig3	1	0	1
Bclaf1	1	0	1
Ahi1	1	0	1
Tcf21	1	0	1
Rps12	1	0	1
Rnf146	1	0	1
Marcks	1	0	1
Fyn	1	0	1
Traf3ip2	1	0	1
Rev3l	1	0	1
Gpr6	1	0	1
Sesn1	1	0	1
Foxo3	1	0	1
Ostm1	1	0	1
Sobp	1	0	1
Prdm1	1	0	1
Sim1	1	0	1
Vgll2	1	0	1
Slc35f1	1	0	1
Mcm9	1	0	1
2010-09-01	1	0	1
Sowahc	1	0	1
Dnajb12	1	0	1
Vps26a	1	0	1
Ccar1	1	0	1
Tet1	1	0	1
Dna2	1	0	1
Hnrnph3	1	0	1
Sirt1	1	0	1
Reep3	1	0	1
Ado	1	0	1
Phyhipl	1	0	1
Ipmk	1	0	1
Bcr	1	0	1
Derl3	1	0	1
Pcbp3	1	0	1
Midn	1	0	1
Mum1	1	0	1
Mex3d	1	0	1
Izumo4	1	0	1
Eef2	1	0	1
Fzr1	1	0	1
Ankrd24	1	0	1
Txnrd1	1	0	1
Nuak1	1	0	1
Ric8b	1	0	1
Cry1	1	0	1
Hsp90b1	1	0	1
Ascl1	1	0	1
Gas2l3	1	0	1
Anks1b	1	0	1
Tmpo	1	0	1
Nedd1	1	0	1
Cdk17	1	0	1
Elk3	1	0	1
Tmcc3	1	0	1
Plxnc1	1	0	1
Cradd	1	0	1
Socs2	1	0	1
Nudt4	1	0	1
Btg1	1	0	1
Atp2b1	1	0	1
Krr1	1	0	1
Cnot2	1	0	1
Dyrk2	1	0	1
Cand1	1	0	1
Hmga2	1	0	1
Msrb3	1	0	1
Rassf3	1	0	1
Xpot	1	0	1
Usp15	1	0	1
Fam19a2	1	0	1
Atp23	1	0	1
Cdk4	1	0	1
Arhgef25	1	0	1
R3hdm2	1	0	1
Stac3	1	0	1
Ndufa4l2	1	0	1
Lrp1	1	0	1
Atp5b	1	0	1
Baz2a	1	0	1
Sarnp	1	0	1
Gdf11	1	0	1
Patz1	1	0	1
Smtn	1	0	1
Emid1	1	0	1
Kremen1	1	0	1
Purb	1	0	1
Cobl	1	0	1
Meis1	1	0	1
Slc1a4	1	0	1
Sertad2	1	0	1
Lgalsl	1	0	1
Peli1	1	0	1
Otx1	1	0	1
Xpo1	1	0	1
Bcl11a	1	0	1
Vrk2	1	0	1
Ccdc88a	1	0	1
Il9r	1	0	1
Ranbp17	1	0	1
Wwc1	1	0	1
Tenm2	1	0	1
Ccnjl	1	0	1
Il12b	1	0	1
Ebf1	1	0	1
Rack1	1	0	1
Trim7	1	0	1
Gfpt2	1	0	1
Rnf130	1	0	1
Mgat4b	1	0	1
Maml1	1	0	1
Canx	1	0	1
Adamts2	1	0	1
Sec24a	1	0	1
Ppp2ca	1	0	1
Hint1	1	0	1
Rai1	1	0	1
Srebf1	1	0	1
Mmgt2	1	0	1
Pmp22	1	0	1
Ntn1	1	0	1
Myh10	1	0	1
Slc25a35	1	0	1
Aurkb	1	0	1
Tmem107	1	0	1
Hes7	1	0	1
Kdm6b	1	0	1
Dnah2	1	0	1
Eif4a1	1	0	1
Senp3	1	0	1
Polr2a	1	0	1
Eif5a	1	0	1
Ybx2	1	0	1
Nlrp1b	1	0	1
Wscd1	1	0	1
Pitpnm3	1	0	1
Smg6	1	0	1
Myo18a	1	0	1
Gm10277	1	0	1
Sez6	1	0	1
Traf4	1	0	1
Rab34	1	0	1
Slc46a1	1	0	1
Ksr1	1	0	1
Rab11fip4	1	0	1
Zfp207	1	0	1
Cdk5r1	1	0	1
5530401A14Rik	1	0	1
Tmem132e	1	0	1
Cct6b	1	0	1
Pex12	1	0	1
Taf15	1	0	1
Synrg	1	0	1
Ggnbp2	1	0	1
Ppm1d	1	0	1
Tbx2	1	0	1
Gm11444	1	0	1
Tbx4	1	0	1
Smg8	1	0	1
Trim37	1	0	1
Ppm1e	1	0	1
Tex14	1	0	1
Srsf1	1	0	1
Ccdc182	1	0	1
Msi2	1	0	1
Akap1	1	0	1
Nog	1	0	1
Spag9	1	0	1
Ankrd40	1	0	1
Cacna1g	1	0	1
Gngt2	1	0	1
Igf2bp1	1	0	1
Skap1	1	0	1
Copz2	1	0	1
Cdk5rap3	1	0	1
Srcin1	1	0	1
Epop	1	0	1
Pcgf2	1	0	1
Pip4k2b	1	0	1
1700001P01Rik	1	0	1
Plxdc1	1	0	1
Cacnb1	1	0	1
Cdk12	1	0	1
Neurod2	1	0	1
Ikzf3	1	0	1
Nr1d1	1	0	1
Msl1	1	0	1
Rara	1	0	1
Smarce1	1	0	1
Dnajc7	1	0	1
Plekhh3	1	0	1
Rnd2	1	0	1
Arl4d	1	0	1
Ubtf	1	0	1
Rundc3a	1	0	1
Slc25a39	1	0	1
Gm11627	1	0	1
Dcakd	1	0	1
Nsf	1	0	1
Kansl1	1	0	1
Tlk2	1	0	1
Tanc2	1	0	1
Ern1	1	0	1
1810010H24Rik	1	0	1
Pitpnc1	1	0	1
Cacng4	1	0	1
Cep112	1	0	1
Gna13	1	0	1
Cog1	1	0	1
Sdk2	1	0	1
Btbd17	1	0	1
Sumo2	1	0	1
Tmem94	1	0	1
Qrich2	1	0	1
Ube2o	1	0	1
Prcd	1	0	1
Mfsd11	1	0	1
Sec14l1	1	0	1
2009-09-01	1	0	1
Gm11733	1	0	1
Tnrc6c	1	0	1
Socs3	1	0	1
Cyth1	1	0	1
Cbx4	1	0	1
Tbc1d16	1	0	1
Ccdc40	1	0	1
Rptor	1	0	1
Aatk	1	0	1
Slc38a10	1	0	1
Bahcc1	1	0	1
Slc25a10	1	0	1
Dnmt3a	1	0	1
Atad2b	1	0	1
Pum2	1	0	1
Mycn	1	0	1
Ddx1	1	0	1
Nbas	1	0	1
Trib2	1	0	1
Odc1	1	0	1
Ywhaq	1	0	1
Rrm2	1	0	1
Rnf144a	1	0	1
Sox11	1	0	1
Eipr1	1	0	1
Myt1l	1	0	1
Pxdn	1	0	1
Prkar2b	1	0	1
Ccdc71l	1	0	1
Twist1	1	0	1
Arl4a	1	0	1
Ifrd1	1	0	1
Nrcam	1	0	1
Nova1	1	0	1
Foxg1	1	0	1
Gm43517	1	0	1
G2e3	1	0	1
Hectd1	1	0	1
Arhgap5	1	0	1
Akap6	1	0	1
Snx6	1	0	1
Cfl2	1	0	1
Psma6	1	0	1
Nfkbia	1	0	1
Ralgapa1	1	0	1
Brms1l	1	0	1
Nkx2-1	1	0	1
Pax9	1	0	1
Foxa1	1	0	1
Ttc6	1	0	1
Fbxo33	1	0	1
Rps29	1	0	1
Arf6	1	0	1
Vcpkmt	1	0	1
Frmd6	1	0	1
Psma3	1	0	1
Arid4a	1	0	1
Ppm1a	1	0	1
4930447C04Rik	1	0	1
Snapc1	1	0	1
Syt16	1	0	1
Ppp2r5e	1	0	1
Syne2	1	0	1
Fut8	1	0	1
Gphn	1	0	1
Rad51b	1	0	1
Galnt16	1	0	1
Ccdc177	1	0	1
Susd6	1	0	1
Map3k9	1	0	1
Dcaf4	1	0	1
Elmsan1	1	0	1
Zfp410	1	0	1
Zc2hc1c	1	0	1
Fos	1	0	1
Gpatch2l	1	0	1
Vash1	1	0	1
Lrrc74a	1	0	1
Irf2bpl	1	0	1
Cipc	1	0	1
Nrxn3	1	0	1
Gtf2a1	1	0	1
Sel1l	1	0	1
Spata7	1	0	1
Ttc8	1	0	1
Foxn3	1	0	1
Kcnk13	1	0	1
Calm1	1	0	1
Ccdc88c	1	0	1
Btbd7	1	0	1
Syne3	1	0	1
Papola	1	0	1
Vrk1	1	0	1
Ccnk	1	0	1
Ccdc85c	1	0	1
Eml1	1	0	1
Wdr25	1	0	1
Dio3	1	0	1
Ppp2r5c	1	0	1
Wdr20	1	0	1
Mok	1	0	1
Tecpr2	1	0	1
Traf3	1	0	1
Eif5	1	0	1
Klc1	1	0	1
Tmem179	1	0	1
Akt1	1	0	1
Wdr60	1	0	1
Sp8	1	0	1
Klf6	1	0	1
Pitrm1	1	0	1
Mtr	1	0	1
Inhba	1	0	1
Cdk13	1	0	1
Trim27	1	0	1
Prss16	1	0	1
Hist1h2bj	1	0	1
Zfp322a	1	0	1
Abt1	1	0	1
Btn1a1	1	0	1
Hist1h4h	1	0	1
Hist1h4d	1	0	1
Hfe	1	0	1
BC005537	1	0	1
Hdgfl1	1	0	1
Sox4	1	0	1
E2f3	1	0	1
Foxc1	1	0	1
Slc22a23	1	0	1
Pxdc1	1	0	1
Prpf4b	1	0	1
Fars2	1	0	1
Dsp	1	0	1
Pak1ip1	1	0	1
Smim13	1	0	1
Tmem170b	1	0	1
Hivep1	1	0	1
Phactr1	1	0	1
Rnf182	1	0	1
Cd83	1	0	1
Jarid2	1	0	1
Dtnbp1	1	0	1
Atxn1	1	0	1
Kif13a	1	0	1
A830005F24Rik	1	0	1
Barx1	1	0	1
Fam120a	1	0	1
Wnk2	1	0	1
Diras2	1	0	1
Msx2	1	0	1
Arl10	1	0	1
Faf2	1	0	1
Rnf44	1	0	1
Tspan17	1	0	1
Nsd1	1	0	1
Pdlim7	1	0	1
Pitx1	1	0	1
H2afy	1	0	1
Tifab	1	0	1
Neurog1	1	0	1
Hnrnpa0	1	0	1
Hnrnpk	1	0	1
Ntrk2	1	0	1
Zcchc6	1	0	1
Gas1	1	0	1
Dapk1	1	0	1
Ptch1	1	0	1
Ube2ql1	1	0	1
8030423J24Rik	1	0	1
Irx1	1	0	1
Irx2	1	0	1
Ahrr	1	0	1
Pou5f2	1	0	1
Arrdc3	1	0	1
Tmem161b	1	0	1
Rasa1	1	0	1
Vcan	1	0	1
Atp6ap1l	1	0	1
Atg10	1	0	1
Ssbp2	1	0	1
Arsb	1	0	1
Ap3b1	1	0	1
Zbed3	1	0	1
Hmgcr	1	0	1
Enc1	1	0	1
Arhgef28	1	0	1
Gm10320	1	0	1
Tnpo1	1	0	1
Mrps27	1	0	1
Map1b	1	0	1
Cartpt	1	0	1
Slc30a5	1	0	1
Pik3r1	1	0	1
Srek1	1	0	1
Smim15	1	0	1
Pde4d	1	0	1
Mier3	1	0	1
Ccno	1	0	1
Mcidas	1	0	1
Cdc20b	1	0	1
Isl1	1	0	1
Parp8	1	0	1
Kctd6	1	0	1
4930452B06Rik	1	0	1
Ptprg	1	0	1
Cadps	1	0	1
Atxn7	1	0	1
Nid2	1	0	1
Rtraf	1	0	1
Ecd	1	0	1
Adk	1	0	1
Kat6b	1	0	1
Zfp503	1	0	1
Dlg5	1	0	1
Rps24	1	0	1
Zmiz1	1	0	1
Ppif	1	0	1
Dennd6a	1	0	1
Erc2	1	0	1
Dcp1a	1	0	1
Sfmbt1	1	0	1
Ankrd28	1	0	1
Galnt15	1	0	1
Mapk8	1	0	1
Grid1	1	0	1
Nrg3	1	0	1
Styx	1	0	1
Ddhd1	1	0	1
Tmem260	1	0	1
Otx2	1	0	1
Rnase12	1	0	1
Arhgef40	1	0	1
Chd8	1	0	1
Mmp14	1	0	1
Acin1	1	0	1
Ngdn	1	0	1
Zfhx2	1	0	1
Carmil3	1	0	1
Tinf2	1	0	1
Il17d	1	0	1
Lats2	1	0	1
Fgf9	1	0	1
Amer2	1	0	1
Sacs	1	0	1
Kcnrg	1	0	1
Gm4131	1	0	1
Fdft1	1	0	1
Gata4	1	0	1
Pinx1	1	0	1
Prss52	1	0	1
Kif13b	1	0	1
Zfp395	1	0	1
Trim35	1	0	1
Dpysl2	1	0	1
Gm5464	1	0	1
Ebf2	1	0	1
Bin3	1	0	1
Bmp1	1	0	1
Rcbtb2	1	0	1
Cpb2	1	0	1
Siah3	1	0	1
Tpt1	1	0	1
Tsc22d1	1	0	1
Naa16	1	0	1
Wbp4	1	0	1
Pcdh8	1	0	1
Diaph3	1	0	1
Tdrd3	1	0	1
Klf12	1	0	1
Slain1	1	0	1
Pou4f1	1	0	1
Slitrk5	1	0	1
Gpc5	1	0	1
Abcc4	1	0	1
Oxgr1	1	0	1
Rap2a	1	0	1
Stk24	1	0	1
Timm8a2	1	0	1
Gm5089	1	0	1
Zic2	1	0	1
Pcca	1	0	1
Ggact	1	0	1
Rpl37	1	0	1
Ptger4	1	0	1
Rictor	1	0	1
Rai14	1	0	1
Tars	1	0	1
Pdzd2	1	0	1
Basp1	1	0	1
Zfp622	1	0	1
Trio	1	0	1
Ywhaz	1	0	1
Zfp706	1	0	1
Ubr5	1	0	1
Klf10	1	0	1
Azin1	1	0	1
Ebag9	1	0	1
Mtss1	1	0	1
Trib1	1	0	1
4933412E24Rik	1	0	1
Fam84b	1	0	1
Gsdmc	1	0	1
Gm21961	1	0	1
Zfat	1	0	1
Khdrbs3	1	0	1
Trappc9	1	0	1
Chrac1	1	0	1
Ago2	1	0	1
Adgrb1	1	0	1
Zfp623	1	0	1
Nrbp2	1	0	1
Mroh1	1	0	1
Scx	1	0	1
C030006K11Rik	1	0	1
Arhgap39	1	0	1
Zfp647	1	0	1
Cbx6	1	0	1
Rpl3	1	0	1
Tnrc6b	1	0	1
Mkl1	1	0	1
Ep300	1	0	1
Tef	1	0	1
Polr3h	1	0	1
Tcf20	1	0	1
Poldip3	1	0	1
Mpped1	1	0	1
Prr5	1	0	1
Phf21b	1	0	1
Atxn10	1	0	1
7530416G11Rik	1	0	1
Wnt7b	1	0	1
Ppara	1	0	1
Tbc1d22a	1	0	1
Fam19a5	1	0	1
Zdhhc25	1	0	1
Shank3	1	0	1
Kif21a	1	0	1
Adamts20	1	0	1
Arid2	1	0	1
Slc38a1	1	0	1
Slc38a2	1	0	1
Ccdc184	1	0	1
Ccnt1	1	0	1
Prkag1	1	0	1
Kmt2d	1	0	1
Rhebl1	1	0	1
Tuba1b	1	0	1
AC161165.4	1	0	1
Tuba1a	1	0	1
Spats2	1	0	1
Lima1	1	0	1
Dip2b	1	0	1
Dazap2	1	0	1
Slc4a8	1	0	1
Acvr1b	1	0	1
Atf7	1	0	1
Atp5g2	1	0	1
Hoxc6	1	0	1
Smug1	1	0	1
Gpr84	1	0	1
Ppp1r1a	1	0	1
Zfp597	1	0	1
Crebbp	1	0	1
Tfap4	1	0	1
Snn	1	0	1
Gspt1	1	0	1
Shisa9	1	0	1
Sdf2l1	1	0	1
Lrrc74b	1	0	1
Scarf2	1	0	1
Ccdc188	1	0	1
Hira	1	0	1
Eif2b5	1	0	1
Eif4g1	1	0	1
Ephb3	1	0	1
Tra2b	1	0	1
Rtp4	1	0	1
Bcl6	1	0	1
Tprg	1	0	1
Opa1	1	0	1
Tmem44	1	0	1
Acap2	1	0	1
Bdh1	1	0	1
Dlg1	1	0	1
Pigx	1	0	1
Tnk2	1	0	1
Lrch3	1	0	1
Zfp148	1	0	1
Slc12a8	1	0	1
Kalrn	1	0	1
Eaf2	1	0	1
Lrrc58	1	0	1
Gsk3b	1	0	1
Timmdc1	1	0	1
Zbtb20	1	0	1
Cfap44	1	0	1
Nepro	1	0	1
Nectin3	1	0	1
Myh15	1	0	1
Ift57	1	0	1
Ccdc54	1	0	1
Alcam	1	0	1
Speer2	1	0	1
Robo2	1	0	1
Usp25	1	0	1
Gm11146	1	0	1
Btg3	1	0	1
App	1	0	1
Sod1	1	0	1
Hunk	1	0	1
4932438H23Rik	1	0	1
Olig2	1	0	1
Atp5o	1	0	1
Rcan1	1	0	1
Sim2	1	0	1
Hlcs	1	0	1
Dyrk1a	1	0	1
Dscam	1	0	1
Scaf8	1	0	1
Arid1b	1	0	1
Ezr	1	0	1
Pde10a	1	0	1
Agpat4	1	0	1
Wtap	1	0	1
Tcte2	1	0	1
Wdr27	1	0	1
Ermard	1	0	1
Dll1	1	0	1
Fam120b	1	0	1
Lix1	1	0	1
Zfp213	1	0	1
Kctd5	1	0	1
Ccnf	1	0	1
Rab11fip3	1	0	1
Luc7l	1	0	1
Dusp1	1	0	1
Atp6v0e	1	0	1
Syngap1	1	0	1
Lemd2	1	0	1
Grm4	1	0	1
Hmga1	1	0	1
Srpk1	1	0	1
Srsf3	1	0	1
Cdkn1a	1	0	1
BC004004	1	0	1
Mtch1	1	0	1
Pim1	1	0	1
Rnf8	1	0	1
Ccdc167	1	0	1
Zfand3	1	0	1
Btbd9	1	0	1
Pknox1	1	0	1
Sik1	1	0	1
Brd4	1	0	1
Daxx	1	0	1
Tapbp	1	0	1
Ring1	1	0	1
Notch4	1	0	1
Msh5	1	0	1
Atp6v1g2	1	0	1
H2-D1	1	0	1
Tubb5	1	0	1
Dhx16	1	0	1
Ppp1r10	1	0	1
Cdc5l	1	0	1
Slc29a1	1	0	1
Mrpl14	1	0	1
1600014C23Rik	1	0	1
Vegfa	1	0	1
Bicral	1	0	1
Gm16494	1	0	1
Usp49	1	0	1
Foxp4	1	0	1
Rftn1	1	0	1
Tbc1d5	1	0	1
Kdm4b	1	0	1
Ptprs	1	0	1
Znrf4	1	0	1
Gm20219	1	0	1
Rpl36	1	0	1
Trip10	1	0	1
Efna5	1	0	1
Fbxl17	1	0	1
Man2a1	1	0	1
Vapa	1	0	1
Ralbp1	1	0	1
Washc1	1	0	1
Mtcl1	1	0	1
Ptprm	1	0	1
Ypel5	1	0	1
Birc6	1	0	1
Atl2	1	0	1
Hnrnpll	1	0	1
Srsf7	1	0	1
Tmem178	1	0	1
Pkdcc	1	0	1
Haao	1	0	1
Dync2li1	1	0	1
Six3	1	0	1
Six2	1	0	1
Rhoq	1	0	1
Mcfd2	1	0	1
Foxn2	1	0	1
Nrxn1	1	0	1
Bambi	1	0	1
Svil	1	0	1
Arhgap12	1	0	1
Epc1	1	0	1
Wac	1	0	1
Gm5819	1	0	1
Esco1	1	0	1
Tmem241	1	0	1
Ss18	1	0	1
Kctd1	1	0	1
Cdh2	1	0	1
Mep1b	1	0	1
Nol4	1	0	1
Mapre2	1	0	1
Zfp397	1	0	1
Zfp24	1	0	1
AW554918	1	0	1
Ammecr1l	1	0	1
Nrep	1	0	1
Epb41l4a	1	0	1
Apc	1	0	1
Egr1	1	0	1
Etf1	1	0	1
Hspa9	1	0	1
Gm28285	1	0	1
Matr3	1	0	1
Psd2	1	0	1
Pcdhgc5	1	0	1
Diaph1	1	0	1
Yipf5	1	0	1
Gpr151	1	0	1
Dpysl3	1	0	1
Jakmip2	1	0	1
Kcnn2	1	0	1
Trim36	1	0	1
Fem1c	1	0	1
Cdo1	1	0	1
Snx24	1	0	1
Cep120	1	0	1
Zfp608	1	0	1
Lmnb1	1	0	1
Synpo	1	0	1
Afap1l1	1	0	1
Apcdd1	1	0	1
St8sia3	1	0	1
Onecut2	1	0	1
Atp8b1	1	0	1
Nedd4l	1	0	1
Zfp532	1	0	1
Seh1l	1	0	1
Tcf4	1	0	1
Cfap53	1	0	1
Smad7	1	0	1
Ctif	1	0	1
Smad2	1	0	1
Skor2	1	0	1
Gm6133	1	0	1
Setbp1	1	0	1
Nfatc1	1	0	1
Atp9b	1	0	1
Zfp516	1	0	1
Zadh2	1	0	1
Fbxo15	1	0	1
Ppp6r3	1	0	1
Kmt5b	1	0	1
Gm960	1	0	1
Rbm4b	1	0	1
AI837181	1	0	1
Cfl1	1	0	1
Ap5b1	1	0	1
Map3k11	1	0	1
Ehbp1l1	1	0	1
Scyl1	1	0	1
Frmd8	1	0	1
Nrxn2	1	0	1
Gpr137	1	0	1
Ppp1r14b	1	0	1
Fkbp2	1	0	1
Flrt1	1	0	1
Otub1	1	0	1
Naa40	1	0	1
Stx5a	1	0	1
Taf6l	1	0	1
Bscl2	1	0	1
Tut1	1	0	1
Fth1	1	0	1
Tmem132a	1	0	1
Zfp91	1	0	1
Tle4	1	0	1
Foxb2	1	0	1
Rfk	1	0	1
Tmem2	1	0	1
Ptar1	1	0	1
Apba1	1	0	1
Tjp2	1	0	1
Pip5k1b	1	0	1
Rfx3	1	0	1
Ak3	1	0	1
Uhrf2	1	0	1
Pten	1	0	1
Hectd2	1	0	1
Tnks2	1	0	1
Cpeb3	1	0	1
Myof	1	0	1
Sorbs1	1	0	1
Aldh18a1	1	0	1
Opalin	1	0	1
Lcor	1	0	1
Pgam1	1	0	1
Morn4	1	0	1
Golga7b	1	0	1
Nkx2-3	1	0	1
Erlin1	1	0	1
Scd2	1	0	1
Pdzd7	1	0	1
Lbx1	1	0	1
Ldb1	1	0	1
Cnnm2	1	0	1
Sh3pxd2a	1	0	1
Mxi1	1	0	1
Smc3	1	0	1
Rbm20	1	0	1
Vti1a	1	0	1
Habp2	1	0	1
Ablim1	1	0	1
Atrnl1	1	0	1
Eno4	1	0	1
Fam204a	1	0	1
Frmd4a	1	0	1
Sephs1	1	0	1
Ccdc3	1	0	1
Camk1d	1	0	1
Celf2	1	0	1
Gata3	1	0	1
4930412O13Rik	1	0	1
9230102O04Rik	1	0	1
Sfmbt2	1	0	1
A930004D18Rik	1	0	1
Skida1	1	0	1
Commd3	1	0	1
Pip4k2a	1	0	1
Ehmt1	1	0	1
Noxa1	1	0	1
Edf1	1	0	1
Sec16a	1	0	1
Cacfd1	1	0	1
Vav2	1	0	1
Brd3	1	0	1
Ppp1r26	1	0	1
Tsc1	1	0	1
Gtf3c4	1	0	1
Barhl1	1	0	1
Setx	1	0	1
Odf2	1	0	1
Set	1	0	1
Cstad	1	0	1
Ptges	1	0	1
Prrc2b	1	0	1
St6galnac6	1	0	1
Sh2d3c	1	0	1
Fam129b	1	0	1
Garnl3	1	0	1
Zbtb34	1	0	1
Lmx1b	1	0	1
Mvb12b	1	0	1
Pbx3	1	0	1
Dab2ip	1	0	1
Dennd1a	1	0	1
Lhx2	1	0	1
Psmb7	1	0	1
Nr6a1	1	0	1
Gtdc1	1	0	1
Zeb2	1	0	1
Kif5c	1	0	1
Lypd6b	1	0	1
Fmnl2	1	0	1
Arl6ip6	1	0	1
Nr4a2	1	0	1
Upp2	1	0	1
Baz2b	1	0	1
Tank	1	0	1
Fign	1	0	1
Stk39	1	0	1
Abcb11	1	0	1
Sp5	1	0	1
Gad1	1	0	1
Hat1	1	0	1
Dlx1	1	0	1
Dlx2	1	0	1
Sp9	1	0	1
Chn1	1	0	1
Hnrnpa3	1	0	1
Ttc30a2	1	0	1
Osbpl6	1	0	1
Ube2e3	1	0	1
Timm10	1	0	1
Slc39a13	1	0	1
Ddb2	1	0	1
1110051M20Rik	1	0	1
Chrm4	1	0	1
Phf21a	1	0	1
Mapk8ip1	1	0	1
Prdm11	1	0	1
Trp53i11	1	0	1
Tspan18	1	0	1
Cd82	1	0	1
Accsl	1	0	1
Gm13889	1	0	1
Ldlrad3	1	0	1
Fjx1	1	0	1
Pdhx	1	0	1
Hipk3	1	0	1
Wt1	1	0	1
Mpped2	1	0	1
Arl14ep	1	0	1
Ccdc34	1	0	1
Scg5	1	0	1
Dph6	1	0	1
Meis2	1	0	1
Spred1	1	0	1
Srp14	1	0	1
Chst14	1	0	1
Dll4	1	0	1
Mga	1	0	1
Ctdspl2	1	0	1
Shf	1	0	1
Trpm7	1	0	1
Nphp1	1	0	1
Stk35	1	0	1
1700037H04Rik	1	0	1
Jag1	1	0	1
Macrod2	1	0	1
Cfap61	1	0	1
Ralgapa2	1	0	1
Kiz	1	0	1
Nkx2-4	1	0	1
Foxa2	1	0	1
Gzf1	1	0	1
Fam110a	1	0	1
Slc52a3	1	0	1
Scrt2	1	0	1
Srxn1	1	0	1
H13	1	0	1
Id1	1	0	1
Bcl2l1	1	0	1
Ttll9	1	0	1
Raly	1	0	1
a	1	0	1
Cpne1	1	0	1
Nfs1	1	0	1
Dlgap4	1	0	1
Tgif2	1	0	1
4930518I15Rik	1	0	1
Soga1	1	0	1
Rbl1	1	0	1
Ghrh	1	0	1
Blcap	1	0	1
Ctnnbl1	1	0	1
Dhx35	1	0	1
Mafb	1	0	1
Plcg1	1	0	1
Srsf6	1	0	1
Ift52	1	0	1
Tox2	1	0	1
Pkig	1	0	1
Pcif1	1	0	1
Cdh22	1	0	1
Elmo2	1	0	1
Zmynd8	1	0	1
Sulf2	1	0	1
Prex1	1	0	1
Kcnb1	1	0	1
B4galt5	1	0	1
Slc9a8	1	0	1
Ube2v1	1	0	1
Ptpn1	1	0	1
Pard6b	1	0	1
Adnp	1	0	1
Atp9a	1	0	1
Sall4	1	0	1
Zfp64	1	0	1
Gm11011	1	0	1
Bcas1	1	0	1
Pfdn4	1	0	1
Dok5	1	0	1
Tfap2c	1	0	1
Pmepa1	1	0	1
1700021F07Rik	1	0	1
Ankrd60	1	0	1
Gnas	1	0	1
Cdh26	1	0	1
Cdh4	1	0	1
Lsm14b	1	0	1
Tcea2	1	0	1
Zfp704	1	0	1
Pag1	1	0	1
Fabp5	1	0	1
Cypt12	1	0	1
Bhlhe22	1	0	1
Cyp7b1	1	0	1
Armc1	1	0	1
Tbl1xr1	1	0	1
Nlgn1	1	0	1
Nceh1	1	0	1
Egfem1	1	0	1
Mecom	1	0	1
Prkci	1	0	1
Ccdc39	1	0	1
Dnajc19	1	0	1
Atp11b	1	0	1
Acad9	1	0	1
Ankrd50	1	0	1
Fat4	1	0	1
Elf2	1	0	1
Maml3	1	0	1
Foxo1	1	0	1
Commd2	1	0	1
Pfn2	1	0	1
Tsc22d2	1	0	1
Ssr3	1	0	1
Ccnl1	1	0	1
Shox2	1	0	1
Schip1	1	0	1
Kpna4	1	0	1
Ppm1l	1	0	1
Zbbx	1	0	1
Tmem131l	1	0	1
Trim2	1	0	1
Fbxw7	1	0	1
Dclk2	1	0	1
Kirrel	1	0	1
Nes	1	0	1
Mef2d	1	0	1
Lmna	1	0	1
Rab25	1	0	1
Arhgef2	1	0	1
Syt11	1	0	1
Hcn3	1	0	1
Kcnn3	1	0	1
Pogz	1	0	1
Mllt11	1	0	1
Cdc42se1	1	0	1
Cers2	1	0	1
Anp32e	1	0	1
Plekho1	1	0	1
BC107364	1	0	1
Hfe2	1	0	1
Bcl9	1	0	1
Adam30	1	0	1
Atp1a1	1	0	1
Csde1	1	0	1
Bcas2	1	0	1
Phtf1	1	0	1
Lrig2	1	0	1
Cttnbp2nl	1	0	1
Ddx20	1	0	1
Kcna3	1	0	1
Rbm15	1	0	1
Kcnc4	1	0	1
Gnai3	1	0	1
Celsr2	1	0	1
Sars	1	0	1
Vav3	1	0	1
Rtca	1	0	1
Ptbp2	1	0	1
Cnn3	1	0	1
Bcar3	1	0	1
Fnbp1l	1	0	1
Usp53	1	0	1
Ank2	1	0	1
Neurog2	1	0	1
Pitx2	1	0	1
Col25a1	1	0	1
Rpl34	1	0	1
Lef1	1	0	1
Hadh	1	0	1
Papss1	1	0	1
Cxxc4	1	0	1
Cenpe	1	0	1
Ube2d3	1	0	1
Gm21962	1	0	1
Eif4e	1	0	1
Pkn2	1	0	1
Lmo4	1	0	1
Hs2st1	1	0	1
Selenof	1	0	1
2410004B18Rik	1	0	1
Prkacb	1	0	1
Adgrl2	1	0	1
Dnajb4	1	0	1
St6galnac3	1	0	1
Lhx8	1	0	1
Zranb2	1	0	1
Chchd7	1	0	1
Sdcbp	1	0	1
Chd7	1	0	1
Asph	1	0	1
Plekhf2	1	0	1
Rad54b	1	0	1
Pdp1	1	0	1
Prdm13	1	0	1
Mms22l	1	0	1
Ufl1	1	0	1
Epha7	1	0	1
Map3k7	1	0	1
Bach2	1	0	1
Ankrd6	1	0	1
Pnrc1	1	0	1
Rngtt	1	0	1
Nfx1	1	0	1
Kif24	1	0	1
Sigmar1	1	0	1
Dnajb5	1	0	1
Rnf38	1	0	1
Pax5	1	0	1
Zbtb5	1	0	1
Trmt10b	1	0	1
Shb	1	0	1
Igfbpl1	1	0	1
Foxe1	1	0	1
Trmo	1	0	1
Tmeff1	1	0	1
Cavin4	1	0	1
Slc44a1	1	0	1
Zfp462	1	0	1
Klf4	1	0	1
Epb41l4b	1	0	1
Dnajc25	1	0	1
Susd1	1	0	1
E130308A19Rik	1	0	1
Alad	1	0	1
Rgs3	1	0	1
Megf9	1	0	1
Gm11232	1	0	1
Kdm4c	1	0	1
Ptprd	1	0	1
Mpdz	1	0	1
Nfib	1	0	1
Rraga	1	0	1
Cdkn2b	1	0	1
Elavl2	1	0	1
E130114P18Rik	1	0	1
Nfia	1	0	1
Tm2d1	1	0	1
Usp1	1	0	1
Atg4c	1	0	1
Foxd3	1	0	1
Efcab7	1	0	1
Cachd1	1	0	1
C8b	1	0	1
Plpp3	1	0	1
Usp24	1	0	1
Acot11	1	0	1
Ssbp3	1	0	1
Hspb11	1	0	1
Lrp8	1	0	1
Btf3l4	1	0	1
Rnf11	1	0	1
Dmbx1	1	0	1
Rnf220	1	0	1
Ptprf	1	0	1
Slc2a1	1	0	1
Edn2	1	0	1
Foxo6	1	0	1
Nfyc	1	0	1
Cap1	1	0	1
Mfsd2a	1	0	1
Mycl	1	0	1
Trit1	1	0	1
Akirin1	1	0	1
Rragc	1	0	1
3100002H09Rik	1	0	1
Pou3f1	1	0	1
Stk40	1	0	1
Map7d1	1	0	1
5730409E04Rik	1	0	1
Sfpq	1	0	1
Phc2	1	0	1
Azin2	1	0	1
Txlna	1	0	1
Khdrbs1	1	0	1
Spocd1	1	0	1
Adgrb2	1	0	1
Serinc2	1	0	1
Pum1	1	0	1
Sdc3	1	0	1
Matn1	1	0	1
Tmem200b	1	0	1
Oprd1	1	0	1
Taf12	1	0	1
Rab42	1	0	1
Phactr4	1	0	1
Ppp1r8	1	0	1
Pigv	1	0	1
Arid1a	1	0	1
Rps6ka1	1	0	1
Pafah2	1	0	1
Selenon	1	0	1
Man1c1	1	0	1
Syf2	1	0	1
Pnrc2	1	0	1
Id3	1	0	1
Zfp46	1	0	1
Hnrnpr	1	0	1
Ephb2	1	0	1
Ece1	1	0	1
Camk2n1	1	0	1
Akr7a5	1	0	1
Arhgef10l	1	0	1
Atp13a2	1	0	1
Rsg1	1	0	1
Spen	1	0	1
Dnajc16	1	0	1
Kazn	1	0	1
Prdm2	1	0	1
Fbxo6	1	0	1
Casz1	1	0	1
Kif1b	1	0	1
Tmem201	1	0	1
Slc25a33	1	0	1
Rere	1	0	1
Errfi1	1	0	1
Camta1	1	0	1
Dnajc11	1	0	1
Acot7	1	0	1
Nphp4	1	0	1
A430005L14Rik	1	0	1
Plch2	1	0	1
Morn1	1	0	1
Ski	1	0	1
Faap20	1	0	1
Gnb1	1	0	1
B3galt6	1	0	1
Agrn	1	0	1
Noc2l	1	0	1
Fzd1	1	0	1
Cldn12	1	0	1
Cacna2d1	1	0	1
Magi2	1	0	1
Pmpcb	1	0	1
Lhfpl3	1	0	1
Kmt2e	1	0	1
Klhl7	1	0	1
Agap3	1	0	1
Smarcd3	1	0	1
Rheb	1	0	1
Prkag2	1	0	1
Kmt2c	1	0	1
Insig1	1	0	1
En2	1	0	1
Agbl5	1	0	1
Ost4	1	0	1
Slc5a6	1	0	1
Gpn1	1	0	1
Slc4a1ap	1	0	1
Nsd2	1	0	1
Lrpap1	1	0	1
Hmx1	1	0	1
Afap1	1	0	1
Sorcs2	1	0	1
Jakmip1	1	0	1
Stx18	1	0	1
Nsg1	1	0	1
C1qtnf7	1	0	1
Lcorl	1	0	1
Slit2	1	0	1
Adgra3	1	0	1
Sel1l3	1	0	1
Stim2	1	0	1
Rell1	1	0	1
Klf3	1	0	1
Klhl5	1	0	1
Rfc1	1	0	1
Pds5a	1	0	1
Uchl1	1	0	1
Limch1	1	0	1
Phox2b	1	0	1
Tmem33	1	0	1
Shisa3	1	0	1
Gsx2	1	0	1
Kit	1	0	1
C530008M17Rik	1	0	1
Hopx	1	0	1
Epha5	1	0	1
Cenpc1	1	0	1
Rufy3	1	0	1
Ankrd17	1	0	1
Mthfd2l	1	0	1
Shroom3	1	0	1
2011-09-01	1	0	1
2010109A12Rik	1	0	1
Ccng2	1	0	1
Prdm8	1	0	1
Rasgef1b	1	0	1
Nkx6-1	1	0	1
Ptpn13	1	0	1
Sparcl1	1	0	1
Mepe	1	0	1
Lrrc8d	1	0	1
Zfp326	1	0	1
Barhl2	1	0	1
Fam69a	1	0	1
Lrcol1	1	0	1
Fbrsl1	1	0	1
Ttc28	1	0	1
Pitpnb	1	0	1
Mn1	1	0	1
Gm26897	1	0	1
Cryba4	1	0	1
Sez6l	1	0	1
Sgsm1	1	0	1
Coro1c	1	0	1
Acacb	1	0	1
Fam222a	1	0	1
Sppl3	1	0	1
Mlec	1	0	1
Msi1	1	0	1
Rplp0	1	0	1
Rab35	1	0	1
Bicdl1	1	0	1
Suds3	1	0	1
2410131K14Rik	1	0	1
Med13l	1	0	1
Tbx3	1	0	1
Tbx5	1	0	1
Tpcn1	1	0	1
Iqcd	1	0	1
Ptpn11	1	0	1
Atxn2	1	0	1
Sh2b3	1	0	1
Cux2	1	0	1
Myl2	1	0	1
Tctn1	1	0	1
Kdm2b	1	0	1
Setd1b	1	0	1
Wdr66	1	0	1
Bcl7a	1	0	1
Mphosph9	1	0	1
Cdk2ap1	1	0	1
Ncor2	1	0	1
Scarb1	1	0	1
Dhx37	1	0	1
Aacs	1	0	1
Tmem132b	1	0	1
Ran	1	0	1
Auts2	1	0	1
Gatsl2	1	0	1
Gtf2i	1	0	1
Clip2	1	0	1
Abhd11	1	0	1
Bcl7b	1	0	1
Ywhag	1	0	1
Cux1	1	0	1
Pop7	1	0	1
Nyap1	1	0	1
Gal3st4	1	0	1
Pdgfa	1	0	1
3110082I17Rik	1	0	1
Elfn1	1	0	1
Mad1l1	1	0	1
Grifin	1	0	1
Iqce	1	0	1
Foxk1	1	0	1
Ap5z1	1	0	1
Tnrc18	1	0	1
Actb	1	0	1
Fscn1	1	0	1
Usp42	1	0	1
Zscan25	1	0	1
Pan3	1	0	1
Ubl3	1	0	1
Uspl1	1	0	1
Alox5ap	1	0	1
Pds5b	1	0	1
Casd1	1	0	1
Sgce	1	0	1
Asb4	1	0	1
Pdk4	1	0	1
Dlx6	1	0	1
Umad1	1	0	1
Foxp2	1	0	1
Fam3c	1	0	1
Ptprz1	1	0	1
Snd1	1	0	1
Lep	1	0	1
Nrf1	1	0	1
Klhdc10	1	0	1
Cep41	1	0	1
Klf14	1	0	1
Podxl	1	0	1
Akr1b8	1	0	1
Akr1d1	1	0	1
Hipk2	1	0	1
Parp12	1	0	1
Kdm7a	1	0	1
Braf	1	0	1
Tmem178b	1	0	1
Pdia4	1	0	1
Gpnmb	1	0	1
Igf2bp3	1	0	1
Npvf	1	0	1
Nfe2l3	1	0	1
Hnrnpa2b1	1	0	1
Snx10	1	0	1
[truncated: 8,116 more rows]
