# Supplementary material for: Reduced chromatin accessibility correlates with resistance to Notch activation
Source: Nat Commun. 2022 Apr 25;13:2210. doi: 10.1038/s41467-022-29834-z (PMC9039071; doi:10.1038/s41467-022-29834-z)
Supplement: Supplementary file 5 — Supplementary Data 3 [file 41467_2022_29834_MOESM5_ESM.xlsx]

## Sheet: Peaks and genes per cluster
Peak_Chromosome	Peak_start	Peak_end	Peak_cluster	Ensembl_gene_id	Gene_name	Transcription_start_site	Transcribed_strand
1	13325127	13326834	1	ENSMUSG00000005886	Ncoa2	13299721	-
1	13425658	13428913	1	ENSMUSG00000005886	Ncoa2	13374082	-
1	23145926	23147504	1	ENSMUSG00000073730	4933415F23Rik	23102252	-
1	23898342	23899368	1	ENSMUSG00000026155	Smap1	23891993	-
1	24217632	24222026	1	ENSMUSG00000026147	Col9a1	24229517	+
1	25101493	25102988	1	ENSMUSG00000033569	Adgrb3	25204722	-
1	26387889	26388836	1	ENSMUSG00000073722	4931408C20Rik	26687459	-
1	30872729	30874777	1	ENSMUSG00000048874	Phf3	30873251	-
1	33609413	33611065	1	ENSMUSG00000026134	Prim2	33622141	-
1	35470194	35471751	1	ENSMUSG00000026123	Plekhb2	34877656	+
1	36243101	36245079	1	ENSMUSG00000037470	Uggt1	36244106	-
1	36765998	36770275	1	ENSMUSG00000026117	Zap70	36766934	+
1	37681285	37685447	1	ENSMUSG00000026090	2010300C02Rik	37719794	-
1	39928337	39932442	1	ENSMUSG00000026074	Map4k4	39901230	+
1	41145174	41148449	1	ENSMUSG00000079588	Tmem182	40805601	+
1	41242800	41250650	1	ENSMUSG00000079588	Tmem182	40805601	+
1	41263757	41265438	1	ENSMUSG00000079588	Tmem182	40805601	+
1	41578660	41579675	1	ENSMUSG00000079588	Tmem182	40805601	+
1	41803330	41807713	1	ENSMUSG00000045515	Pou3f3	42695768	+
1	41820089	41825906	1	ENSMUSG00000045515	Pou3f3	42695768	+
1	42240203	42242204	1	ENSMUSG00000045515	Pou3f3	42695768	+
1	42628320	42634111	1	ENSMUSG00000045515	Pou3f3	42695768	+
1	43455814	43459141	1	ENSMUSG00000066877	Nck2	43457273	+
1	43632385	43633850	1	ENSMUSG00000026051	1500015O10Rik	43730602	+
1	47812123	47813979	1	ENSMUSG00000025986	Slc39a10	46892851	-
1	51841391	51844043	1	ENSMUSG00000018417	Myo1b	51851105	-
1	53059993	53063226	1	ENSMUSG00000026100	Mstn	53061640	+
1	54575640	54580010	1	ENSMUSG00000073678	Pgap1	54557683	-
1	55084249	55088538	1	ENSMUSG00000025980	Hspd1	55088023	-
1	55462159	55464362	1	ENSMUSG00000038349	Plcl1	55405921	+
1	57009460	57012055	1	ENSMUSG00000038331	Satb2	56978649	-
1	57143490	57143747	1	ENSMUSG00000038331	Satb2	56978649	-
1	59446246	59449082	1	ENSMUSG00000041075	Fzd7	59482424	+
1	59886385	59888490	1	ENSMUSG00000041040	Fam117b	59913006	+
1	61095554	61097330	1	ENSMUSG00000026009	Icos	60977927	+
1	63128910	63131069	1	ENSMUSG00000025968	Ndufs1	63144960	-
1	63728025	63732816	1	ENSMUSG00000025963	Mdh1b	63730317	-
1	64191060	64192741	1	ENSMUSG00000025959	Klf7	64122281	-
1	66861806	66862837	1	ENSMUSG00000026003	Acadl	66863276	-
1	71807732	71808160	1	ENSMUSG00000026193	Fn1	71653199	-
1	72031446	72033390	1	ENSMUSG00000039395	Mreg	72212306	-
1	72843140	72844731	1	ENSMUSG00000039323	Igfbp2	72848699	+
1	73785449	73788417	1	ENSMUSG00000055322	Tns1	73928216	-
1	74814928	74817534	1	ENSMUSG00000026167	Wnt10a	74793363	+
1	75659096	75661138	1	ENSMUSG00000006576	Slc4a3	75551709	+
1	75743409	75744184	1	ENSMUSG00000006576	Slc4a3	75551709	+
1	75790504	75791969	1	ENSMUSG00000006576	Slc4a3	75551709	+
1	75899878	75901402	1	ENSMUSG00000006576	Slc4a3	75551709	+
1	76020474	76022602	1	ENSMUSG00000006576	Slc4a3	75551709	+
1	76065292	76067663	1	ENSMUSG00000006576	Slc4a3	75551709	+
1	76393466	76395100	1	ENSMUSG00000006576	Slc4a3	75551709	+
1	76569677	76571515	1	ENSMUSG00000026235	Epha4	77377606	-
1	76573740	76577577	1	ENSMUSG00000026235	Epha4	77377606	-
1	77089398	77091600	1	ENSMUSG00000026235	Epha4	77377606	-
1	77201497	77202286	1	ENSMUSG00000026235	Epha4	77377606	-
1	77415886	77419563	1	ENSMUSG00000026235	Epha4	77377606	-
1	77484284	77486446	1	ENSMUSG00000026235	Epha4	77515078	-
1	77544127	77551195	1	ENSMUSG00000026235	Epha4	77515087	-
1	77607709	77610500	1	ENSMUSG00000026235	Epha4	77515087	-
1	80236334	80241023	1	ENSMUSG00000043230	Fam124b	80218472	-
1	81586806	81589131	1	ENSMUSG00000054976	Nyap2	81077583	+
1	82279348	82281386	1	ENSMUSG00000055980	Irs1	82291415	-
1	87185128	87188297	1	ENSMUSG00000036480	Prss56	87183313	+
1	87346565	87347948	1	ENSMUSG00000048000	Gigyf2	87354446	+
1	88617365	88620408	1	ENSMUSG00000049866	Arl4c	88701875	-
1	88920611	88925769	1	ENSMUSG00000036206	Sh3bp4	89070415	+
1	89138021	89139303	1	ENSMUSG00000036206	Sh3bp4	89070453	+
1	89847017	89852265	1	ENSMUSG00000055013	Agap1	89789163	+
1	89856465	89862262	1	ENSMUSG00000034486	Gbx2	89929184	-
1	89941852	89942189	1	ENSMUSG00000034486	Gbx2	89931178	-
1	90188662	90191771	1	ENSMUSG00000044337	Ackr3	90203980	+
1	92096845	92097593	1	ENSMUSG00000026313	Hdac4	92113330	-
1	92355280	92359813	1	ENSMUSG00000026260	Ndufa10	92460716	-
1	92472200	92475055	1	ENSMUSG00000026260	Ndufa10	92473746	-
1	92729875	92732160	1	ENSMUSG00000044055	Otos	92648840	-
1	92837786	92845434	1	ENSMUSG00000034220	Gpc1	92831969	+
1	92846985	92848119	1	ENSMUSG00000034220	Gpc1	92853198	+
1	93099313	93104512	1	ENSMUSG00000014602	Kif1a	93101821	-
1	97613219	97615698	1	ENSMUSG00000044768	D1Ertd622e	97661675	-
1	97618010	97620200	1	ENSMUSG00000044768	D1Ertd622e	97661675	-
1	104652618	104655413	1	ENSMUSG00000050840	Cdh20	104768529	+
1	106200006	106204941	1	ENSMUSG00000044340	Phlpp1	106171752	+
1	109929327	109930734	1	ENSMUSG00000026312	Cdh7	109982431	+
1	111647003	111647902	1	ENSMUSG00000038702	Dsel	111864767	-
1	113455259	113458989	1	ENSMUSG00000038702	Dsel	111864917	-
1	118945110	118949221	1	ENSMUSG00000048402	Gli2	118982587	-
1	118952950	118958052	1	ENSMUSG00000048402	Gli2	118982587	-
1	119044842	119047906	1	ENSMUSG00000048402	Gli2	119053338	-
1	119486357	119489326	1	ENSMUSG00000004451	Ralb	119478078	-
1	125712915	125717061	1	ENSMUSG00000026343	Gpr39	125676995	+
1	125820328	125822122	1	ENSMUSG00000026343	Gpr39	125840003	+
1	126390974	126392593	1	ENSMUSG00000049690	Nckap5	126448455	-
1	126676127	126678287	1	ENSMUSG00000049690	Nckap5	126738189	-
1	126729904	126731921	1	ENSMUSG00000049690	Nckap5	126738189	-
1	127012391	127014682	1	ENSMUSG00000049690	Nckap5	126830798	-
1	127105129	127108956	1	ENSMUSG00000036155	Mgat5	127205015	+
1	127573175	127573607	1	ENSMUSG00000026347	Tmem163	127537429	-
1	128544714	128547801	1	ENSMUSG00000045382	Cxcr4	128592289	-
1	128577983	128581923	1	ENSMUSG00000045382	Cxcr4	128592289	-
1	128619819	128625777	1	ENSMUSG00000045382	Cxcr4	128592292	-
1	129147817	129151628	1	ENSMUSG00000042581	Thsd7b	129273302	+
1	132024063	132025229	1	ENSMUSG00000059149	Mfsd4a	132029032	-
1	132295277	132302481	1	ENSMUSG00000042115	Klhdc8a	132298626	+
1	132350182	132352107	1	ENSMUSG00000042066	Tmcc2	132364947	-
1	132419793	132422718	1	ENSMUSG00000042046	Dstyk	132418377	+
1	132736374	132740728	1	ENSMUSG00000026442	Nfasc	132741756	-
1	133735327	133739327	1	ENSMUSG00000026463	Atp2b4	133753280	-
1	135583120	135588562	1	ENSMUSG00000009418	Nav1	135585354	-
1	151591595	151595205	1	ENSMUSG00000026483	Fam129a	151571496	+
1	151655728	151657291	1	ENSMUSG00000026483	Fam129a	151677167	+
1	151974493	151979063	1	ENSMUSG00000032666	1700025G04Rik	151921226	-
1	152570895	152572312	1	ENSMUSG00000026482	Rgl1	152553043	-
1	152573510	152574541	1	ENSMUSG00000026482	Rgl1	152592758	-
1	152668586	152669903	1	ENSMUSG00000026482	Rgl1	152625216	-
1	153273699	153278827	1	ENSMUSG00000026478	Lamc1	153250460	-
1	153745205	153749519	1	ENSMUSG00000066800	Rnasel	153749426	+
1	154096732	154099978	1	ENSMUSG00000066797	Zfp648	154201187	+
1	154282750	154284816	1	ENSMUSG00000066797	Zfp648	154201187	+
1	155310291	155313324	1	ENSMUSG00000026469	Xpr1	155309641	-
1	155840750	155842629	1	ENSMUSG00000033671	Cep350	155861372	-
1	156469011	156473561	1	ENSMUSG00000026600	Soat1	156474196	-
1	157045616	157051629	1	ENSMUSG00000026592	Tex35	157108387	-
1	157303590	157304349	1	ENSMUSG00000070565	Rasal2	157256681	-
1	157471052	157473318	1	ENSMUSG00000033488	Cryzl2	157472268	+
1	157888762	157892813	1	ENSMUSG00000026589	Sec16b	157538051	+
1	159161574	159164273	1	ENSMUSG00000040782	Cop1	159232320	+
1	159181987	159183146	1	ENSMUSG00000040782	Cop1	159232320	+
1	159493799	159495819	1	ENSMUSG00000015829	Tnr	159523769	+
1	161168791	161171710	1	ENSMUSG00000049160	Tex50	161159313	-
1	161395211	161396416	1	ENSMUSG00000026700	Tnfsf4	161395409	+
1	162012555	162016210	1	ENSMUSG00000040265	Dnm3	161996013	-
1	162172772	162173101	1	ENSMUSG00000040265	Dnm3	162134751	-
1	163354152	163357578	1	ENSMUSG00000026586	Prrx1	163313709	-
1	165108313	165112251	1	ENSMUSG00000026572	Tbx19	165149378	-
1	165907968	165910019	1	ENSMUSG00000026565	Pou2f1	165913282	-
1	165926231	165930717	1	ENSMUSG00000026565	Pou2f1	165934899	-
1	168064816	168067619	1	ENSMUSG00000052534	Pbx1	168164661	-
1	168282098	168286133	1	ENSMUSG00000052534	Pbx1	168164661	-
1	168314744	168318670	1	ENSMUSG00000052534	Pbx1	168431503	-
1	168474474	168480078	1	ENSMUSG00000052534	Pbx1	168432269	-
1	169118223	169122111	1	ENSMUSG00000026683	Nuf2	169522381	-
1	169349892	169351411	1	ENSMUSG00000026683	Nuf2	169522381	-
1	169644858	169646336	1	ENSMUSG00000026678	Rgs5	169655501	+
1	170429526	170430810	1	ENSMUSG00000038473	Nos1ap	170454913	-
1	170465761	170467437	1	ENSMUSG00000038473	Nos1ap	170454913	-
1	170740665	170742682	1	ENSMUSG00000026663	Atf6	170794370	-
1	171327282	171329488	1	ENSMUSG00000013973	Dedd	171329145	+
1	171992591	171995319	1	ENSMUSG00000026556	Vangl2	172009028	-
1	176096732	176098476	1	ENSMUSG00000055214	Pld5	176213840	-
1	176663835	176664846	1	ENSMUSG00000057335	Cep170	176743103	-
1	176957199	176957995	1	ENSMUSG00000026504	Sdccag8	176998009	+
1	177084437	177086581	1	ENSMUSG00000026504	Sdccag8	176998009	+
1	177603377	177607870	1	ENSMUSG00000015962	1700016C15Rik	177729814	+
1	177783100	177783916	1	ENSMUSG00000015961	Adss	177796500	-
1	178801112	178805394	1	ENSMUSG00000026494	Kif26b	178798438	+
1	179104581	179106158	1	ENSMUSG00000055067	Smyd3	178989344	-
1	181029685	181032472	1	ENSMUSG00000038776	Ephx1	181020903	-
1	181272693	181274588	1	ENSMUSG00000038733	Wdr26	181211551	-
1	181362736	181364127	1	ENSMUSG00000026514	Cnih3	181353426	+
1	181432209	181434376	1	ENSMUSG00000050625	Ccdc121	181511450	-
1	181839632	181843826	1	ENSMUSG00000004880	Lbr	181842325	-
1	182020309	182022503	1	ENSMUSG00000022995	Enah	182019989	-
1	182078029	182082771	1	ENSMUSG00000026511	Srp9	182124737	+
1	183786579	183788310	1	ENSMUSG00000039384	Dusp10	184013302	+
1	183862542	183865642	1	ENSMUSG00000039384	Dusp10	184013302	+
1	184235028	184236682	1	ENSMUSG00000039384	Dusp10	184034381	+
1	185773577	185776325	1	ENSMUSG00000026614	Slc30a10	185454848	+
1	186426941	186429302	1	ENSMUSG00000039239	Tgfb2	186649989	-
1	188228983	188232083	1	ENSMUSG00000026609	Ush2a	188262023	+
1	190744669	190746173	1	ENSMUSG00000089872	Rps6kc1	190810462	-
1	191566522	191569480	1	ENSMUSG00000037474	Dtl	191575510	-
1	193732918	193735284	1	ENSMUSG00000016179	Camk1g	193370297	-
2	3810406	3812214	1	ENSMUSG00000026655	Fam107b	3773946	+
2	4157219	4159649	1	ENSMUSG00000026657	Frmd4a	4152872	+
2	4436598	4438210	1	ENSMUSG00000026657	Frmd4a	4473194	+
2	5312320	5315747	1	ENSMUSG00000026676	Ccdc3	5137776	+
2	6212135	6213663	1	ENSMUSG00000039063	Echdc3	6212978	-
2	6303667	6305732	1	ENSMUSG00000039046	Usp6nl	6322667	+
2	6585942	6589090	1	ENSMUSG00000002107	Celf2	6592799	-
2	6663511	6666681	1	ENSMUSG00000002107	Celf2	6616179	-
2	6737913	6738668	1	ENSMUSG00000002107	Celf2	6722215	-
2	6867202	6871816	1	ENSMUSG00000002107	Celf2	6871971	-
2	6905211	6909089	1	ENSMUSG00000002107	Celf2	6884995	-
2	6928093	6931614	1	ENSMUSG00000002107	Celf2	6884995	-
2	7063540	7065818	1	ENSMUSG00000002107	Celf2	7081206	-
2	7162314	7165996	1	ENSMUSG00000002107	Celf2	7081312	-
2	10965963	10970177	1	ENSMUSG00000026778	Prkcq	11172108	+
2	12973969	12976117	1	ENSMUSG00000026730	Pter	12977939	+
2	13239139	13240627	1	ENSMUSG00000026727	Rsu1	13271220	-
2	14041945	14043942	1	ENSMUSG00000063275	Hacd1	14056019	-
2	17860528	17863255	1	ENSMUSG00000053702	Nebl	17731463	-
2	18308176	18313998	1	ENSMUSG00000026740	Dnajc1	18310257	-
2	20720968	20723795	1	ENSMUSG00000036617	Etl4	20722378	+
2	20908052	20910259	1	ENSMUSG00000036591	Arhgap21	20914693	-
2	21064645	21066742	1	ENSMUSG00000036591	Arhgap21	20968880	-
2	24864840	24865700	1	ENSMUSG00000036893	Ehmt1	24863922	-
2	25114102	25120895	1	ENSMUSG00000036805	Noxa1	25095148	-
2	25123770	25126190	1	ENSMUSG00000036805	Noxa1	25095148	-
2	26475747	26480510	1	ENSMUSG00000026923	Notch1	26470497	-
2	28372807	28374799	1	ENSMUSG00000035829	Ppp1r26	28446800	+
2	28835525	28838721	1	ENSMUSG00000035666	Gtf3c4	28840285	-
2	30043442	30049679	1	ENSMUSG00000039715	Wdr34	30048860	-
2	30807298	30810685	1	ENSMUSG00000026857	Ntmt1	30807826	+
2	30952739	30955520	1	ENSMUSG00000026848	Tor1b	30952959	+
2	32252601	32255110	1	ENSMUSG00000039254	Pomt1	32251273	+
2	32352032	32353876	1	ENSMUSG00000039205	Ciz1	32352327	+
2	35657289	35660829	1	ENSMUSG00000026883	Dab2ip	35661350	+
2	37452117	37455539	1	ENSMUSG00000035437	Rabgap1	37452245	+
2	37764122	37767736	1	ENSMUSG00000035403	Crb2	37776249	+
2	38519455	38523201	1	ENSMUSG00000026749	Nek6	38514626	+
2	38524530	38525426	1	ENSMUSG00000026749	Nek6	38514626	+
2	38575205	38581342	1	ENSMUSG00000026749	Nek6	38514626	+
2	38948957	38951688	1	ENSMUSG00000046618	Olfml2a	38931978	+
2	39220513	39229101	1	ENSMUSG00000026753	Ppp6c	39226031	-
2	39510500	39512373	1	ENSMUSG00000026753	Ppp6c	39226450	-
2	44391173	44393200	1	ENSMUSG00000036890	Gtdc1	44571346	-
2	44420082	44422789	1	ENSMUSG00000036890	Gtdc1	44571346	-
2	44438055	44439750	1	ENSMUSG00000036890	Gtdc1	44571346	-
2	49451597	49453775	1	ENSMUSG00000069495	Epc2	49451486	+
2	49647816	49651542	1	ENSMUSG00000026764	Kif5c	49619298	+
2	49867830	49868740	1	ENSMUSG00000026765	Lypd6b	49840090	+
2	49921731	49923868	1	ENSMUSG00000026765	Lypd6b	49840090	+
2	50186153	50188894	1	ENSMUSG00000050447	Lypd6	50165401	+
2	50446702	50448219	1	ENSMUSG00000026766	Mmadhc	50296800	-
2	50655130	50658584	1	ENSMUSG00000026766	Mmadhc	50296800	-
2	51132835	51138073	1	ENSMUSG00000017144	Rnd3	51149093	-
2	51160425	51162621	1	ENSMUSG00000017144	Rnd3	51149110	-
2	51328553	51329591	1	ENSMUSG00000017144	Rnd3	51149110	-
2	52719563	52723808	1	ENSMUSG00000055371	Stam2	52742155	-
2	52770094	52773982	1	ENSMUSG00000055371	Stam2	52742280	-
2	52944822	52946556	1	ENSMUSG00000036053	Fmnl2	52857868	+
2	53167049	53169855	1	ENSMUSG00000061136	Prpf40a	53190099	-
2	57103389	57106564	1	ENSMUSG00000026826	Nr4a2	57113071	-
2	57518174	57519420	1	ENSMUSG00000026827	Gpd2	57267377	+
2	58054195	58055784	1	ENSMUSG00000026830	Ermn	58052863	-
2	58174399	58177369	1	ENSMUSG00000026832	Cytip	58160656	-
2	58516002	58518467	1	ENSMUSG00000026836	Acvr1	58516271	-
2	58980158	58981078	1	ENSMUSG00000036641	Ccdc148	58921091	-
2	59718248	59722778	1	ENSMUSG00000035168	Tanc1	59706844	+
2	59851521	59853995	1	ENSMUSG00000026988	Wdsub1	59861679	-
2	60011678	60014906	1	ENSMUSG00000026987	Baz2b	60006186	-
2	60091771	60092934	1	ENSMUSG00000026987	Baz2b	60090069	-
2	65331023	65331977	1	ENSMUSG00000061171	Slc38a11	65361400	-
2	67898047	67900306	1	ENSMUSG00000034780	B3galt1	67748212	+
2	68192168	68196135	1	ENSMUSG00000027030	Stk39	68223325	-
2	68212432	68215152	1	ENSMUSG00000027030	Stk39	68223325	-
2	68242643	68246184	1	ENSMUSG00000027030	Stk39	68251328	-
2	70278088	70279854	1	ENSMUSG00000042064	Myo3b	70096298	+
2	70775268	70776108	1	ENSMUSG00000041997	Tlk1	70825227	-
2	71211208	71213525	1	ENSMUSG00000027012	Dync1i2	71211706	+
2	72596453	72598283	1	ENSMUSG00000055612	Cdca7	72485107	+
2	73179254	73180671	1	ENSMUSG00000027108	Ola1	73212959	-
2	73655758	73656190	1	ENSMUSG00000056486	Chn1	73655057	-
2	73868219	73869147	1	ENSMUSG00000027104	Atf2	73863289	-
2	76107635	76109788	1	ENSMUSG00000075270	Pde11a	76006042	-
2	77930221	77933985	1	ENSMUSG00000027014	Cwc22	77936668	-
2	79684874	79687504	1	ENSMUSG00000034683	Ppp1r1c	79707780	+
2	83818160	83819878	1	ENSMUSG00000048388	Fam171b	83812636	+
2	91290627	91292099	1	ENSMUSG00000040591	1110051M20Rik	91283140	-
2	91377035	91378788	1	ENSMUSG00000040591	1110051M20Rik	91444621	-
2	91399143	91403591	1	ENSMUSG00000040591	1110051M20Rik	91444621	-
2	91742312	91744438	1	ENSMUSG00000040506	Ambra1	91730225	+
2	92918908	92922501	1	ENSMUSG00000027220	Syt13	92915098	+
2	93049126	93050845	1	ENSMUSG00000075028	Prdm11	93046166	-
2	93256395	93258704	1	ENSMUSG00000027217	Tspan18	93227785	-
2	94284014	94288770	1	ENSMUSG00000027194	Ttc17	94362816	-
2	97197868	97201516	1	ENSMUSG00000050587	Lrrc4c	97467657	+
2	102116030	102122765	1	ENSMUSG00000048058	Ldlrad3	102138118	-
2	102828524	102830451	1	ENSMUSG00000005089	Slc1a2	102761173	+
2	103983286	103984368	1	ENSMUSG00000032698	Lmo2	103971179	+
2	104587713	104591543	1	ENSMUSG00000027176	Cstf3	104590523	+
2	105222470	105225667	1	ENSMUSG00000055312	Them7	105224320	+
2	105972264	105973280	1	ENSMUSG00000027166	Dnajc24	106002007	-
2	106368496	106369915	1	ENSMUSG00000016386	Mpped2	106693269	+
2	106461275	106463294	1	ENSMUSG00000016386	Mpped2	106693269	+
2	106680690	106681587	1	ENSMUSG00000016386	Mpped2	106693269	+
2	106683466	106687979	1	ENSMUSG00000016386	Mpped2	106693269	+
2	106703337	106706825	1	ENSMUSG00000016386	Mpped2	106695854	+
2	106711796	106715259	1	ENSMUSG00000016386	Mpped2	106730490	+
2	106748276	106750046	1	ENSMUSG00000016386	Mpped2	106730490	+
2	106764172	106766653	1	ENSMUSG00000016386	Mpped2	106730490	+
2	106851927	106856429	1	ENSMUSG00000027122	Arl14ep	106969276	-
2	107287858	107291384	1	ENSMUSG00000042604	Kcna4	107290639	+
2	109274489	109276432	1	ENSMUSG00000057234	Mettl15	109278279	-
2	114586739	114590082	1	ENSMUSG00000057147	Dph6	114545890	-
2	115879226	115879769	1	ENSMUSG00000027210	Meis2	115872961	-
2	115948721	115951473	1	ENSMUSG00000027210	Meis2	115872961	-
2	115982584	115984491	1	ENSMUSG00000027210	Meis2	116042045	-
2	115997348	116002444	1	ENSMUSG00000027210	Meis2	116042045	-
2	117136238	117143367	1	ENSMUSG00000027351	Spred1	117121638	+
2	118098581	118099740	1	ENSMUSG00000040152	Thbs1	118111876	+
2	118506736	118509004	1	ENSMUSG00000009549	Srp14	118479710	-
2	118673615	118677707	1	ENSMUSG00000074923	Pak6	118677229	+
2	120358570	120360806	1	ENSMUSG00000027291	Vps39	120353136	-
2	122309731	122315021	1	ENSMUSG00000027224	Duoxa1	122313643	-
2	124460292	124465422	1	ENSMUSG00000027200	Sema6d	124610106	+
2	125946068	125948149	1	ENSMUSG00000027207	Galk2	125866268	+
2	127181633	127183738	1	ENSMUSG00000044145	1810024B03Rik	127208253	-
2	129559770	129560257	1	ENSMUSG00000043727	F830045P16Rik	129536601	-
2	132026677	132028282	1	ENSMUSG00000027339	Rassf2	132029165	-
2	134830261	134831892	1	ENSMUSG00000051177	Plcb1	134786530	+
2	134928632	134929867	1	ENSMUSG00000051177	Plcb1	134786530	+
2	135795921	135800716	1	ENSMUSG00000039943	Plcb4	135805548	+
2	135820531	135823435	1	ENSMUSG00000039943	Plcb4	135805548	+
2	136505560	136505835	1	ENSMUSG00000074771	Ankef1	136502181	+
2	137806224	137808350	1	ENSMUSG00000062098	Btbd3	138256565	+
2	138896081	138897838	1	ENSMUSG00000039092	Sptlc3	139493913	+
2	140143934	140144450	1	ENSMUSG00000078197	Gm17374	140152043	+
2	141574185	141576147	1	ENSMUSG00000068205	Macrod2	141555676	+
2	144779383	144781424	1	ENSMUSG00000027430	Dtd1	144738414	+
2	145830942	145832376	1	ENSMUSG00000001768	Rin2	145822289	+
2	146016322	146017161	1	ENSMUSG00000037143	Cfap61	146041494	+
2	146502170	146503367	1	ENSMUSG00000037110	Ralgapa2	146511898	-
2	148027925	148030154	1	ENSMUSG00000037025	Foxa2	148045463	-
2	148506573	148510437	1	ENSMUSG00000027435	Cd93	148443562	-
2	152140481	152142363	1	ENSMUSG00000068079	Tcf15	152143561	+
2	152614068	152616599	1	ENSMUSG00000074678	Defb25	152623052	-
2	152818447	152819510	1	ENSMUSG00000007659	Bcl2l1	152828534	-
2	153530547	153533068	1	ENSMUSG00000061411	Nol4l	153529970	-
2	154413092	154418339	1	ENSMUSG00000027488	Snta1	154408098	-
2	154434829	154437431	1	ENSMUSG00000038533	Cbfa2t2	154436481	+
2	154449883	154456892	1	ENSMUSG00000038533	Cbfa2t2	154436842	+
2	155030660	155031694	1	ENSMUSG00000084897	Gm14226	155018266	+
2	155628727	155631744	1	ENSMUSG00000074652	Myh7b	155629060	+
2	155989905	155992141	1	ENSMUSG00000038241	Cep250	155985915	+
2	156108815	156111050	1	ENSMUSG00000074643	Cpne1	156111862	-
2	157035518	157038540	1	ENSMUSG00000055485	Soga1	157040238	-
2	157072476	157075323	1	ENSMUSG00000055485	Soga1	157079253	-
2	157116979	157118447	1	ENSMUSG00000027639	Samhd1	157110611	-
2	157799969	157806022	1	ENSMUSG00000027649	Ctnnbl1	157789864	+
2	157826211	157828335	1	ENSMUSG00000027649	Ctnnbl1	157789864	+
2	158544978	158547630	1	ENSMUSG00000074625	Arhgap40	158541737	+
2	158666149	158667992	1	ENSMUSG00000037754	Ppp1r16b	158666733	+
2	160698096	160700023	1	ENSMUSG00000070544	Top1	160702143	+
2	162326746	162333510	1	ENSMUSG00000053141	Ptprt	162135450	-
2	162457781	162462006	1	ENSMUSG00000053141	Ptprt	162661093	-
2	162503509	162509007	1	ENSMUSG00000053141	Ptprt	162661093	-
2	162642147	162645887	1	ENSMUSG00000053141	Ptprt	162661093	-
2	163026084	163027641	1	ENSMUSG00000017858	Ift52	163022443	+
2	163206525	163213954	1	ENSMUSG00000074607	Tox2	163204553	+
2	163271598	163273103	1	ENSMUSG00000074607	Tox2	163225454	+
2	164874498	164877695	1	ENSMUSG00000039849	Pcif1	164879304	+
2	166104849	166106371	1	ENSMUSG00000006800	Sulf2	166078118	-
2	166333012	166337105	1	ENSMUSG00000006800	Sulf2	166155662	-
2	166549997	166551794	1	ENSMUSG00000039621	Prex1	166572976	-
2	166567949	166568576	1	ENSMUSG00000039621	Prex1	166572976	-
2	166888717	166889794	1	ENSMUSG00000002718	Cse1l	166906040	+
2	167833067	167835747	1	ENSMUSG00000027540	Ptpn1	167932057	+
2	168188037	168190727	1	ENSMUSG00000051149	Adnp	168206708	-
2	168759955	168763536	1	ENSMUSG00000027547	Sall4	168765245	-
2	168813092	168814684	1	ENSMUSG00000027547	Sall4	168767942	-
2	169634552	169636284	1	ENSMUSG00000047907	Tshz2	169633676	+
2	169755144	169756395	1	ENSMUSG00000047907	Tshz2	169633676	+
2	170312563	170314761	1	ENSMUSG00000013523	Bcas1	170349739	-
2	170467515	170470968	1	ENSMUSG00000052033	Pfdn4	170496428	+
2	170826855	170830315	1	ENSMUSG00000027560	Dok5	170731807	+
2	172339030	172344790	1	ENSMUSG00000027495	Fam210b	172345565	+
2	172612939	172616545	1	ENSMUSG00000028640	Tfap2c	172552116	+
2	172796653	172799139	1	ENSMUSG00000008999	Bmp7	172940091	-
2	179388632	179392571	1	ENSMUSG00000000305	Cdh4	179442431	+
2	179403794	179406848	1	ENSMUSG00000000305	Cdh4	179442431	+
2	180135245	180139055	1	ENSMUSG00000039050	Osbpl2	180149379	+
2	180506745	180510412	1	ENSMUSG00000027568	Ntsr1	180500227	+
3	5414980	5416265	1	ENSMUSG00000040374	Pex2	5563728	-
3	8366684	8371317	1	ENSMUSG00000027500	Stmn2	8509360	+
3	8902057	8904158	1	ENSMUSG00000040269	Mrps28	8923917	-
3	9947090	9948296	1	ENSMUSG00000027533	Fabp5	10012548	+
3	17790384	17796809	1	ENSMUSG00000027564	Cypt12	17948410	+
3	18189026	18193424	1	ENSMUSG00000039519	Cyp7b1	18243337	-
3	18796605	18798708	1	ENSMUSG00000027599	Armc1	19163064	-
3	22492509	22494170	1	ENSMUSG00000027630	Tbl1xr1	22203192	+
3	24605161	24607971	1	ENSMUSG00000102758	Naaladl2	24783621	-
3	25880972	25881464	1	ENSMUSG00000063887	Nlgn1	26133733	-
3	26128304	26130506	1	ENSMUSG00000063887	Nlgn1	26133733	-
3	26145179	26147273	1	ENSMUSG00000063887	Nlgn1	26153306	-
3	27861801	27868130	1	ENSMUSG00000043164	Tmem212	27896367	-
3	27976780	27978724	1	ENSMUSG00000027695	Pld1	27984171	+
3	28204983	28208002	1	ENSMUSG00000027692	Tnik	28263214	+
3	28272282	28274110	1	ENSMUSG00000027692	Tnik	28263643	+
3	28458282	28463128	1	ENSMUSG00000027692	Tnik	28409431	+
3	30014357	30016453	1	ENSMUSG00000027684	Mecom	30013504	-
3	34571555	34579236	1	ENSMUSG00000074637	Sox2	34650405	+
3	35153185	35154477	1	ENSMUSG00000074637	Sox2	34650405	+
3	36529963	36532948	1	ENSMUSG00000085007	Gm11549	36521812	-
3	39317683	39319019	1	ENSMUSG00000046743	Fat4	38890942	+
3	39334753	39337150	1	ENSMUSG00000046743	Fat4	38890942	+
3	40493930	40495983	1	ENSMUSG00000060798	Intu	40531286	+
3	40676895	40681571	1	ENSMUSG00000060798	Intu	40672621	+
3	41941833	41944311	1	ENSMUSG00000025766	D3Ertd751e	41751196	+
3	42072063	42075480	1	ENSMUSG00000025766	D3Ertd751e	41751196	+
3	42161063	42162810	1	ENSMUSG00000025766	D3Ertd751e	41751196	+
3	51231558	51232928	1	ENSMUSG00000023087	Noct	51224470	+
3	52006568	52007068	1	ENSMUSG00000061143	Maml3	52105075	-
3	52359344	52360635	1	ENSMUSG00000044167	Foxo1	52268336	+
3	52574521	52578478	1	ENSMUSG00000044167	Foxo1	52268336	+
3	53213266	53215496	1	ENSMUSG00000048332	Lhfp	53229325	+
3	53763770	53766051	1	ENSMUSG00000078742	Gm10985	53845086	+
3	55207646	55209218	1	ENSMUSG00000027794	Sohlh2	55182028	+
3	55269264	55270426	1	ENSMUSG00000027797	Dclk1	55247279	+
3	55352946	55354324	1	ENSMUSG00000027797	Dclk1	55354134	+
3	55459922	55461472	1	ENSMUSG00000027797	Dclk1	55461728	+
3	58290242	58293367	1	ENSMUSG00000027806	Tsc22d2	58414715	+
3	58426377	58428361	1	ENSMUSG00000027806	Tsc22d2	58417484	+
3	59005117	59009655	1	ENSMUSG00000056476	Med12l	59005825	+
3	60565075	60568046	1	ENSMUSG00000027763	Mbnl1	60595641	+
3	63723889	63730232	1	ENSMUSG00000036834	Plch1	63740864	-
3	65558145	65559516	1	ENSMUSG00000034640	Tiparp	65546040	+
3	66172197	66173159	1	ENSMUSG00000027831	Veph1	66136437	-
3	66534776	66538230	1	ENSMUSG00000027831	Veph1	66296836	-
3	68488494	68489277	1	ENSMUSG00000027777	Schip1	68493491	+
3	69487194	69489864	1	ENSMUSG00000027784	Ppm1l	69497213	+
3	79314455	79316415	1	ENSMUSG00000091685	Gm17359	79336661	+
3	84185773	84190794	1	ENSMUSG00000027993	Trim2	84190522	-
3	84541204	84542803	1	ENSMUSG00000074513	Arfip1	84582484	-
3	84982682	84985783	1	ENSMUSG00000028086	Fbxw7	84952146	+
3	86784905	86787941	1	ENSMUSG00000028078	Dclk2	86792314	-
3	87627772	87629496	1	ENSMUSG00000041977	Arhgef11	87618761	+
3	88323923	88325483	1	ENSMUSG00000001418	Glmp	88325023	+
3	89768193	89769961	1	ENSMUSG00000027950	Chrnb2	89764631	-
3	90145126	90147424	1	ENSMUSG00000027939	Nup210l	90104134	+
3	94454152	94457462	1	ENSMUSG00000028141	Oaz3	94443914	-
3	94987165	94990592	1	ENSMUSG00000038861	Pi4kb	94998929	+
3	96133568	96135617	1	ENSMUSG00000038495	Otud7b	96150704	+
3	97265066	97266420	1	ENSMUSG00000038256	Bcl9	97297916	-
3	97822928	97825442	1	ENSMUSG00000038170	Pde4dip	97824620	-
3	97937086	97939794	1	ENSMUSG00000027879	Sec22b	97906954	+
3	100417472	100421847	1	ENSMUSG00000044468	Fam46c	100489193	-
3	100989120	100990908	1	ENSMUSG00000033222	Ttf2	100969662	-
3	102375265	102376059	1	ENSMUSG00000027859	Ngf	102469919	+
3	103549985	103553323	1	ENSMUSG00000027849	Syt6	103575231	+
3	103623239	103626039	1	ENSMUSG00000087119	Atg4a-ps	103646067	-
3	103790779	103792858	1	ENSMUSG00000008730	Hipk1	103791074	-
3	103807895	103813878	1	ENSMUSG00000027845	Dclre1b	103808179	-
3	105956809	105960043	1	ENSMUSG00000000563	Atp5f1	105959245	-
3	107296179	107299292	1	ENSMUSG00000027896	Slc16a4	107291315	+
3	107792434	107795447	1	ENSMUSG00000014599	Csf1	107760468	-
3	109739823	109742151	1	ENSMUSG00000059857	Ntng1	109833258	-
3	110374389	110374989	1	ENSMUSG00000049300	Prmt6	110250997	-
3	115085277	115090970	1	ENSMUSG00000027965	Olfm3	115080965	+
3	115148844	115150865	1	ENSMUSG00000027965	Olfm3	115080965	+
3	115695308	115699809	1	ENSMUSG00000045092	S1pr1	115715071	-
3	115849704	115852498	1	ENSMUSG00000033554	Dph5	115887837	+
3	118878080	118879175	1	ENSMUSG00000033308	Dpyd	118811222	+
3	119388030	119389852	1	ENSMUSG00000028134	Ptbp2	119724386	-
3	120814735	120817604	1	ENSMUSG00000028133	Rwdd3	121156819	-
3	121155954	121162167	1	ENSMUSG00000028133	Rwdd3	121156819	-
3	121482603	121485590	1	ENSMUSG00000039865	Slc44a3	121460910	-
3	121608806	121610900	1	ENSMUSG00000074248	4930432M17Rik	121670762	+
3	122430978	122434716	1	ENSMUSG00000028121	Bcar3	122419823	+
3	122983820	122986374	1	ENSMUSG00000039701	Usp53	122983892	-
3	125874031	125875848	1	ENSMUSG00000032854	Ugt8a	125915884	-
3	125881348	125884333	1	ENSMUSG00000032854	Ugt8a	125915884	-
3	126368302	126369768	1	ENSMUSG00000046561	Arsj	126363684	+
3	127529176	127530606	1	ENSMUSG00000027968	Larp7	127547536	-
3	127553206	127554634	1	ENSMUSG00000027968	Larp7	127553346	-
3	128028095	128029734	1	ENSMUSG00000050549	Fam241a	127896323	-
3	128833937	128834550	1	ENSMUSG00000028023	Pitx2	129199878	+
3	129495991	129497593	1	ENSMUSG00000041220	Elovl6	129532355	+
3	129961547	129963214	1	ENSMUSG00000027994	Mcub	129969988	-
3	130037980	130039655	1	ENSMUSG00000001052	Sec24b	130040832	-
3	130087343	130089934	1	ENSMUSG00000001052	Sec24b	130061552	-
3	130492361	130495286	1	ENSMUSG00000058897	Col25a1	130478816	+
3	130745940	130747827	1	ENSMUSG00000062006	Rpl34	130730397	-
3	133515381	133518502	1	ENSMUSG00000040943	Tet2	133544285	-
3	135863043	135865037	1	ENSMUSG00000053897	Slc39a8	135884160	+
3	136650329	136652619	1	ENSMUSG00000028161	Ppp3ca	136670124	+
3	136746769	136747642	1	ENSMUSG00000028161	Ppp3ca	136670770	+
3	137777687	137783623	1	ENSMUSG00000037894	H2afz	137864487	+
3	137817672	137818660	1	ENSMUSG00000037894	H2afz	137864487	+
3	141886514	141889857	1	ENSMUSG00000052430	Bmpr1b	141931507	-
3	141894547	141900656	1	ENSMUSG00000052430	Bmpr1b	141931507	-
3	145625231	145626563	1	ENSMUSG00000028195	Cyr61	145649980	-
3	145784044	145784353	1	ENSMUSG00000028194	Ddah1	145760748	+
3	145836874	145838791	1	ENSMUSG00000028194	Ddah1	145810479	+
3	145947461	145951931	1	ENSMUSG00000036873	2410004B18Rik	145939086	+
3	145986762	145991775	1	ENSMUSG00000036863	Syde2	145987870	+
3	146049456	146052151	1	ENSMUSG00000043020	Wdr63	146048436	-
3	146216678	146219453	1	ENSMUSG00000036832	Lpar3	146220963	+
3	146501809	146504226	1	ENSMUSG00000068523	Gng5	146500109	+
3	147098992	147100676	1	ENSMUSG00000036745	Ttll7	146943920	+
3	147752108	147754646	1	ENSMUSG00000036745	Ttll7	146943920	+
3	148316013	148316424	1	ENSMUSG00000028184	Adgrl2	148822978	-
3	148733174	148735355	1	ENSMUSG00000028184	Adgrl2	148822978	-
3	148924528	148927079	1	ENSMUSG00000028184	Adgrl2	148954634	-
3	148974967	148975966	1	ENSMUSG00000028184	Adgrl2	148989315	-
3	149216184	149218308	1	ENSMUSG00000028184	Adgrl2	148990554	-
3	153344350	153347641	1	ENSMUSG00000052544	St6galnac3	153225782	-
3	153944047	153945827	1	ENSMUSG00000062908	Acadm	153944441	-
3	154690810	154693926	1	ENSMUSG00000078161	Erich3	154711108	+
3	158034918	158040810	1	ENSMUSG00000055436	Srsf11	158036550	-
3	159471711	159474129	1	ENSMUSG00000028175	Depdc1a	159495433	+
3	159839501	159841792	1	ENSMUSG00000028173	Wls	159839672	+
3	159878996	159879752	1	ENSMUSG00000028173	Wls	159848451	+
4	5641475	5642791	1	ENSMUSG00000049119	Fam110b	5644090	+
4	12596343	12598457	1	ENSMUSG00000055963	Triqk	12906838	+
4	12747131	12750087	1	ENSMUSG00000055963	Triqk	12906838	+
4	13599894	13602963	1	ENSMUSG00000006586	Runx1t1	13743436	+
4	14565552	14570551	1	ENSMUSG00000040569	Slc26a7	14516368	-
4	19328625	19330165	1	ENSMUSG00000056494	Cngb3	19280850	+
4	19676288	19679299	1	ENSMUSG00000041058	Wwp1	19678447	-
4	20694094	20696201	1	ENSMUSG00000055761	Nkain3	20778566	-
4	20742783	20744446	1	ENSMUSG00000055761	Nkain3	20778566	-
4	21597357	21598207	1	ENSMUSG00000040478	Prdm13	21685780	-
4	21676341	21676622	1	ENSMUSG00000040478	Prdm13	21685780	-
4	22834309	22834817	1	ENSMUSG00000095139	Pou3f2	22488365	-
4	23726155	23731055	1	ENSMUSG00000045751	Mms22l	24496451	+
4	23985335	23988237	1	ENSMUSG00000045751	Mms22l	24496451	+
4	24965218	24967028	1	ENSMUSG00000040372	Gpr63	24966407	+
4	31559352	31562960	1	ENSMUSG00000028284	Map3k7	31964097	+
4	32063514	32064801	1	ENSMUSG00000028284	Map3k7	31992473	+
4	33412777	33413436	1	ENSMUSG00000028274	Rngtt	33331014	+
4	34950369	34950645	1	ENSMUSG00000028298	Cga	34893788	+
4	36575500	36577731	1	ENSMUSG00000045083	Lingo2	36950466	-
4	40063166	40065919	1	ENSMUSG00000028405	Aco1	40143081	+
4	41713045	41716931	1	ENSMUSG00000036114	Rpp25l	41713533	-
4	43418551	43420980	1	ENSMUSG00000035969	Rusc2	43422492	+
4	43561568	43563156	1	ENSMUSG00000028465	Tln1	43562156	-
4	43575105	43576343	1	ENSMUSG00000028467	Gba2	43574053	-
4	44165967	44170423	1	ENSMUSG00000035696	Rnf38	44167491	-
4	44712307	44713087	1	ENSMUSG00000014030	Pax5	44710486	-
4	45761001	45763040	1	ENSMUSG00000035561	Aldh1b1	45799022	+
4	45829484	45831904	1	ENSMUSG00000035551	Igfbpl1	45826922	-
4	46143826	46145743	1	ENSMUSG00000035495	Tstd2	46138693	-
4	46402412	46403688	1	ENSMUSG00000028332	Hemgn	46404235	-
4	46455477	46457699	1	ENSMUSG00000028333	Anp32b	46450902	+
4	46489476	46493091	1	ENSMUSG00000028334	Nans	46489985	+
4	47694565	47700272	1	ENSMUSG00000053317	Sec61b	47474948	+
4	48550740	48551354	1	ENSMUSG00000039693	Msantd3	48559947	+
4	54072977	54077927	1	ENSMUSG00000028420	Tmem38b	53840470	+
4	55518639	55521085	1	ENSMUSG00000003032	Klf4	55531769	-
4	55936906	55940458	1	ENSMUSG00000003032	Klf4	55532465	-
4	57112650	57115518	1	ENSMUSG00000028434	Epb41l4b	57120059	-
4	59386428	59392117	1	ENSMUSG00000038578	Susd1	59362981	-
4	59931334	59934169	1	ENSMUSG00000028386	Slc46a2	59915055	-
4	63056158	63057398	1	ENSMUSG00000028358	Zfp618	63120400	+
4	63862223	63863948	1	ENSMUSG00000028362	Tnfsf8	63861346	-
4	64064126	64066438	1	ENSMUSG00000028364	Tnc	64047014	-
4	65181230	65183383	1	ENSMUSG00000028370	Pappa	65124174	+
4	65582358	65589767	1	ENSMUSG00000051675	Trim32	65604986	+
4	67004610	67007424	1	ENSMUSG00000039005	Tlr4	66828202	+
4	69195872	69199003	1	ENSMUSG00000028351	Brinp1	68954396	-
4	70598924	70601259	1	ENSMUSG00000039270	Megf9	70534994	-
4	71478638	71480505	1	ENSMUSG00000066141	Gm11232	71757964	-
4	72175073	72178948	1	ENSMUSG00000008305	Tle1	72199091	-
4	72188975	72192951	1	ENSMUSG00000008305	Tle1	72199091	-
4	74465985	74467370	1	ENSMUSG00000028397	Kdm4c	74262810	+
4	76429101	76430828	1	ENSMUSG00000028399	Ptprd	76449979	-
4	76448552	76453672	1	ENSMUSG00000028399	Ptprd	76449979	-
4	77277714	77278525	1	ENSMUSG00000028399	Ptprd	76594298	-
4	77315342	77316997	1	ENSMUSG00000028399	Ptprd	76594298	-
4	81516181	81518609	1	ENSMUSG00000028402	Mpdz	81442814	-
4	81825990	81829168	1	ENSMUSG00000028402	Mpdz	81442814	-
4	82453197	82456042	1	ENSMUSG00000008575	Nfib	82499315	-
4	82508883	82509192	1	ENSMUSG00000008575	Nfib	82505778	-
4	83184039	83185437	1	ENSMUSG00000038172	Ttc39b	83233169	-
4	83348799	83350858	1	ENSMUSG00000038172	Ttc39b	83324254	-
4	85248437	85251557	1	ENSMUSG00000028488	Sh3gl2	85205535	+
4	85993594	85995103	1	ENSMUSG00000066113	Adamtsl1	86053915	+
4	86773944	86775550	1	ENSMUSG00000038024	Dennd4c	86774255	+
4	87224951	87228177	1	ENSMUSG00000037996	Slc24a2	87227872	-
4	87880192	87885453	1	ENSMUSG00000028496	Mllt3	87874541	-
4	88965318	88966943	1	ENSMUSG00000045364	Ifne	88880200	-
4	89359803	89360698	1	ENSMUSG00000073802	Cdkn2b	89311031	-
4	95213581	95214818	1	ENSMUSG00000052684	Jun	95052221	-
4	95292033	95293179	1	ENSMUSG00000052684	Jun	95052221	-
4	95300490	95304581	1	ENSMUSG00000052684	Jun	95052221	-
4	95844388	95846620	1	ENSMUSG00000028573	Fggy	95849625	+
4	96550956	96553682	1	ENSMUSG00000052914	Cyp2j6	96553660	-
4	96601883	96606153	1	ENSMUSG00000015224	Cyp2j9	96591577	-
4	97554553	97558399	1	ENSMUSG00000048747	E130114P18Rik	97584595	-
4	97905628	97909212	1	ENSMUSG00000028565	Nfia	97911033	+
4	97985896	97986922	1	ENSMUSG00000028565	Nfia	97911033	+
4	98575356	98577214	1	ENSMUSG00000061859	Patj	98546973	+
4	99082594	99083937	1	ENSMUSG00000028556	Dock7	99067110	-
4	100810167	100815027	1	ENSMUSG00000028532	Cachd1	100776675	+
4	101006005	101010090	1	ENSMUSG00000073789	Gm10577	101020695	-
4	101438256	101444290	1	ENSMUSG00000028527	Ak4	101447223	+
4	101493838	101497777	1	ENSMUSG00000028528	Dnajc6	101496648	+
4	102120812	102121552	1	ENSMUSG00000028525	Pde4b	102087741	+
4	102430578	102431806	1	ENSMUSG00000028525	Pde4b	102430047	+
4	103521265	103522169	1	ENSMUSG00000028519	Dab1	103619359	+
4	104383880	104389967	1	ENSMUSG00000028519	Dab1	104367590	+
4	104403497	104405069	1	ENSMUSG00000028519	Dab1	104367590	+
4	104410662	104415187	1	ENSMUSG00000028519	Dab1	104367590	+
4	104585945	104587755	1	ENSMUSG00000028519	Dab1	104591218	+
4	104768187	104771260	1	ENSMUSG00000029656	C8b	104766395	+
4	106788168	106788845	1	ENSMUSG00000034853	Acot11	106799789	-
4	106930280	106938395	1	ENSMUSG00000061887	Ssbp3	106941698	+
4	106945210	106945839	1	ENSMUSG00000061887	Ssbp3	106941698	+
4	107011583	107014118	1	ENSMUSG00000061887	Ssbp3	107028193	+
4	107763577	107770392	1	ENSMUSG00000028613	Lrp8	107802261	+
4	109163911	109165936	1	ENSMUSG00000028559	Osbpl9	109157124	-
4	109191330	109194112	1	ENSMUSG00000028559	Osbpl9	109202216	-
4	111471216	111476787	1	ENSMUSG00000028545	Bend5	111433319	+
4	114906982	114909608	1	ENSMUSG00000055210	Foxd2	114908872	-
4	116097569	116099740	1	ENSMUSG00000028702	Rad54l	116100057	-
4	117524990	117528206	1	ENSMUSG00000033423	Eri3	117550365	+
4	119106692	119111236	1	ENSMUSG00000028645	Slc2a1	119108711	+
4	119119785	119122416	1	ENSMUSG00000028645	Slc2a1	119108914	+
4	119967080	119969180	1	ENSMUSG00000028634	Hivep3	120032766	+
4	121072886	121073827	1	ENSMUSG00000043207	Zmpste24	121077737	-
4	126202824	126204493	1	ENSMUSG00000043962	Thrap3	126202759	-
4	126606338	126610582	1	ENSMUSG00000073755	5730409E04Rik	126609818	+
4	126749636	126751253	1	ENSMUSG00000028833	Ncdn	126753408	-
4	127217135	127219148	1	ENSMUSG00000042388	Dlgap3	127203306	+
4	127844072	127847138	1	ENSMUSG00000028813	CK137956	127970950	-
4	128419977	128427594	1	ENSMUSG00000028804	Csmd2	128477154	+
4	128649460	128651597	1	ENSMUSG00000028796	Phc2	128654702	+
4	128806806	128809826	1	ENSMUSG00000028799	Zfp362	128806044	-
4	129247501	129249978	1	ENSMUSG00000050390	C77080	129248442	-
4	129840334	129844919	1	ENSMUSG00000028788	Ptp4a2	129839151	+
4	130270873	130277705	1	ENSMUSG00000023232	Serinc2	130275217	-
4	130783448	130786495	1	ENSMUSG00000025743	Sdc3	130792537	+
4	131341414	131342529	1	ENSMUSG00000040533	Matn1	130944385	+
4	132301236	132304534	1	ENSMUSG00000089687	Rab42	132303384	-
4	132308037	132310396	1	ENSMUSG00000089687	Rab42	132303384	-
4	132841295	132843748	1	ENSMUSG00000028882	Ppp1r8	132843122	-
4	132921096	132924273	1	ENSMUSG00000028878	Fam76a	132922492	-
4	133708736	133712106	1	ENSMUSG00000007880	Arid1a	133720775	-
4	134524622	134528650	1	ENSMUSG00000046671	Mtfr1l	134535043	-
4	134558760	134561325	1	ENSMUSG00000050989	Selenon	134552165	-
4	134656760	134661201	1	ENSMUSG00000037306	Man1c1	134703766	-
4	135546116	135548312	1	ENSMUSG00000037188	Grhl3	135573629	-
4	135572598	135576644	1	ENSMUSG00000037188	Grhl3	135573629	-
4	136465013	136466264	1	ENSMUSG00000066178	6030445D17Rik	136462250	+
4	136748734	136752074	1	ENSMUSG00000028664	Ephb2	136694039	-
4	136859570	136863659	1	ENSMUSG00000036905	C1qb	136886186	-
4	141419191	141419710	1	ENSMUSG00000006221	Hspb7	141420779	+
4	141614588	141618131	1	ENSMUSG00000043085	Tmem82	141617980	-
4	142669441	142670497	1	ENSMUSG00000040606	Kazn	142239400	-
4	142771415	142774285	1	ENSMUSG00000057637	Prdm2	143194734	-
4	149259455	149260685	1	ENSMUSG00000063077	Kif1b	149247978	-
4	150061968	150062914	1	ENSMUSG00000047875	Gpr157	150087365	+
4	150413482	150416356	1	ENSMUSG00000039852	Rere	150406394	+
4	150567442	150570525	1	ENSMUSG00000039852	Rere	150569588	+
4	151710679	151712221	1	ENSMUSG00000014592	Camta1	151861649	-
4	151775160	151778322	1	ENSMUSG00000014592	Camta1	151861649	-
4	154427655	154434279	1	ENSMUSG00000039410	Prdm16	154348456	-
4	154486453	154495329	1	ENSMUSG00000039410	Prdm16	154528764	-
5	4660331	4663190	1	ENSMUSG00000044674	Fzd1	4758034	-
5	4858009	4862718	1	ENSMUSG00000028926	Cdk14	4888911	-
5	13430563	13432906	1	ENSMUSG00000028883	Sema3a	13399577	+
5	13637580	13639947	1	ENSMUSG00000067855	Speer3	13791619	+
5	17492895	17495090	1	ENSMUSG00000058643	Speer4f1	17476098	+
5	19787328	19788679	1	ENSMUSG00000040003	Magi2	19907518	+
5	24457011	24458954	1	ENSMUSG00000023353	Agap3	24452334	+
5	24809918	24812644	1	ENSMUSG00000028945	Rheb	24813958	-
5	24830889	24832061	1	ENSMUSG00000028945	Rheb	24842427	-
5	25463031	25465227	1	ENSMUSG00000038056	Kmt2c	25498701	-
5	26903450	26908206	1	ENSMUSG00000061576	Dpp6	26904695	+
5	27413060	27416194	1	ENSMUSG00000048703	Speer4b	27501361	-
5	30555346	30557607	1	ENSMUSG00000053194	Cib4	30545835	-
5	30868004	30870703	1	ENSMUSG00000038828	Tmem214	30868012	+
5	31214409	31216530	1	ENSMUSG00000029147	Ppm1g	31220318	-
5	31295361	31298595	1	ENSMUSG00000038552	Fndc4	31295432	-
5	32746547	32748554	1	ENSMUSG00000023452	Pisd	32746410	-
5	33027883	33031638	1	ENSMUSG00000018965	Ywhah	33021791	+
5	33212657	33216304	1	ENSMUSG00000037379	Spon2	33215948	-
5	33230005	33231451	1	ENSMUSG00000037379	Spon2	33218454	-
5	33442382	33444051	1	ENSMUSG00000029112	Nkx1-1	33433975	-
5	33727211	33729458	1	ENSMUSG00000054252	Fgfr3	33729738	+
5	33868270	33873338	1	ENSMUSG00000057406	Nsd2	33878215	+
5	34405891	34407289	1	ENSMUSG00000037210	Fam193a	34426337	+
5	36331555	36333484	1	ENSMUSG00000029093	Sorcs2	36365917	-
5	37288445	37290116	1	ENSMUSG00000029121	Crmp1	37283899	+
5	38682647	38685156	1	ENSMUSG00000046572	Zfp518b	38684749	-
5	39211837	39216043	1	ENSMUSG00000039315	Clnk	38876811	-
5	39422164	39424619	1	ENSMUSG00000051022	Hs3st1	39644596	-
5	43782394	43784420	1	ENSMUSG00000039753	Fbxl5	43782149	-
5	44416307	44418168	1	ENSMUSG00000039706	Ldb2	44535096	-
5	44579667	44582665	1	ENSMUSG00000039706	Ldb2	44593878	-
5	45626506	45631439	1	ENSMUSG00000015879	Fam184b	45639613	-
5	46730110	46732222	1	ENSMUSG00000015882	Lcorl	45857614	-
5	51202819	51205541	1	ENSMUSG00000029167	Ppargc1a	51553870	-
5	51566910	51568369	1	ENSMUSG00000029167	Ppargc1a	51567703	-
5	52760014	52760982	1	ENSMUSG00000029186	Pi4k2b	52754602	+
5	52891691	52893891	1	ENSMUSG00000029176	Anapc4	52865613	+
5	53256939	53259027	1	ENSMUSG00000061461	Smim20	53267083	+
5	64387537	64390239	1	ENSMUSG00000029174	Tbc1d1	64298530	+
5	65003827	65006486	1	ENSMUSG00000029185	Fam114a1	64972425	+
5	66709867	66711449	1	ENSMUSG00000029223	Uchl1	66683684	+
5	66949248	66951391	1	ENSMUSG00000037736	Limch1	66968005	+
5	66988696	66993128	1	ENSMUSG00000037736	Limch1	66997092	+
5	67138523	67141922	1	ENSMUSG00000012520	Phox2b	67099300	-
5	67380694	67383493	1	ENSMUSG00000092060	Bend4	67427329	-
5	67742165	67745189	1	ENSMUSG00000037685	Atp8a1	67769116	-
5	72650965	72652408	1	ENSMUSG00000067219	Nipal1	72647842	+
5	73430725	73433475	1	ENSMUSG00000029154	Cwh43	73430331	+
5	77154474	77157969	1	ENSMUSG00000059325	Hopx	77115120	-
5	77167407	77171065	1	ENSMUSG00000053030	Spink2	77211204	-
5	77271352	77273844	1	ENSMUSG00000029249	Rest	77266196	+
5	77343263	77343869	1	ENSMUSG00000029250	Polr2b	77340368	+
5	84660171	84661659	1	ENSMUSG00000029245	Epha5	84417381	-
5	84949347	84950910	1	ENSMUSG00000029245	Epha5	84417381	-
5	85755453	85758249	1	ENSMUSG00000029253	Cenpc1	86065521	-
5	85779532	85780861	1	ENSMUSG00000029253	Cenpc1	86065521	-
5	85788175	85793521	1	ENSMUSG00000029253	Cenpc1	86065521	-
5	86805030	86807499	1	ENSMUSG00000035851	Ythdc1	86806411	+
5	89698932	89703487	1	ENSMUSG00000035528	Npffr2	89527429	+
5	90300548	90301813	1	ENSMUSG00000055204	Ankrd17	90304103	-
5	91573515	91574800	1	ENSMUSG00000034981	Parm1	91517615	+
5	91574965	91575886	1	ENSMUSG00000034981	Parm1	91517615	+
5	92135577	92140093	1	ENSMUSG00000029407	Uso1	92137938	+
5	92799401	92801495	1	ENSMUSG00000029381	Shroom3	92804220	+
5	93097050	93098474	1	ENSMUSG00000058013	2011-09-01	93093571	+
5	93103425	93105918	1	ENSMUSG00000058013	2011-09-01	93093571	+
5	96470865	96474924	1	ENSMUSG00000034687	Fras1	96374435	+
5	96979141	96981991	1	ENSMUSG00000034663	Bmp2k	96997689	+
5	97193039	97197301	1	ENSMUSG00000055725	Paqr3	97111595	-
5	97696626	97699330	1	ENSMUSG00000050553	Gk2	97457020	-
5	98731152	98734876	1	ENSMUSG00000029335	Bmp3	98854415	+
5	100178630	100180306	1	ENSMUSG00000050640	Tmem150c	100159807	-
5	101435192	101438824	1	ENSMUSG00000035187	Nkx6-1	101664995	-
5	103446088	103448741	1	ENSMUSG00000034573	Ptpn13	103425501	+
5	103469271	103471393	1	ENSMUSG00000034573	Ptpn13	103425501	+
5	105763188	105768534	1	ENSMUSG00000046079	Lrrc8d	105732230	+
5	107287753	107291137	1	ENSMUSG00000029287	Tgfbr3	107289594	-
5	107517781	107519151	1	ENSMUSG00000106631	Gm42669	107508944	+
5	111415469	111418584	1	ENSMUSG00000070576	Mn1	111417362	+
5	111538063	111541407	1	ENSMUSG00000070576	Mn1	111417442	+
5	111849627	111858269	1	ENSMUSG00000096949	Gm26897	111733924	+
5	113886971	113888625	1	ENSMUSG00000004530	Coro1c	113882944	-
5	114666551	114667909	1	ENSMUSG00000014158	Trpv4	114658420	-
5	115299053	115303336	1	ENSMUSG00000009013	Dynll1	115299434	-
5	115375594	115377816	1	ENSMUSG00000041697	Cox6a1	115348980	-
5	115398521	115405043	1	ENSMUSG00000054256	Msi1	115429599	+
5	118076529	118081326	1	ENSMUSG00000029359	Tesc	118041317	+
5	118245018	118246447	1	ENSMUSG00000032850	Rnft2	118245115	-
5	118459665	118462324	1	ENSMUSG00000018076	Med13l	118560679	+
5	118667699	118669650	1	ENSMUSG00000018076	Med13l	118747319	+
5	119563703	119565041	1	ENSMUSG00000018604	Tbx3	119670669	+
5	120321190	120323356	1	ENSMUSG00000029595	Lhx5	120431699	+
5	120589536	120591029	1	ENSMUSG00000029601	Iqcd	120589023	+
5	120709752	120714435	1	ENSMUSG00000029603	Dtx1	120711926	-
5	121008081	121011637	1	ENSMUSG00000029608	Rph3a	121008541	-
5	121946016	121950483	1	ENSMUSG00000042589	Cux2	121924920	-
5	122157166	122163995	1	ENSMUSG00000004455	Ppp1cc	122158278	+
5	122281554	122285622	1	ENSMUSG00000038582	Pptc7	122284365	+
5	122776953	122779021	1	ENSMUSG00000029471	Camkk2	122779280	-
5	123299490	123303174	1	ENSMUSG00000029442	Wdr66	123302516	+
5	124870918	124871383	1	ENSMUSG00000079215	Zfp664	124874152	+
5	125101713	125107802	1	ENSMUSG00000029478	Ncor2	125124899	-
5	125129818	125134711	1	ENSMUSG00000029478	Ncor2	125124899	-
5	125153149	125155150	1	ENSMUSG00000029478	Ncor2	125179052	-
5	125637886	125644199	1	ENSMUSG00000070498	Tmem132b	125622488	+
5	128646659	128648309	1	ENSMUSG00000081683	Fzd10	128600844	+
5	129279265	129283037	1	ENSMUSG00000044017	Adgrd1	129096757	+
5	131129988	131131217	1	ENSMUSG00000034040	Galnt17	131306914	-
5	131236921	131237827	1	ENSMUSG00000034040	Galnt17	131306914	-
5	131652241	131655018	1	ENSMUSG00000029673	Auts2	131616604	-
5	131832114	131840126	1	ENSMUSG00000029673	Auts2	132028625	-
5	132085030	132086914	1	ENSMUSG00000029673	Auts2	132050408	-
5	132849568	132851212	1	ENSMUSG00000029673	Auts2	132543343	-
5	133746422	133747909	1	ENSMUSG00000015944	Gatsl2	134099711	+
5	135022976	135024187	1	ENSMUSG00000007207	Stx1a	135023482	+
5	135421312	135422819	1	ENSMUSG00000039959	Hip1	135430093	-
5	135526363	135529534	1	ENSMUSG00000039959	Hip1	135545114	-
5	135777683	135779894	1	ENSMUSG00000019178	Styxl1	135778237	-
5	136442164	136444338	1	ENSMUSG00000029705	Cux1	136373347	-
5	140282183	140282486	1	ENSMUSG00000029554	Mad1l1	140262564	-
5	140353153	140354667	1	ENSMUSG00000029560	Snx8	140353513	-
5	141554682	141559136	1	ENSMUSG00000039683	Sdk1	141373654	+
5	141834302	141837257	1	ENSMUSG00000039683	Sdk1	141856787	+
5	142581362	142582818	1	ENSMUSG00000039533	Mmd2	142582867	-
5	142899222	142902857	1	ENSMUSG00000029580	Actb	142903653	-
5	142930672	142932655	1	ENSMUSG00000029580	Actb	142906753	-
5	146642194	146643476	1	ENSMUSG00000041468	Gpr12	146585238	-
5	148608295	148610147	1	ENSMUSG00000001687	Ubl3	148552788	-
5	149224326	149225847	1	ENSMUSG00000041264	Uspl1	149191336	+
5	150168774	150169645	1	ENSMUSG00000056602	Fry	150196466	+
5	150194746	150195959	1	ENSMUSG00000056602	Fry	150196466	+
6	5169638	5170294	1	ENSMUSG00000002588	Pon1	5193762	-
6	5724887	5727549	1	ENSMUSG00000029757	Dync1i1	5725639	+
6	8773439	8780703	1	ENSMUSG00000062995	Ica1	8778122	-
6	16074593	16078464	1	ENSMUSG00000041390	Mdfic	15727799	+
6	16991029	16992353	1	ENSMUSG00000029552	Tes	17065149	+
6	21699341	21701756	1	ENSMUSG00000029669	Tspan12	21851827	-
6	22687224	22694629	1	ENSMUSG00000068748	Ptprz1	22875502	+
6	22715410	22718312	1	ENSMUSG00000068748	Ptprz1	22875502	+
6	22875987	22880903	1	ENSMUSG00000068748	Ptprz1	22875777	+
6	23748030	23752229	1	ENSMUSG00000017978	Cadps2	23839136	-
6	25504181	25504760	1	ENSMUSG00000039904	Gpr37	25689791	-
6	28756131	28760933	1	ENSMUSG00000001424	Snd1	28764690	+
6	28853722	28857323	1	ENSMUSG00000001424	Snd1	28848907	+
6	28874509	28879335	1	ENSMUSG00000001424	Snd1	28880043	+
6	29013296	29018569	1	ENSMUSG00000059201	Lep	29060220	+
6	29717594	29719639	1	ENSMUSG00000001763	Tspan33	29708028	+
6	30398269	30401134	1	ENSMUSG00000029775	Klhdc10	30401868	+
6	31984783	31986450	1	ENSMUSG00000029766	1700012A03Rik	32050246	+
6	32583511	32590071	1	ENSMUSG00000029765	Plxna4	32588191	-
6	32968603	32970320	1	ENSMUSG00000053768	Chchd3	32897070	-
6	33601381	33604564	1	ENSMUSG00000029763	Exoc4	33701434	+
6	33797219	33800953	1	ENSMUSG00000029763	Exoc4	33862100	+
6	36721360	36723045	1	ENSMUSG00000029838	Ptn	36810178	-
6	36793545	36799166	1	ENSMUSG00000029838	Ptn	36810178	-
6	37233902	37238183	1	ENSMUSG00000038665	Dgki	37299636	-
6	37244080	37247997	1	ENSMUSG00000038665	Dgki	37299636	-
6	39725929	39727407	1	ENSMUSG00000002413	Braf	39725462	-
6	39777925	39781554	1	ENSMUSG00000029918	Mrps33	39806041	-
6	47588889	47590365	1	ENSMUSG00000029687	Ezh2	47595029	-
6	47928169	47931040	1	ENSMUSG00000052763	Zfp212	47926306	+
6	50357625	50359364	1	ENSMUSG00000029822	Osbpl3	50351956	-
6	50676011	50677172	1	ENSMUSG00000029831	Npvf	50654438	-
6	50942339	50946327	1	ENSMUSG00000029831	Npvf	50654438	-
6	51322051	51324449	1	ENSMUSG00000029832	Nfe2l3	51432670	+
6	51695170	51696036	1	ENSMUSG00000038301	Snx10	51544566	+
6	52868416	52871711	1	ENSMUSG00000063568	Jazf1	52909619	-
6	53312364	53314549	1	ENSMUSG00000053007	Creb5	53310871	+
6	53329398	53331860	1	ENSMUSG00000053007	Creb5	53310871	+
6	53543497	53548614	1	ENSMUSG00000053007	Creb5	53573300	+
6	54256222	54258268	1	ENSMUSG00000004633	Chn2	54264858	+
6	54329514	54332037	1	ENSMUSG00000045725	Prr15	54326883	+
6	55037601	55040381	1	ENSMUSG00000029777	Gars	55038007	+
6	55421883	55423956	1	ENSMUSG00000029778	Adcyap1r1	55451978	+
6	55768332	55772381	1	ENSMUSG00000037973	Ccdc129	55836895	+
6	56776049	56778135	1	ENSMUSG00000059486	Kbtbd2	56796746	-
6	61238606	61241238	1	ENSMUSG00000039578	Ccser1	61180538	+
6	61329603	61330765	1	ENSMUSG00000039578	Ccser1	61319650	+
6	65107525	65108401	1	ENSMUSG00000029920	Smarcad1	65107453	+
6	66895057	66898726	1	ENSMUSG00000036402	Gng12	66896397	+
6	70919921	70921646	1	ENSMUSG00000051896	Tex37	70918926	-
6	72634745	72639559	1	ENSMUSG00000055799	Tcf7l1	72630269	-
6	72767596	72771852	1	ENSMUSG00000055799	Tcf7l1	72788597	-
6	73247634	73248848	1	ENSMUSG00000052738	Suclg1	73248382	+
6	77979675	77981461	1	ENSMUSG00000063063	Ctnna2	77979698	-
6	83050058	83055191	1	ENSMUSG00000068329	Htra2	83053685	-
6	83540671	83543700	1	ENSMUSG00000059430	Actg2	83536264	-
6	83615643	83616402	1	ENSMUSG00000014542	Clec4f	83656120	-
6	85291397	85295692	1	ENSMUSG00000033720	Sfxn5	85320397	-
6	85386341	85388563	1	ENSMUSG00000051343	Rab11fip5	85374633	-
6	85587612	85590655	1	ENSMUSG00000063810	Alms1	85587646	+
6	86057058	86059177	1	ENSMUSG00000030000	Add2	86052248	+
6	87493766	87495598	1	ENSMUSG00000030047	Arhgap25	87496313	-
6	87836552	87838533	1	ENSMUSG00000030056	Isy1	87838699	-
6	89452924	89454473	1	ENSMUSG00000030084	Plxna1	89362619	-
6	93026117	93027755	1	ENSMUSG00000030022	Adamts9	92943491	-
6	93232954	93234028	1	ENSMUSG00000030022	Adamts9	92943491	-
6	94180665	94185170	1	ENSMUSG00000045095	Magi1	94283024	-
6	94239162	94241483	1	ENSMUSG00000045095	Magi1	94283024	-
6	94744942	94746965	1	ENSMUSG00000030029	Lrig1	94700157	-
6	95120964	95124781	1	ENSMUSG00000030031	Kbtbd8	95117984	+
6	95260459	95263490	1	ENSMUSG00000068181	Gm10234	95322112	+
6	96377088	96380581	1	ENSMUSG00000072878	1700123L14Rik	96166242	-
6	97515262	97517591	1	ENSMUSG00000030064	Frmd4b	97487804	-
6	98382625	98384197	1	ENSMUSG00000090667	Gm765	98342753	-
6	98508974	98510947	1	ENSMUSG00000090667	Gm765	98342753	-
6	99004602	99006063	1	ENSMUSG00000030067	Foxp1	99003679	-
6	101387371	101389027	1	ENSMUSG00000035357	Pdzrn3	101377896	-
6	107653291	107655095	1	ENSMUSG00000034648	Lrrn1	107529768	+
6	112309827	112313044	1	ENSMUSG00000057604	Lmcd1	112273758	+
6	113061333	113064676	1	ENSMUSG00000030264	Thumpd3	113065426	+
6	113738291	113741399	1	ENSMUSG00000030298	Sec13	113740726	-
6	114290875	114295266	1	ENSMUSG00000030310	Slc6a1	114300014	+
6	115335873	115336564	1	ENSMUSG00000000440	Pparg	115360951	+
6	119492675	119494699	1	ENSMUSG00000030019	Fbxl14	119479668	+
6	119822146	119826064	1	ENSMUSG00000030172	Erc1	119825225	-
6	121107483	121112041	1	ENSMUSG00000051586	Mical3	121110093	-
6	124808093	124810182	1	ENSMUSG00000038451	Spsb2	124808661	+
6	125032560	125033103	1	ENSMUSG00000038346	Zfp384	125030404	+
6	127024626	127026684	1	ENSMUSG00000000183	Fgf6	127015586	+
6	128320600	128322078	1	ENSMUSG00000001521	Tulp3	128325546	-
6	129422336	129424443	1	ENSMUSG00000046080	Clec9a	129408955	+
6	134240958	134244789	1	ENSMUSG00000030199	Etv6	134247565	+
6	134441276	134442040	1	ENSMUSG00000030201	Lrp6	134465007	-
6	135373263	135378334	1	ENSMUSG00000030208	Emp1	135367493	+
6	137633370	137634152	1	ENSMUSG00000015766	Eps8	137648282	-
6	140342186	140344098	1	ENSMUSG00000030231	Plekha5	140424054	+
6	143938796	143942066	1	ENSMUSG00000041540	Sox5	143947087	-
6	144471300	144474575	1	ENSMUSG00000041540	Sox5	144209567	-
6	144679232	144681638	1	ENSMUSG00000041540	Sox5	144781918	-
6	147917833	147919263	1	ENSMUSG00000030303	Far2	148047259	+
7	4804495	4805850	1	ENSMUSG00000060860	Ube2s	4811118	-
7	6582735	6584177	1	ENSMUSG00000056696	Olfr1350	6569993	+
7	6827808	6831647	1	ENSMUSG00000051527	Usp29	6735696	+
7	10492759	10495965	1	ENSMUSG00000030393	Zik1	10495393	-
7	13288049	13290373	1	ENSMUSG00000056394	Lig1	13280146	+
7	16046911	16051005	1	ENSMUSG00000070808	Bicra	16047920	-
7	24477050	24478297	1	ENSMUSG00000054793	Cadm4	24482023	+
7	24499252	24503759	1	ENSMUSG00000054793	Cadm4	24499961	+
7	25479875	25482766	1	ENSMUSG00000074272	Ceacam1	25477602	-
7	27445575	27447550	1	ENSMUSG00000011751	Sptbn4	27446516	-
7	27550712	27553764	1	ENSMUSG00000003363	Pld3	27553015	-
7	29280276	29282843	1	ENSMUSG00000074227	Spint2	29281909	-
7	29434759	29436057	1	ENSMUSG00000030583	Sipa1l3	29377744	-
7	30453512	30457646	1	ENSMUSG00000036915	Kirrel2	30456481	-
7	34344131	34344944	1	ENSMUSG00000066568	Lsm14a	34353494	-
7	49101037	49104401	1	ENSMUSG00000052512	Nav2	49246189	+
7	49303456	49305470	1	ENSMUSG00000052512	Nav2	49304138	+
7	49555414	49556580	1	ENSMUSG00000052512	Nav2	49553892	+
7	56419735	56421493	1	ENSMUSG00000030450	Oca2	56306238	+
7	64348125	64349848	1	ENSMUSG00000033458	Fan1	64373372	-
7	65342197	65344564	1	ENSMUSG00000030516	Tjp1	65342796	-
7	67644802	67648855	1	ENSMUSG00000030556	Lrrc28	67645203	-
7	72839738	72840609	1	ENSMUSG00000032776	Mctp2	72306607	-
7	72994857	72995802	1	ENSMUSG00000070509	Rgma	73375509	+
7	73135757	73138649	1	ENSMUSG00000070509	Rgma	73375509	+
7	73187187	73188694	1	ENSMUSG00000070509	Rgma	73375509	+
7	73529042	73532474	1	ENSMUSG00000078671	Chd2	73537620	-
7	73534807	73535692	1	ENSMUSG00000078671	Chd2	73537620	-
7	73548854	73552132	1	ENSMUSG00000078671	Chd2	73541829	-
7	73788719	73790067	1	ENSMUSG00000078670	Fam174b	73765936	+
7	74198456	74199651	1	ENSMUSG00000025790	Slco3a1	74347230	-
7	76277489	76278383	1	ENSMUSG00000025754	Agbl1	76229887	+
7	78799146	78800435	1	ENSMUSG00000030612	Mrpl46	78783530	-
7	79078239	79081348	1	ENSMUSG00000030607	Acan	79099751	+
7	79656978	79661660	1	ENSMUSG00000046591	Ticrr	79660196	+
7	82938133	82942185	1	ENSMUSG00000057706	Mex3b	82867333	+
7	83683827	83685257	1	ENSMUSG00000001741	Il16	83655494	-
7	83807358	83811198	1	ENSMUSG00000011154	Cfap161	83794879	-
7	84269021	84269730	1	ENSMUSG00000015709	Arnt2	84263774	-
7	84583590	84587983	1	ENSMUSG00000030630	Fah	84602099	-
7	89016571	89018202	1	ENSMUSG00000039428	Tmem135	89145496	-
7	89469487	89472556	1	ENSMUSG00000039405	Prss23	89517515	-
7	96572964	96577499	1	ENSMUSG00000048078	Tenm4	96522398	+
7	97082237	97083629	1	ENSMUSG00000004508	Gab2	97081776	+
7	97578516	97581441	1	ENSMUSG00000035642	Aamdc	97579381	-
7	97729203	97730716	1	ENSMUSG00000042797	Aqp11	97729387	-
7	98834262	98836474	1	ENSMUSG00000015957	Wnt11	98835112	+
7	98983022	98985879	1	ENSMUSG00000035354	Uvrag	99016643	-
7	101165595	101168148	1	ENSMUSG00000030691	Fchsd2	101190243	+
7	101677184	101678527	1	ENSMUSG00000001829	Clpb	101682116	+
7	101971154	101975256	1	ENSMUSG00000066306	Numa1	101970739	+
7	102098711	102101713	1	ENSMUSG00000070424	Art5	102099492	-
7	105766331	105767689	1	ENSMUSG00000036862	Dchs1	105757888	-
7	109100214	109102916	1	ENSMUSG00000048330	Ric3	109083330	-
7	109991245	109994626	1	ENSMUSG00000047554	Tmem41b	109986928	-
7	110220786	110224442	1	ENSMUSG00000031015	Swap70	110221711	+
7	110265412	110265924	1	ENSMUSG00000031015	Swap70	110221755	+
7	111067680	111071592	1	ENSMUSG00000005610	Eif4g2	111073150	-
7	112083901	112086958	1	ENSMUSG00000059263	Usp47	112090706	+
7	112528916	112535030	1	ENSMUSG00000030770	Parva	112519701	+
7	112812072	112816382	1	ENSMUSG00000055320	Tead1	112839634	+
7	112867650	112870463	1	ENSMUSG00000055320	Tead1	112839634	+
7	113141857	113151359	1	ENSMUSG00000055116	Arntl	113207465	+
7	113180283	113182699	1	ENSMUSG00000055116	Arntl	113207465	+
7	113948978	113952878	1	ENSMUSG00000055723	Rras2	114117763	-
7	114291081	114291974	1	ENSMUSG00000030751	Psma1	114276117	-
7	115310225	115312640	1	ENSMUSG00000051910	Sox6	115597895	-
7	115405415	115408155	1	ENSMUSG00000051910	Sox6	115597895	-
7	115527580	115529916	1	ENSMUSG00000051910	Sox6	115597895	-
7	115581842	115583415	1	ENSMUSG00000051910	Sox6	115597895	-
7	115652280	115657282	1	ENSMUSG00000051910	Sox6	115662364	-
7	115714697	115717123	1	ENSMUSG00000051910	Sox6	115662364	-
7	116129291	116133743	1	ENSMUSG00000045659	Plekha7	116129524	-
7	116312829	116314807	1	ENSMUSG00000045659	Plekha7	116308375	-
7	116419418	116422635	1	ENSMUSG00000030660	Pik3c2a	116443438	-
7	116573040	116576320	1	ENSMUSG00000030659	Nucb2	116528812	+
7	116679417	116680788	1	ENSMUSG00000030659	Nucb2	116528812	+
7	117353831	117356574	1	ENSMUSG00000030657	Xylt1	117380979	+
7	117478772	117480003	1	ENSMUSG00000030657	Xylt1	117475492	+
7	117488782	117493961	1	ENSMUSG00000030657	Xylt1	117475492	+
7	117513508	117514363	1	ENSMUSG00000030657	Xylt1	117475492	+
7	118639789	118641237	1	ENSMUSG00000030650	Tmc5	118633736	+
7	121188577	121190517	1	ENSMUSG00000034990	Otoa	121118390	+
7	121397671	121398757	1	ENSMUSG00000046321	Hs3st2	121392290	+
7	122546585	122548714	1	ENSMUSG00000052889	Prkcb	122593921	+
7	125842441	125847340	1	ENSMUSG00000032743	D430042O09Rik	125829667	+
7	126725236	126726203	1	ENSMUSG00000030707	Coro1a	126707786	-
7	127605009	127606856	1	ENSMUSG00000045639	Zfp629	127614359	-
7	129831229	129832580	1	ENSMUSG00000042055	Wdr11	129629033	+
7	130194188	130196380	1	ENSMUSG00000030849	Fgfr2	130196356	-
7	130518795	130522049	1	ENSMUSG00000030850	Ate1	130519460	-
7	130554977	130558627	1	ENSMUSG00000040331	Nsmce4a	130547380	-
7	130646427	130650833	1	ENSMUSG00000030852	Tacc2	130646243	+
7	133162808	133165179	1	ENSMUSG00000030970	Ctbp2	133124353	-
7	135791588	135796647	1	ENSMUSG00000031004	Mki67	135716360	-
7	136737706	136739597	1	ENSMUSG00000054612	Mgmt	136894614	+
7	136873037	136874474	1	ENSMUSG00000054612	Mgmt	136894614	+
7	137012378	137014264	1	ENSMUSG00000054612	Mgmt	136894614	+
7	140920189	140926232	1	ENSMUSG00000038745	Nlrp6	140920902	+
7	140957889	140959425	1	ENSMUSG00000060591	Ifitm2	140955986	-
7	141008639	141012793	1	ENSMUSG00000025492	Ifitm3	141010769	-
7	141452932	141455129	1	ENSMUSG00000025509	Pnpla2	141455198	+
7	143366839	143370067	1	ENSMUSG00000037664	Cdkn1c	143459310	-
7	144037252	144042202	1	ENSMUSG00000037541	Shank2	144031264	+
7	144469973	144472616	1	ENSMUSG00000031078	Cttn	144470744	-
8	3491223	3496079	1	ENSMUSG00000047264	Zfp358	3493138	+
8	4164860	4169485	1	ENSMUSG00000011832	Evi5l	4166567	+
8	4587657	4589715	1	ENSMUSG00000058748	Zfp958	4613167	+
8	6569001	6570622	1	ENSMUSG00000023073	Slc10a2	5105350	-
8	7319331	7320587	1	ENSMUSG00000001300	Efnb2	8639362	-
8	8049865	8052135	1	ENSMUSG00000001300	Efnb2	8639362	-
8	8363099	8366512	1	ENSMUSG00000001300	Efnb2	8639362	-
8	8546635	8548893	1	ENSMUSG00000001300	Efnb2	8639362	-
8	8829956	8831616	1	ENSMUSG00000040459	Arglu1	8690520	-
8	8967669	8970916	1	ENSMUSG00000040459	Arglu1	8690520	-
8	9993915	9997284	1	ENSMUSG00000031497	Tnfsf13b	10006467	+
8	10707070	10711642	1	ENSMUSG00000038894	Irs2	11008457	-
8	10855224	10859437	1	ENSMUSG00000038894	Irs2	11008457	-
8	10906394	10910238	1	ENSMUSG00000038894	Irs2	11008457	-
8	10959570	10961253	1	ENSMUSG00000038894	Irs2	11008457	-
8	12172759	12176689	1	ENSMUSG00000074473	A230072I06Rik	12278819	+
8	12728279	12733134	1	ENSMUSG00000031441	Atp11a	12757014	+
8	12771289	12777880	1	ENSMUSG00000031441	Atp11a	12757069	+
8	12870637	12875300	1	ENSMUSG00000031442	Mcf2l	12873806	+
8	15819915	15822887	1	ENSMUSG00000060924	Csmd1	15984811	-
8	17036907	17040957	1	ENSMUSG00000060924	Csmd1	17535280	-
8	17536316	17537884	1	ENSMUSG00000060924	Csmd1	17535585	-
8	18808755	18810261	1	ENSMUSG00000031467	Agpat5	18846277	+
8	22864137	22870416	1	ENSMUSG00000031540	Kat6a	22859549	+
8	23504880	23508279	1	ENSMUSG00000031548	Sfrp1	23411502	+
8	25097661	25100522	1	ENSMUSG00000031557	Plekha2	25101770	-
8	25118256	25119592	1	ENSMUSG00000031557	Plekha2	25102375	-
8	25309438	25313150	1	ENSMUSG00000065954	Tacc1	25256587	-
8	25545500	25550367	1	ENSMUSG00000031565	Fgfr1	25555617	+
8	26622354	26626025	1	ENSMUSG00000085795	Zfp703	26977325	+
8	27250986	27253646	1	ENSMUSG00000031489	Adrb3	27250615	-
8	27749812	27750637	1	ENSMUSG00000063932	Poteg	27447670	+
8	27875031	27877527	1	ENSMUSG00000063932	Poteg	27447670	+
8	28781402	28784113	1	ENSMUSG00000063626	Unc5d	29219426	-
8	28822341	28823839	1	ENSMUSG00000063626	Unc5d	29219426	-
8	29216006	29220396	1	ENSMUSG00000063626	Unc5d	29219426	-
8	30729736	30736088	1	ENSMUSG00000039661	Dusp26	31089471	+
8	31147659	31151039	1	ENSMUSG00000031577	Tti2	31150315	+
8	31492427	31496706	1	ENSMUSG00000046152	Fut10	31201269	+
8	32462868	32464384	1	ENSMUSG00000062991	Nrg1	32883861	-
8	32878843	32887532	1	ENSMUSG00000062991	Nrg1	32883861	-
8	34188819	34190663	1	ENSMUSG00000031532	Saraf	34158481	+
8	35598802	35601492	1	ENSMUSG00000070056	Mfhas1	35607277	+
8	35983278	35985943	1	ENSMUSG00000050271	Prag1	36094828	+
8	36329438	36330624	1	ENSMUSG00000039633	Lonrf1	36249515	-
8	40268843	40271046	1	ENSMUSG00000031603	Fgf20	40286952	-
8	45599820	45602500	1	ENSMUSG00000031626	Sorbs2	45627739	+
8	45671255	45675102	1	ENSMUSG00000031626	Sorbs2	45661996	+
8	47255007	47258627	1	ENSMUSG00000038143	Stox2	47242685	-
8	47381544	47384807	1	ENSMUSG00000038143	Stox2	47413836	-
8	48540641	48543349	1	ENSMUSG00000031561	Tenm3	48555312	-
8	48549465	48552731	1	ENSMUSG00000031561	Tenm3	48555312	-
8	48671174	48672263	1	ENSMUSG00000031561	Tenm3	48674683	-
8	48675947	48676471	1	ENSMUSG00000031561	Tenm3	48674689	-
8	49461094	49462489	1	ENSMUSG00000031561	Tenm3	48843950	-
8	54370489	54373365	1	ENSMUSG00000031519	Asb5	54529580	+
8	54507699	54510587	1	ENSMUSG00000031519	Asb5	54529580	+
8	57310961	57311253	1	ENSMUSG00000038193	Hand2	57320983	+
8	57541615	57544345	1	ENSMUSG00000031608	Galnt7	57538452	-
8	58256069	58260398	1	ENSMUSG00000096914	Galntl6	57962563	-
8	61721314	61725622	1	ENSMUSG00000058056	Palld	61760088	-
8	61756333	61756612	1	ENSMUSG00000058056	Palld	61760088	-
8	64689375	64693899	1	ENSMUSG00000037852	Cpe	64693053	-
8	64998009	64999023	1	ENSMUSG00000071089	Trim75	64987830	-
8	70376804	70379447	1	ENSMUSG00000031849	Comp	70380160	+
8	71525661	71528668	1	ENSMUSG00000108900	C430049E01Rik	71525710	-
8	72389491	72393448	1	ENSMUSG00000006276	Eps15l1	72374313	-
8	72989662	72990638	1	ENSMUSG00000004383	Large1	73098912	-
8	75008392	75009082	1	ENSMUSG00000034518	Hmgxb4	75016222	+
8	75213635	75216220	1	ENSMUSG00000034472	Rasd2	75213944	+
8	77517384	77520832	1	ENSMUSG00000037148	Arhgap10	77517782	-
8	79398751	79400316	1	ENSMUSG00000031681	Smad1	79399517	-
8	79560942	79563332	1	ENSMUSG00000036990	Otud4	79639618	+
8	79634683	79638638	1	ENSMUSG00000036990	Otud4	79639618	+
8	79869856	79872746	1	ENSMUSG00000036977	Anapc10	79765212	+
8	81985386	81989081	1	ENSMUSG00000037940	Inpp4b	81890319	+
8	82003372	82006350	1	ENSMUSG00000037940	Inpp4b	81890319	+
8	84293138	84294234	1	ENSMUSG00000004994	Ccdc130	84270379	-
8	84968539	84973118	1	ENSMUSG00000111184	THSD8	84969432	-
8	85118677	85120728	1	ENSMUSG00000074194	Zfp791	85119636	-
8	86472802	86476159	1	ENSMUSG00000036872	Abcc12	86534746	-
8	87213517	87216367	1	ENSMUSG00000031654	Cbln1	87471067	-
8	88277615	88279016	1	ENSMUSG00000031659	Adcy7	88282992	+
8	88934677	88937374	1	ENSMUSG00000031665	Sall1	89044161	-
8	88948343	88949476	1	ENSMUSG00000031665	Sall1	89044161	-
8	89295542	89297467	1	ENSMUSG00000031665	Sall1	89044161	-
8	89326581	89327583	1	ENSMUSG00000031665	Sall1	89044161	-
8	89468676	89469683	1	ENSMUSG00000031665	Sall1	89044161	-
8	89758229	89762583	1	ENSMUSG00000043668	Tox3	90348125	-
8	90247826	90250026	1	ENSMUSG00000043668	Tox3	90348125	-
8	90278032	90280348	1	ENSMUSG00000043668	Tox3	90348125	-
8	90282064	90286597	1	ENSMUSG00000043668	Tox3	90348125	-
8	90330080	90335030	1	ENSMUSG00000043668	Tox3	90348125	-
8	91565048	91566797	1	ENSMUSG00000055932	Fto	91467685	+
8	93574504	93576709	1	ENSMUSG00000058019	Ces5a	93535829	-
8	93627466	93631122	1	ENSMUSG00000058019	Ces5a	93535829	-
8	93750671	93753417	1	ENSMUSG00000031748	Gnao1	93809966	+
8	94547728	94549395	1	ENSMUSG00000034361	Cpne2	94555514	+
8	95136946	95142496	1	ENSMUSG00000031788	Kifc3	95137897	-
8	95199944	95205007	1	ENSMUSG00000031788	Kifc3	95202811	-
8	95214351	95218174	1	ENSMUSG00000031788	Kifc3	95202811	-
8	95991903	95993343	1	ENSMUSG00000031672	Got2	95888546	-
8	102733913	102736511	1	ENSMUSG00000031673	Cdh11	102785641	-
8	105164586	105166999	1	ENSMUSG00000031885	Cbfb	105170674	+
8	105179367	105181836	1	ENSMUSG00000031885	Cbfb	105171564	+
8	105633574	105638240	1	ENSMUSG00000005698	Ctcf	105636568	+
8	105706450	105709173	1	ENSMUSG00000013158	4933405L10Rik	105707655	+
8	105861116	105864675	1	ENSMUSG00000008450	Nutf2	105860983	+
8	106171523	106173394	1	ENSMUSG00000031904	Slc7a6	106169106	+
8	107149899	107151570	1	ENSMUSG00000031924	Cyb5b	107150640	+
8	109953725	109958423	1	ENSMUSG00000001672	Marveld3	109962052	-
8	110939742	110943595	1	ENSMUSG00000031749	St3gal2	110940904	+
8	111144734	111146213	1	ENSMUSG00000003316	Glg1	111177775	-
8	111256543	111260614	1	ENSMUSG00000003316	Glg1	111259199	-
8	111610110	111611078	1	ENSMUSG00000033545	Znrf1	111609296	+
8	111873151	111874340	1	ENSMUSG00000031953	Tmem170	111876749	-
8	112238938	112239643	1	ENSMUSG00000092086	Gm6793	112015035	-
8	112257879	112259567	1	ENSMUSG00000092086	Gm6793	112015035	-
8	112919864	112923223	1	ENSMUSG00000031772	Cntnap4	112773654	+
8	113552905	113556446	1	ENSMUSG00000078908	Mon1b	113635587	+
8	114629944	114631223	1	ENSMUSG00000004637	Wwox	114608436	+
8	116265789	116268340	1	ENSMUSG00000034467	Dynlrb2	116504974	+
8	116920623	116922725	1	ENSMUSG00000014633	Cmc2	116921364	-
8	117859353	117860796	1	ENSMUSG00000031843	Mphosph6	117801942	-
8	119481382	119482769	1	ENSMUSG00000034224	Slc38a8	119494894	-
8	120321331	120325325	1	ENSMUSG00000031822	Gse1	120228456	+
8	120396967	120399504	1	ENSMUSG00000031822	Gse1	120488447	+
8	121585396	121585838	1	ENSMUSG00000031812	Map1lc3b	121590361	+
8	122918667	122918977	1	ENSMUSG00000035569	Ankrd11	122915986	-
8	123201699	123203599	1	ENSMUSG00000000743	Chmp1a	123209768	-
8	123761023	123761828	1	ENSMUSG00000019478	Rab4a	123805985	+
8	124400058	124403214	1	ENSMUSG00000050751	Pgbd5	124393215	-
8	125183266	125186138	1	ENSMUSG00000043051	Disc1	125087987	+
8	125492594	125493504	1	ENSMUSG00000001995	Sipa1l2	125492709	-
8	126607443	126608954	1	ENSMUSG00000051495	Irf2bp2	126593985	-
8	126798506	126799251	1	ENSMUSG00000093904	Tomm20	126945839	-
8	126824700	126827324	1	ENSMUSG00000093904	Tomm20	126945839	-
8	127317392	127321653	1	ENSMUSG00000025812	Pard3	127306310	+
8	127992192	127995114	1	ENSMUSG00000025810	Nrp1	128358604	+
8	128354657	128358759	1	ENSMUSG00000025810	Nrp1	128358604	+
8	128413655	128416072	1	ENSMUSG00000025810	Nrp1	128359397	+
9	9236059	9237593	1	ENSMUSG00000050730	Arhgap42	9238899	-
9	9918485	9920935	1	ENSMUSG00000039488	Cntn5	10419089	-
9	13521186	13525108	1	ENSMUSG00000090592	Gm17571	13446752	-
9	15449988	15451457	1	ENSMUSG00000058173	Smco4	15493432	+
9	16444629	16447327	1	ENSMUSG00000074505	Fat3	16501284	-
9	16556164	16557385	1	ENSMUSG00000074505	Fat3	16501284	-
9	21409319	21412510	1	ENSMUSG00000002825	Qtrt1	21411837	+
9	23568766	23571605	1	ENSMUSG00000031963	Bmper	23373932	+
9	24776586	24778235	1	ENSMUSG00000031965	Tbx20	24774302	-
9	25511906	25513825	1	ENSMUSG00000036611	Eepd1	25482867	+
9	25774075	25775540	1	ENSMUSG00000036611	Eepd1	25482867	+
9	27028525	27031758	1	ENSMUSG00000031988	Vps26b	27030029	-
9	27239183	27241899	1	ENSMUSG00000034275	Igsf9b	27299204	+
9	27614712	27617602	1	ENSMUSG00000062257	Opcml	27790775	+
9	27651066	27655469	1	ENSMUSG00000062257	Opcml	27790775	+
9	28421589	28425055	1	ENSMUSG00000062257	Opcml	28404169	+
9	28436547	28439582	1	ENSMUSG00000062257	Opcml	28404169	+
9	28456558	28459315	1	ENSMUSG00000062257	Opcml	28404169	+
9	28567872	28570392	1	ENSMUSG00000062257	Opcml	28661629	+
9	29214663	29218470	1	ENSMUSG00000059974	Ntm	29185664	-
9	29377511	29381206	1	ENSMUSG00000059974	Ntm	29411735	-
9	29671125	29674791	1	ENSMUSG00000059974	Ntm	29412203	-
9	29985073	29986261	1	ENSMUSG00000059974	Ntm	29963140	-
9	30074461	30078552	1	ENSMUSG00000059974	Ntm	29963140	-
9	31170290	31172342	1	ENSMUSG00000031996	Aplp2	31170573	-
9	34749616	34751113	1	ENSMUSG00000032036	Kirrel3	34488936	+
9	35323551	35327615	1	ENSMUSG00000032044	Rpusd4	35275197	+
9	35345996	35351696	1	ENSMUSG00000038119	Cdon	35421128	+
9	35440695	35445265	1	ENSMUSG00000038119	Cdon	35452076	+
9	37045105	37047225	1	ENSMUSG00000035934	Pknox2	37083278	-
9	37062889	37066789	1	ENSMUSG00000035934	Pknox2	37083278	-
9	37526678	37532492	1	ENSMUSG00000001946	Esam	37528078	+
9	37551309	37552368	1	ENSMUSG00000053310	Nrgn	37552903	-
9	40241049	40244947	1	ENSMUSG00000049281	Scn3b	40269217	+
9	41175076	41176768	1	ENSMUSG00000032020	Ubash3b	41161696	-
9	41222065	41225008	1	ENSMUSG00000032020	Ubash3b	41161696	-
9	41456359	41458263	1	ENSMUSG00000116417	CT025619.1	41580741	+
9	41748247	41750154	1	ENSMUSG00000116417	CT025619.1	41580741	+
9	41805458	41808880	1	ENSMUSG00000049313	Sorl1	41974586	-
9	42031342	42032822	1	ENSMUSG00000049313	Sorl1	41985833	-
9	42047887	42049403	1	ENSMUSG00000049313	Sorl1	41985833	-
9	42672410	42675360	1	ENSMUSG00000032017	Grik4	42808698	-
9	42786874	42790006	1	ENSMUSG00000032017	Grik4	42808698	-
9	43084635	43087269	1	ENSMUSG00000059495	Arhgef12	43105485	-
9	43361822	43362181	1	ENSMUSG00000032013	Trim29	43328995	+
9	44334018	44338430	1	ENSMUSG00000049932	H2afx	44334694	+
9	46818780	46821496	1	ENSMUSG00000094893	Gm4791	46998741	+
9	47597305	47599028	1	ENSMUSG00000032076	Cadm1	47530373	+
9	47713220	47714238	1	ENSMUSG00000032076	Cadm1	47530373	+
9	47721029	47726764	1	ENSMUSG00000032076	Cadm1	47530373	+
9	49725784	49730158	1	ENSMUSG00000039542	Ncam1	49798757	-
9	49737755	49738990	1	ENSMUSG00000039542	Ncam1	49798757	-
9	49950671	49951957	1	ENSMUSG00000039542	Ncam1	49798924	-
9	50100381	50103217	1	ENSMUSG00000058443	Rpl10-ps3	50344967	-
9	50104454	50107268	1	ENSMUSG00000058443	Rpl10-ps3	50344967	-
9	50194056	50196581	1	ENSMUSG00000058443	Rpl10-ps3	50344967	-
9	56042389	56043694	1	ENSMUSG00000032320	Rcn2	56041885	+
9	56387702	56389749	1	ENSMUSG00000074305	Peak1	56418041	-
9	56540495	56546098	1	ENSMUSG00000049556	Lingo1	56635627	-
9	57542300	57542554	1	ENSMUSG00000032305	Fam219b	57537617	+
9	58240933	58242501	1	ENSMUSG00000036986	Pml	58249622	-
9	58343845	58345820	1	ENSMUSG00000036244	Tbc1d21	58370368	-
9	59596428	59597963	1	ENSMUSG00000032297	Celf6	59602658	+
9	60024621	60026603	1	ENSMUSG00000032289	Thsd4	60001587	-
9	60226436	60228822	1	ENSMUSG00000032289	Thsd4	60141219	-
9	60711252	60714453	1	ENSMUSG00000034839	Larp6	60712989	+
9	60797684	60799774	1	ENSMUSG00000034485	Uaca	60794625	+
9	60816894	60819941	1	ENSMUSG00000034485	Uaca	60794625	+
9	60883400	60886194	1	ENSMUSG00000034485	Uaca	60866145	+
9	61432342	61436526	1	ENSMUSG00000032280	Tle3	61409937	+
9	61440286	61444359	1	ENSMUSG00000032280	Tle3	61409937	+
9	61447106	61448218	1	ENSMUSG00000032280	Tle3	61409937	+
9	62026556	62030136	1	ENSMUSG00000032278	Paqr5	62026800	-
9	62519609	62520244	1	ENSMUSG00000041729	Coro2b	62520435	-
9	63745948	63748369	1	ENSMUSG00000032402	Smad3	63743264	-
9	63781900	63784873	1	ENSMUSG00000032402	Smad3	63757993	-
9	64608501	64613379	1	ENSMUSG00000036466	Megf11	64660459	+
9	65194904	65197217	1	ENSMUSG00000032392	Parp16	65195353	+
9	65688165	65689000	1	ENSMUSG00000040652	Oaz2	65687806	+
9	66918064	66921504	1	ENSMUSG00000036943	Rab8b	66919686	-
9	67416537	67417769	1	ENSMUSG00000052698	Tln2	67428802	-
9	67520190	67523036	1	ENSMUSG00000052698	Tln2	67539391	-
9	67616785	67619343	1	ENSMUSG00000052698	Tln2	67559702	-
9	68881793	68884565	1	ENSMUSG00000032238	Rora	68655303	+
9	69288874	69291408	1	ENSMUSG00000032238	Rora	69289682	+
9	70558939	70560405	1	ENSMUSG00000032212	Sltm	70575408	+
9	74923810	74930394	1	ENSMUSG00000034858	Fam214a	74952884	+
9	77855619	77859002	1	ENSMUSG00000032349	Elovl5	77917364	+
9	77939599	77941446	1	ENSMUSG00000032349	Elovl5	77941291	+
9	78106171	78108867	1	ENSMUSG00000001366	Fbxo9	78108586	-
9	79604729	79606085	1	ENSMUSG00000032332	Col12a1	79612969	-
9	80083779	80087459	1	ENSMUSG00000034252	Senp6	80092303	+
9	80160243	80162168	1	ENSMUSG00000033577	Myo6	80165031	+
9	86358763	86362054	1	ENSMUSG00000032415	Ube2cbp	86464949	-
9	87181103	87182405	1	ENSMUSG00000056919	Cep162	87209909	-
9	87415577	87417551	1	ENSMUSG00000056919	Cep162	87255535	-
9	88437584	88440391	1	ENSMUSG00000032422	Snx14	88438897	-
9	91358665	91365078	1	ENSMUSG00000036972	Zic4	91362413	+
9	92308853	92310564	1	ENSMUSG00000074139	1700057G04Rik	92309377	+
9	93869851	93870990	1	ENSMUSG00000045414	1190002N15Rik	94538080	-
9	94142361	94143496	1	ENSMUSG00000045414	1190002N15Rik	94538080	-
9	94760677	94761985	1	ENSMUSG00000031129	Slc9a9	94669932	+
9	95164660	95165315	1	ENSMUSG00000031129	Slc9a9	95121686	+
9	95264064	95267801	1	ENSMUSG00000033350	Chst2	95406721	-
9	97367837	97368986	1	ENSMUSG00000032451	Trim42	97369957	-
9	97699187	97702628	1	ENSMUSG00000032451	Trim42	97369957	-
9	98422744	98429224	1	ENSMUSG00000046402	Rbp1	98422961	+
9	99140025	99141629	1	ENSMUSG00000032462	Pik3cb	99140086	-
9	99473304	99476514	1	ENSMUSG00000046242	Nme9	99470421	+
9	100045127	100048395	1	ENSMUSG00000053747	Sox14	99876169	-
9	100580782	100584833	1	ENSMUSG00000070287	Slc35g2	100571089	-
9	101628781	101630765	1	ENSMUSG00000057710	9630041A04Rik	101861841	+
9	102531188	102535254	1	ENSMUSG00000035606	Ky	102521336	+
9	102572847	102574535	1	ENSMUSG00000032534	Cep63	102587169	-
9	103305670	103307661	1	ENSMUSG00000032555	Topbp1	103305503	+
9	103627790	103628976	1	ENSMUSG00000042757	Tmem108	103692806	-
9	106340503	106341103	1	ENSMUSG00000023345	Poc1a	106327728	+
9	107705705	107709618	1	ENSMUSG00000034684	Sema3f	107709478	-
9	108451385	108454023	1	ENSMUSG00000032609	Klhdc8b	108452376	-
9	110214754	110218244	1	ENSMUSG00000032481	Smarcc1	110234908	+
9	110243859	110244941	1	ENSMUSG00000032482	Cspg5	110243783	+
9	110671814	110675442	1	ENSMUSG00000019659	Ccdc12	110666925	+
9	111725526	111727429	1	ENSMUSG00000032502	Stac	111690347	-
9	112122298	112126921	1	ENSMUSG00000032503	Arpp21	112185768	-
9	112358464	112360345	1	ENSMUSG00000032503	Arpp21	112235937	-
9	114542464	114546376	1	ENSMUSG00000079259	Trim71	114564368	-
9	114553545	114557266	1	ENSMUSG00000079259	Trim71	114564368	-
9	115120862	115121719	1	ENSMUSG00000040875	Osbpl10	115120539	+
9	115300273	115304461	1	ENSMUSG00000032437	Stt3b	115310420	-
9	115305877	115307914	1	ENSMUSG00000032437	Stt3b	115310420	-
9	116428452	116429489	1	ENSMUSG00000032440	Tgfbr2	116175359	-
9	118240790	118242947	1	ENSMUSG00000039163	Cmc1	118150176	-
9	119510162	119513668	1	ENSMUSG00000032511	Scn5a	119562677	-
9	121060417	121063674	1	ENSMUSG00000040936	Ulk4	121044931	-
9	121347751	121350404	1	ENSMUSG00000032536	Trak1	121366968	+
9	121623884	121627780	1	ENSMUSG00000032530	Lyzl4	121641497	-
9	122500056	122503592	1	ENSMUSG00000032540	Abhd5	122363653	+
10	7237821	7238989	1	ENSMUSG00000015202	Cnksr3	7212236	-
10	8990498	8992560	1	ENSMUSG00000015305	Sash1	8886069	-
10	12043383	12047156	1	ENSMUSG00000019820	Utrn	12403074	-
10	12771835	12773576	1	ENSMUSG00000019820	Utrn	12813548	-
10	12857658	12858687	1	ENSMUSG00000019820	Utrn	12861734	-
10	17346368	17347459	1	ENSMUSG00000039910	Cited2	17723218	+
10	18331628	18334980	1	ENSMUSG00000039835	Nhsl1	18318985	+
10	20495120	20498001	1	ENSMUSG00000019990	Pde7b	20446890	-
10	21156476	21158705	1	ENSMUSG00000019982	Myb	21156644	-
10	22842924	22844465	1	ENSMUSG00000045680	Tcf21	22820173	-
10	23599983	23601814	1	ENSMUSG00000061983	Rps12	23785993	-
10	23732967	23734538	1	ENSMUSG00000061983	Rps12	23785993	-
10	24223134	24225296	1	ENSMUSG00000020000	Moxd1	24223517	+
10	24228337	24230272	1	ENSMUSG00000020000	Moxd1	24223545	+
10	25075529	25077176	1	ENSMUSG00000039166	Akap7	25200157	-
10	25161618	25163727	1	ENSMUSG00000039166	Akap7	25200157	-
10	30325077	30330622	1	ENSMUSG00000075266	Cenpw	30200559	-
10	31593059	31594608	1	ENSMUSG00000063760	Rnf217	31609183	-
10	32738771	32739750	1	ENSMUSG00000069670	Nkain2	32889695	-
10	36975108	36976297	1	ENSMUSG00000019777	Hdac2	36974570	+
10	37218436	37219543	1	ENSMUSG00000069662	Marcks	37138919	-
10	37490876	37494981	1	ENSMUSG00000069662	Marcks	37138919	-
10	39321461	39324450	1	ENSMUSG00000019843	Fyn	39368855	+
10	39617180	39622678	1	ENSMUSG00000019842	Traf3ip2	39612934	+
10	42492930	42493752	1	ENSMUSG00000019804	Snx3	42502030	+
10	43740413	43745081	1	ENSMUSG00000019863	Qrsl1	43877103	-
10	44056369	44059132	1	ENSMUSG00000019866	Crybg1	44004368	-
10	46297642	46299435	1	ENSMUSG00000038822	Hace1	45677117	+
10	49317796	49318533	1	ENSMUSG00000056073	Grik2	49272804	-
10	51150158	51154693	1	ENSMUSG00000019913	Sim1	50895651	+
10	52727712	52729988	1	ENSMUSG00000038602	Slc35f1	52690533	+
10	52870300	52871971	1	ENSMUSG00000038602	Slc35f1	52690533	+
10	52878691	52882086	1	ENSMUSG00000038602	Slc35f1	52690533	+
10	52919041	52923555	1	ENSMUSG00000038602	Slc35f1	52690533	+
10	53954850	53955149	1	ENSMUSG00000003746	Man1a	53977114	-
10	54072864	54077250	1	ENSMUSG00000003746	Man1a	54075708	-
10	58938604	58940047	1	ENSMUSG00000037990	Sh3rf3	58814059	+
10	59710291	59712960	1	ENSMUSG00000020111	Micu1	59702658	+
10	60577432	60580378	1	ENSMUSG00000012819	Cdh23	60653032	-
10	61423605	61430718	1	ENSMUSG00000037171	Nodal	61417972	+
10	63307545	63308785	1	ENSMUSG00000020064	Herc4	63311847	+
10	63950595	63951648	1	ENSMUSG00000062561	Gm10118	63927433	-
10	65221635	65222767	1	ENSMUSG00000042846	Lrrtm3	64090276	-
10	66447959	66449507	1	ENSMUSG00000019873	Reep3	67034631	-
10	67962142	67964638	1	ENSMUSG00000037846	Rtkn2	67979570	+
10	68280276	68283299	1	ENSMUSG00000019947	Arid5b	68278739	-
10	68752060	68753273	1	ENSMUSG00000060044	Tmem26	68723824	+
10	69531329	69535731	1	ENSMUSG00000069601	Ank3	69533772	+
10	70438585	70444651	1	ENSMUSG00000043259	Fam13c	70440481	+
10	71856064	71859489	1	ENSMUSG00000060733	Ipmk	71409363	+
10	73107370	73108968	1	ENSMUSG00000052613	Pcdh15	73099453	+
10	75949614	75952029	1	ENSMUSG00000000903	Vpreb3	75948300	+
10	75998992	76000681	1	ENSMUSG00000033255	Gm5134	75974086	+
10	76235374	76238327	1	ENSMUSG00000020230	Prmt2	76237811	-
10	77164895	77168153	1	ENSMUSG00000001435	Col18a1	77166547	-
10	79076318	79079020	1	ENSMUSG00000060301	2610008E11Rik	79097524	-
10	80293185	80293796	1	ENSMUSG00000063457	Rps15	80292645	+
10	80395326	80401730	1	ENSMUSG00000035478	Mbd3	80395718	-
10	81348941	81352386	1	ENSMUSG00000020232	Hmg20b	81349084	-
10	81376093	81380559	1	ENSMUSG00000020235	Fzr1	81378379	-
10	82738372	82740129	1	ENSMUSG00000020246	Hcfc2	82728349	+
10	83581374	83587094	1	ENSMUSG00000034560	Washc4	83585793	+
10	84622486	84623824	1	ENSMUSG00000034453	Polr3b	84622293	+
10	84684241	84687314	1	ENSMUSG00000034453	Polr3b	84639096	+
10	87229687	87231922	1	ENSMUSG00000047129	1700113H08Rik	87205979	+
10	87368841	87371150	1	ENSMUSG00000020052	Ascl1	87493659	-
10	90721101	90723188	1	ENSMUSG00000058589	Anks1b	90829111	+
10	91058540	91060826	1	ENSMUSG00000019979	Apaf1	91082428	-
10	91165149	91168316	1	ENSMUSG00000019961	Tmpo	91170461	-
10	91870649	91872258	1	ENSMUSG00000019961	Tmpo	91181314	-
10	93317268	93317898	1	ENSMUSG00000008398	Elk3	93311134	-
10	93585527	93587318	1	ENSMUSG00000020018	Snrpf	93589705	-
10	96284146	96287509	1	ENSMUSG00000096486	Gm5426	96136603	+
10	96736494	96737674	1	ENSMUSG00000036478	Btg1	96617554	+
10	98961378	98962497	1	ENSMUSG00000019943	Atp2b1	98986131	+
10	99680898	99682606	1	ENSMUSG00000046934	Csl	99759657	-
10	105482876	105486317	1	ENSMUSG00000036019	Tmtc2	105535987	-
10	105926290	105929984	1	ENSMUSG00000019897	Ccdc59	105841504	+
10	108520271	108524209	1	ENSMUSG00000035864	Syt1	108636963	-
10	109359336	109360209	1	ENSMUSG00000035864	Syt1	109010981	-
10	110955287	110955867	1	ENSMUSG00000035798	Zdhhc17	110961082	-
10	111103059	111104202	1	ENSMUSG00000020189	Osbpl8	111164752	+
10	111185853	111187365	1	ENSMUSG00000020189	Osbpl8	111164802	+
10	112928265	112930334	1	ENSMUSG00000074748	Atxn7l3b	112928994	-
10	114700987	114702417	1	ENSMUSG00000050663	Trhde	114801363	-
10	116574605	116576761	1	ENSMUSG00000020166	Cnot2	116580537	-
10	117375931	117378943	1	ENSMUSG00000055531	Cpsf6	117376927	-
10	117627487	117631096	1	ENSMUSG00000020183	Cpm	117629500	+
10	120666297	120668849	1	ENSMUSG00000051236	Msrb3	120850467	-
10	120794379	120798173	1	ENSMUSG00000051236	Msrb3	120850467	-
10	122767788	122769730	1	ENSMUSG00000034613	Ppm1h	122757198	+
10	125938956	125943086	1	ENSMUSG00000020105	Lrig3	125966168	+
10	126678774	126680049	1	ENSMUSG00000025436	Atp23	126901347	-
10	127062570	127065651	1	ENSMUSG00000006728	Cdk4	127063534	+
10	128454515	128455875	1	ENSMUSG00000025369	Smarcc2	128459248	+
10	128577655	128580014	1	ENSMUSG00000018166	Erbb3	128589651	-
11	3338000	3339722	1	ENSMUSG00000034614	Pik3ip1	3334381	+
11	5064619	5069442	1	ENSMUSG00000034201	Gas2l1	5064850	-
11	5738498	5740603	1	ENSMUSG00000049680	Urgcp	5741145	-
11	6473151	6477135	1	ENSMUSG00000094483	Purb	6475916	-
11	8512025	8514228	1	ENSMUSG00000020422	Tns3	8545350	-
11	16506658	16508520	1	ENSMUSG00000078974	Sec61g	16508068	-
11	18112824	18117040	1	ENSMUSG00000016984	Etaa1	17953874	-
11	18162913	18168264	1	ENSMUSG00000016984	Etaa1	17953874	-
11	18911407	18914045	1	ENSMUSG00000020160	Meis1	19012001	-
11	19307025	19311737	1	ENSMUSG00000020160	Meis1	19018984	-
11	19944243	19946248	1	ENSMUSG00000045671	Spred2	19954570	+
11	20514962	20516351	1	ENSMUSG00000049800	Sertad2	20543253	+
11	20553254	20555751	1	ENSMUSG00000049800	Sertad2	20543334	+
11	21032902	21035137	1	ENSMUSG00000020134	Peli1	21091291	+
11	21178999	21179414	1	ENSMUSG00000020134	Peli1	21135469	+
11	22643313	22644092	1	ENSMUSG00000049904	Tmem17	22512088	+
11	24400180	24403438	1	ENSMUSG00000000861	Bcl11a	24142379	+
11	24628445	24631253	1	ENSMUSG00000000861	Bcl11a	24142379	+
11	25054519	25058270	1	ENSMUSG00000032985	5730522E02Rik	25620097	-
11	32066242	32070652	1	ENSMUSG00000020297	Nsg2	32000502	+
11	32084751	32089492	1	ENSMUSG00000020297	Nsg2	32000502	+
11	34157798	34159828	1	ENSMUSG00000047861	Foxi1	34208088	-
11	34312468	34315734	1	ENSMUSG00000020143	Dock2	34312636	-
11	35299160	35301573	1	ENSMUSG00000056427	Slit3	35177783	+
11	36148972	36151770	1	ENSMUSG00000018849	Wwc1	35980526	-
11	37676791	37678490	1	ENSMUSG00000049336	Tenm2	37235963	-
11	43720807	43722237	1	ENSMUSG00000044950	Pwwp2a	43717656	+
11	45395381	45397395	1	ENSMUSG00000006169	Clint1	45852051	+
11	45999474	46001344	1	ENSMUSG00000040489	Sox30	45980310	+
11	48121594	48123373	1	ENSMUSG00000020354	Sgcd	47988968	-
11	49229159	49231301	1	ENSMUSG00000020346	Mgat1	49244191	+
11	49653723	49657298	1	ENSMUSG00000064057	Scgb3a1	49663610	+
11	50305727	50307272	1	ENSMUSG00000020368	Canx	50300989	-
11	50838862	50840176	1	ENSMUSG00000044296	Zfp879	50841545	-
11	51418055	51419800	1	ENSMUSG00000063564	Col23a1	51289920	+
11	51525727	51526596	1	ENSMUSG00000063564	Col23a1	51574432	+
11	52106767	52110523	1	ENSMUSG00000020349	Ppp2ca	52098681	+
11	54098945	54104117	1	ENSMUSG00000018906	P4ha2	54100095	+
11	56236874	56238971	1	ENSMUSG00000037393	Nmur2	56041009	-
11	56742061	56745638	1	ENSMUSG00000020524	Gria1	57011387	+
11	60129394	60131451	1	ENSMUSG00000062115	Rai1	60140082	+
11	61482609	61486512	1	ENSMUSG00000042436	Mfap4	61485431	+
11	61683072	61685399	1	ENSMUSG00000042377	Fam83g	61684091	+
11	62079284	62082981	1	ENSMUSG00000042331	Specc1	62077097	+
11	62105455	62106956	1	ENSMUSG00000042331	Specc1	62077097	+
11	62537290	62540646	1	ENSMUSG00000018509	Cenpv	62538484	-
11	62756729	62759778	1	ENSMUSG00000047342	Zfp286	62760556	-
11	62965886	62968555	1	ENSMUSG00000042200	Cdrt4	62951193	+
11	63775803	63781396	1	ENSMUSG00000070407	Hs3st3b1	63922289	-
11	64845301	64846357	1	ENSMUSG00000020549	Elac2	64979038	+
11	65269359	65272038	1	ENSMUSG00000020542	Myocd	65269853	-
11	67001299	67002767	1	ENSMUSG00000050270	Tmem220	67025154	+
11	67210647	67212394	1	ENSMUSG00000056328	Myh1	67200404	+
11	68591994	68592486	1	ENSMUSG00000045915	Ccdc42	68594055	+
11	69066170	69068461	1	ENSMUSG00000020895	Tmem107	69070806	+
11	69574401	69576515	1	ENSMUSG00000041346	Wrap53	69579323	-
11	69670308	69672615	1	ENSMUSG00000059796	Eif4a1	69670882	-
11	70220449	70221599	1	ENSMUSG00000044367	Slc16a13	70220783	-
11	70236461	70237741	1	ENSMUSG00000020831	0610010K14Rik	70236903	-
11	70407681	70410285	1	ENSMUSG00000018921	Pelp1	70410027	-
11	70731308	70731603	1	ENSMUSG00000020821	Kif1c	70700650	+
11	71495514	71501830	1	ENSMUSG00000020811	Wscd1	71749920	+
11	73259890	73261128	1	ENSMUSG00000043029	Trpv3	73267388	+
11	75291022	75294846	1	ENSMUSG00000000751	Rpa1	75342187	-
11	75682401	75684275	1	ENSMUSG00000017776	Crk	75679542	+
11	76259643	76264645	1	ENSMUSG00000038046	Mrm3	76249212	+
11	76392425	76393591	1	ENSMUSG00000020844	Nxn	76399067	-
11	76567239	76572532	1	ENSMUSG00000017631	Abr	76571534	-
11	77826062	77827681	1	ENSMUSG00000000631	Myo18a	77824554	+
11	77909967	77911274	1	ENSMUSG00000017453	Pipox	77894095	-
11	77922937	77930877	1	ENSMUSG00000000632	Sez6	77930800	+
11	78560195	78562367	1	ENSMUSG00000017376	Nlk	78568915	-
11	79842087	79844948	1	ENSMUSG00000035575	Utp6	79942263	-
11	80830911	80832866	1	ENSMUSG00000035413	Tmem98	80810175	+
11	80939520	80940011	1	ENSMUSG00000053184	Spaca3	80858372	+
11	81714285	81716640	1	ENSMUSG00000020703	5530401A14Rik	81860673	+
11	82625227	82627730	1	ENSMUSG00000020698	Cct6b	82764305	-
11	82802877	82806372	1	ENSMUSG00000020697	Lig3	82798349	+
11	82913658	82917077	1	ENSMUSG00000018845	Unc45b	82911253	+
11	83269749	83271899	1	ENSMUSG00000082101	Slfn14	83286725	-
11	83298291	83304148	1	ENSMUSG00000018733	Pex12	83298894	-
11	83492829	83494717	1	ENSMUSG00000020680	Taf15	83489027	+
11	84037634	84040869	1	ENSMUSG00000034940	Synrg	84026655	+
11	84322817	84325251	1	ENSMUSG00000020532	Acaca	84280455	+
11	84907638	84909440	1	ENSMUSG00000020526	Znhit3	84916304	-
11	86159447	86160395	1	ENSMUSG00000034329	Brip1	86201163	-
11	87447045	87448363	1	ENSMUSG00000010342	Tex14	87427591	+
11	88054452	88058054	1	ENSMUSG00000018379	Srsf1	88049412	+
11	88345418	88351234	1	ENSMUSG00000034031	Ccdc182	88294058	+
11	88461712	88468760	1	ENSMUSG00000069769	Msi2	88590146	-
11	88565070	88571785	1	ENSMUSG00000069769	Msi2	88590146	-
11	88609424	88614314	1	ENSMUSG00000069769	Msi2	88590146	-
11	88759071	88760603	1	ENSMUSG00000069769	Msi2	88718512	-
11	88972009	88975122	1	ENSMUSG00000033983	Coil	88973935	+
11	89606817	89609016	1	ENSMUSG00000047773	Ankfn1	89538555	-
11	89862467	89863838	1	ENSMUSG00000047773	Ankfn1	89777652	-
11	91096620	91099506	1	ENSMUSG00000020541	Tom1l1	90688365	-
11	95118979	95122400	1	ENSMUSG00000001510	Dlx3	95120119	+
11	95211126	95212120	1	ENSMUSG00000020872	Tac4	95261529	+
11	96090684	96092080	1	ENSMUSG00000006057	Atp5g1	96075669	-
11	97698046	97704480	1	ENSMUSG00000018537	Pcgf2	97699383	-
11	97817883	97821856	1	ENSMUSG00000038366	Lasp1	97815248	+
11	98682488	98684126	1	ENSMUSG00000017221	Psmd3	98682554	+
11	98866278	98870281	1	ENSMUSG00000038013	Wipf2	98864117	+
11	99969588	99972037	1	ENSMUSG00000078254	Krtap29-1	99979052	-
11	100319625	100324500	1	ENSMUSG00000035530	Eif1	100319885	+
11	100585728	100586618	1	ENSMUSG00000014195	Dnajc7	100585491	-
11	100595699	100597328	1	ENSMUSG00000014195	Dnajc7	100596707	-
11	100684560	100687334	1	ENSMUSG00000014198	Zfp385c	100692454	-
11	101080584	101082376	1	ENSMUSG00000001755	Coasy	101082565	+
11	101171816	101174448	1	ENSMUSG00000035172	Plekhh3	101171350	-
11	101929209	101930095	1	ENSMUSG00000001493	Meox1	101894373	-
11	102187955	102190925	1	ENSMUSG00000034793	G6pc3	102189620	+
11	102297570	102298163	1	ENSMUSG00000059995	Atxn7l3	102296630	-
11	102405774	102410453	1	ENSMUSG00000018677	Slc25a39	102406807	-
11	105525075	105528236	1	ENSMUSG00000053580	Tanc2	105589986	+
11	106036287	106039201	1	ENSMUSG00000049354	Dcaf7	106036872	+
11	107249431	107251422	1	ENSMUSG00000018433	Nol11	107189380	-
11	107315339	107317108	1	ENSMUSG00000040430	Pitpnc1	107337525	-
11	107379301	107381439	1	ENSMUSG00000040430	Pitpnc1	107348129	-
11	107545041	107548171	1	ENSMUSG00000020721	Helz	107547930	+
11	107768228	107773359	1	ENSMUSG00000020723	Cacng4	107794556	-
11	108804487	108807541	1	ENSMUSG00000020728	Cep112	108752205	+
11	110447970	110449651	1	ENSMUSG00000020623	Map2k6	110477377	+
11	111820583	111822847	1	ENSMUSG00000041695	Kcnj2	111066164	+
11	111891884	111896174	1	ENSMUSG00000041695	Kcnj2	111066164	+
11	112756481	112757594	1	ENSMUSG00000000567	Sox9	112782224	+
11	112838221	112843517	1	ENSMUSG00000000567	Sox9	112782224	+
11	113103669	113105949	1	ENSMUSG00000000567	Sox9	112782224	+
11	113117658	113118632	1	ENSMUSG00000000567	Sox9	112782224	+
11	114800750	114804545	1	ENSMUSG00000034677	Gpr142	114798924	+
11	115246439	115252308	1	ENSMUSG00000020734	Grin2c	115265428	-
11	115578114	115583033	1	ENSMUSG00000020739	Nup85	115580504	+
11	115640933	115642529	1	ENSMUSG00000020744	Slc25a19	115628294	-
11	115941735	115944657	1	ENSMUSG00000020755	Sap30bp	115933674	+
11	116086605	116089038	1	ENSMUSG00000034341	Wbp2	116086971	-
11	116709733	116711723	1	ENSMUSG00000057286	St6galnac2	116694867	-
11	117028851	117031753	1	ENSMUSG00000043857	Mgat5b	116973073	+
11	117131768	117136749	1	ENSMUSG00000020823	Sec14l1	117115252	+
11	117301080	117303494	1	ENSMUSG00000059248	2009-09-01	117308154	+
11	117461832	117462968	1	ENSMUSG00000069588	Gm11733	117484368	+
11	119286078	119287194	1	ENSMUSG00000025580	Eif4a3	119289009	-
11	120597185	120601468	1	ENSMUSG00000025134	Alyref	120598230	-
11	120676406	120678027	1	ENSMUSG00000025142	Aspscr1	120676661	+
12	3893253	3896740	1	ENSMUSG00000020661	Dnmt3a	3894824	+
12	4328835	4331814	1	ENSMUSG00000020647	Ncoa1	4344469	-
12	4367261	4367824	1	ENSMUSG00000020647	Ncoa1	4354435	-
12	5294383	5297226	1	ENSMUSG00000020627	Klhl29	5291380	-
12	12444789	12448346	1	ENSMUSG00000020589	Fam49a	12262189	+
12	12576911	12578068	1	ENSMUSG00000020589	Fam49a	12262189	+
12	12628313	12630080	1	ENSMUSG00000037169	Mycn	12940615	-
12	12737413	12742536	1	ENSMUSG00000037169	Mycn	12940615	-
12	12750555	12754422	1	ENSMUSG00000037169	Mycn	12940615	-
12	12918135	12920790	1	ENSMUSG00000037169	Mycn	12940615	-
12	13024058	13030046	1	ENSMUSG00000037169	Mycn	12941913	-
12	15407926	15411263	1	ENSMUSG00000020601	Trib2	15816784	-
12	16090600	16092180	1	ENSMUSG00000020601	Trib2	15816921	-
12	16276392	16279245	1	ENSMUSG00000020593	Lpin1	16562037	-
12	17068380	17071052	1	ENSMUSG00000071398	2410004P03Rik	17011726	-
12	20919512	20921436	1	ENSMUSG00000052632	Asap2	20990459	+
12	21182315	21185723	1	ENSMUSG00000062352	Itgb1bp1	21247322	-
12	26113556	26115494	1	ENSMUSG00000020642	Rnf144a	26310277	-
12	26289034	26289701	1	ENSMUSG00000020642	Rnf144a	26310277	-
12	26299352	26301361	1	ENSMUSG00000020642	Rnf144a	26310277	-
12	28634856	28636557	1	ENSMUSG00000061477	Rps7	28635695	-
12	34154868	34156262	1	ENSMUSG00000035799	Twist1	33957671	+
12	36719492	36721579	1	ENSMUSG00000091007	D630036H23Rik	36382180	-
12	37981490	37983274	1	ENSMUSG00000036095	Dgkb	38017714	+
12	39958426	39959979	1	ENSMUSG00000047446	Arl4a	40014483	-
12	40506764	40507506	1	ENSMUSG00000035954	Dock4	40446336	+
12	41732446	41734289	1	ENSMUSG00000036295	Lrrn3	41486430	-
12	47163762	47167014	1	ENSMUSG00000021047	Nova1	46818928	-
12	51665188	51668068	1	ENSMUSG00000020954	Strn3	51643797	-
12	51675937	51678888	1	ENSMUSG00000020955	Ap4s1	51691033	+
12	51967734	51971130	1	ENSMUSG00000035181	Heatr5a	51971296	-
12	52353709	52358097	1	ENSMUSG00000035133	Arhgap5	52503972	+
12	52398624	52399104	1	ENSMUSG00000035133	Arhgap5	52503972	+
12	53073433	53077397	1	ENSMUSG00000021010	Npas3	53248677	+
12	53397333	53400689	1	ENSMUSG00000021010	Npas3	53253046	+
12	53915680	53917205	1	ENSMUSG00000035105	Egln3	54203859	-
12	53947698	53949691	1	ENSMUSG00000035105	Egln3	54203859	-
12	54031997	54035291	1	ENSMUSG00000035105	Egln3	54203859	-
12	54041054	54050546	1	ENSMUSG00000035105	Egln3	54203859	-
12	57183942	57186638	1	ENSMUSG00000035472	Slc25a21	57197471	-
12	58544899	58547150	1	ENSMUSG00000045930	Clec14a	58269289	-
12	58647665	58648764	1	ENSMUSG00000020986	Sec23a	58971270	-
12	59460663	59462528	1	ENSMUSG00000035329	Fbxo33	59219724	-
12	65376822	65377936	1	ENSMUSG00000035560	Wdr20rt	65226068	+
12	71016054	71020262	1	ENSMUSG00000048118	Arid4a	71016708	+
12	71565540	71566287	1	ENSMUSG00000044548	Dact1	71309984	+
12	71725415	71727629	1	ENSMUSG00000034574	Daam1	71831078	+
12	72459871	72462085	1	ENSMUSG00000021090	Lrrc9	72476074	+
12	72475038	72476134	1	ENSMUSG00000021090	Lrrc9	72476074	+
12	74095153	74096580	1	ENSMUSG00000044912	Syt16	73997799	+
12	74275240	74279764	1	ENSMUSG00000079061	Gm11042	74316393	-
12	75770145	75772845	1	ENSMUSG00000021054	Sgpp1	75735728	-
12	75851401	75853454	1	ENSMUSG00000063450	Syne2	75852730	+
12	76403504	76409321	1	ENSMUSG00000059970	Hspa2	76404176	+
12	77572706	77575273	1	ENSMUSG00000021065	Fut8	77410141	+
12	78320897	78321822	1	ENSMUSG00000047454	Gphn	78226653	+
12	79542773	79547711	1	ENSMUSG00000059060	Rad51b	79327353	+
12	79924225	79928729	1	ENSMUSG00000021127	Zfp36l1	80112993	-
12	80805796	80807675	1	ENSMUSG00000021133	Susd6	80790559	+
12	82690883	82693009	1	ENSMUSG00000021219	Rgs6	82651829	+
12	83336983	83340238	1	ENSMUSG00000021221	Dpf3	83350894	-
12	83641835	83643169	1	ENSMUSG00000010608	Rbm25	83642554	+
12	83893588	83895145	1	ENSMUSG00000021224	Numb	83876809	-
12	85173884	85179041	1	ENSMUSG00000004791	Pgf	85176273	-
12	85572188	85573526	1	ENSMUSG00000034271	Jdp2	85599027	+
12	85944475	85946650	1	ENSMUSG00000012609	Ttll5	85939389	+
12	89982694	89984100	1	ENSMUSG00000066392	Nrxn3	89812483	+
12	91262962	91266776	1	ENSMUSG00000061533	Cep128	91266932	-
12	91742068	91746501	1	ENSMUSG00000020961	Ston2	91743854	-
12	94395205	94398771	1	ENSMUSG00000047414	Flrt2	95692226	+
12	96086351	96087744	1	ENSMUSG00000047414	Flrt2	95695357	+
12	98439597	98442994	1	ENSMUSG00000033854	Kcnk10	98532061	-
12	98448571	98449944	1	ENSMUSG00000033854	Kcnk10	98532061	-
12	99215420	99220135	1	ENSMUSG00000033713	Foxn3	99291276	-
12	104532384	104535595	1	ENSMUSG00000021095	Gsc	104473329	-
12	105921929	105925906	1	ENSMUSG00000021115	Vrk1	106010228	+
12	108603470	108608958	1	ENSMUSG00000021262	Evl	108605766	+
12	112447724	112452940	1	ENSMUSG00000043122	A530016L24Rik	112489448	+
12	112706816	112707380	1	ENSMUSG00000072825	Cep170b	112720455	+
12	113031844	113035827	1	ENSMUSG00000021143	Pacs2	113014534	+
12	117106369	117111024	1	ENSMUSG00000041992	Rapgef5	117516479	+
12	117687078	117690523	1	ENSMUSG00000041992	Rapgef5	117688836	+
12	117743890	117744898	1	ENSMUSG00000041992	Rapgef5	117740595	+
13	3659555	3660529	1	ENSMUSG00000033781	Asb13	3634099	+
13	9512246	9513757	1	ENSMUSG00000048264	Dip2c	9610806	+
13	10358526	10361059	1	ENSMUSG00000046159	Chrm3	10360562	-
13	15426413	15427194	1	ENSMUSG00000021318	Gli3	15463235	+
13	15579570	15581239	1	ENSMUSG00000021318	Gli3	15463980	+
13	15592832	15596964	1	ENSMUSG00000021318	Gli3	15463980	+
13	15659295	15662765	1	ENSMUSG00000021318	Gli3	15463980	+
13	15675928	15679176	1	ENSMUSG00000021318	Gli3	15463980	+
13	17708951	17710833	1	ENSMUSG00000055137	Sugct	17695552	-
13	20467443	20468473	1	ENSMUSG00000041112	Elmo1	20472726	+
13	21252381	21254287	1	ENSMUSG00000004344	Gpx5	21292730	-
13	21854260	21856318	1	ENSMUSG00000069303	Hist1h2br	21833771	+
13	23515894	23521566	1	ENSMUSG00000060981	Hist1h4h	23531050	+
13	23535794	23538961	1	ENSMUSG00000099517	Hist1h3g	23535422	+
13	23880981	23881547	1	ENSMUSG00000021335	Slc17a1	23870296	+
13	23989450	23991230	1	ENSMUSG00000021337	Scgn	23991213	-
13	26575228	26577153	1	ENSMUSG00000045835	Hdgfl1	26770164	-
13	28808668	28812849	1	ENSMUSG00000076431	Sox4	28953712	-
13	34243265	34247133	1	ENSMUSG00000038267	Slc22a23	34193530	-
13	35189270	35191121	1	ENSMUSG00000021417	Eci2	35027095	-
13	35346140	35346681	1	ENSMUSG00000059288	Cdyl	35659833	+
13	36078101	36080108	1	ENSMUSG00000021420	Fars2	36117412	+
13	37513721	37515735	1	ENSMUSG00000021423	Ly86	37345389	+
13	41344994	41349841	1	ENSMUSG00000021365	Nedd9	41359246	-
13	41495986	41498746	1	ENSMUSG00000021365	Nedd9	41487361	-
13	41700820	41705388	1	ENSMUSG00000087370	Tmem170b	41606216	+
13	41777998	41780648	1	ENSMUSG00000058022	Adtrp	41800565	-
13	41841235	41843269	1	ENSMUSG00000058022	Adtrp	41847487	-
13	44073332	44076300	1	ENSMUSG00000015396	Cd83	43785185	+
13	44472160	44474856	1	ENSMUSG00000038518	Jarid2	44729474	+
13	44744486	44744784	1	ENSMUSG00000038518	Jarid2	44734040	+
13	46390304	46392561	1	ENSMUSG00000038132	Rbm24	46418434	+
13	46742520	46743865	1	ENSMUSG00000021375	Kif13a	46752542	-
13	47914765	47919536	1	ENSMUSG00000021379	Id4	48261228	+
13	47953710	47955005	1	ENSMUSG00000021379	Id4	48261228	+
13	48107688	48111411	1	ENSMUSG00000021379	Id4	48261228	+
13	48277319	48279251	1	ENSMUSG00000021379	Id4	48261228	+
13	48282216	48285230	1	ENSMUSG00000021379	Id4	48261228	+
13	48454796	48457716	1	ENSMUSG00000050954	Zfp169	48506938	-
13	48892441	48894585	1	ENSMUSG00000038025	Phf2	48871118	-
13	51562840	51567001	1	ENSMUSG00000021448	Shc3	51567083	-
13	52153853	52156304	1	ENSMUSG00000021453	Gadd45g	51846744	+
13	53096684	53099007	1	ENSMUSG00000056749	Nfil3	52981072	-
13	54322427	54326694	1	ENSMUSG00000025867	Cplx2	54371349	+
13	55571289	55573392	1	ENSMUSG00000021495	Fam193b	55571119	-
13	55713592	55719734	1	ENSMUSG00000021497	Txndc15	55714650	+
13	56742586	56744569	1	ENSMUSG00000110086	Gm45623	56753826	-
13	57147207	57149267	1	ENSMUSG00000021541	Trpc7	56895992	-
13	59671752	59673811	1	ENSMUSG00000021556	Golm1	59675771	-
13	64019030	64021837	1	ENSMUSG00000033122	Hsd17b3	64063132	-
13	64581070	64581763	1	ENSMUSG00000096537	Fam240b	64497791	-
13	67079910	67082391	1	ENSMUSG00000058883	Zfp708	67081511	-
13	77753050	77753792	1	ENSMUSG00000064138	Fam172a	77708784	+
13	78586453	78588632	1	ENSMUSG00000069171	Nr2f1	78199756	-
13	80955118	80958743	1	ENSMUSG00000074794	Arrdc3	80890518	+
13	81765310	81767525	1	ENSMUSG00000021537	Cetn3	81783077	+
13	83750421	83753496	1	ENSMUSG00000005583	Mef2c	83652888	+
13	83923580	83927409	1	ENSMUSG00000005583	Mef2c	83652888	+
13	84413511	84419640	1	ENSMUSG00000035762	Tmem161b	84251271	+
13	90809656	90811456	1	ENSMUSG00000078958	Atp6ap1l	90898823	-
13	91093690	91096504	1	ENSMUSG00000021619	Atg10	91125609	-
13	91467677	91469140	1	ENSMUSG00000003992	Ssbp2	91461181	+
13	91806918	91810632	1	ENSMUSG00000021621	Zcchc9	91807660	-
13	93495181	93499501	1	ENSMUSG00000021690	Jmy	93499736	-
13	93932697	93933620	1	ENSMUSG00000045312	Lhfpl2	94057796	+
13	94546553	94550367	1	ENSMUSG00000021686	Ap3b1	94542303	+
13	95201627	95202658	1	ENSMUSG00000021684	Pde8b	95186316	-
13	96225269	96227602	1	ENSMUSG00000051111	Sv2c	96132576	-
13	96669988	96672106	1	ENSMUSG00000021670	Hmgcr	96670481	-
13	97205371	97207582	1	ENSMUSG00000021665	Hexb	97198356	-
13	97672720	97679609	1	ENSMUSG00000069117	Gm10260	97760631	-
13	97871470	97874628	1	ENSMUSG00000021662	Arhgef28	97946926	-
13	99547449	99552112	1	ENSMUSG00000052727	Map1b	99516539	-
13	99812727	99816271	1	ENSMUSG00000021647	Cartpt	99900640	-
13	101373962	101375118	1	ENSMUSG00000041417	Pik3r1	101692342	-
13	102445641	102451895	1	ENSMUSG00000021624	Cd180	102693558	+
13	102689840	102695069	1	ENSMUSG00000021624	Cd180	102693558	+
13	103332760	103336932	1	ENSMUSG00000034751	Mast4	103334191	-
13	103770035	103773773	1	ENSMUSG00000032621	Srek1	103774092	-
13	103970082	103972009	1	ENSMUSG00000021709	Erbin	103920513	-
13	104111919	104113373	1	ENSMUSG00000042743	Sgtb	104109829	+
13	105409208	105410328	1	ENSMUSG00000021721	Htr1a	105443639	+
13	113903372	113904383	1	ENSMUSG00000042348	Arl15	113794622	+
13	113983448	113988291	1	ENSMUSG00000042348	Arl15	113794622	+
13	115631281	115632095	1	ENSMUSG00000042284	Itga1	115101963	-
13	115915764	115917441	1	ENSMUSG00000042258	Isl1	116303350	-
13	117436381	117438490	1	ENSMUSG00000021730	Hcn1	117602320	+
13	118694271	118696930	1	ENSMUSG00000021732	Fgf10	118714699	+
13	119396625	119398302	1	ENSMUSG00000116207	Nnt	119408951	-
13	119791088	119792199	1	ENSMUSG00000094870	Zfp131	119790888	-
14	7886274	7893480	1	ENSMUSG00000025278	Flnb	7884741	+
14	11133263	11134529	1	ENSMUSG00000060579	Fhit	11125590	-
14	11530932	11535638	1	ENSMUSG00000021745	Ptprg	11553532	+
14	12516709	12517424	1	ENSMUSG00000054423	Cadps	12541957	-
14	14947706	14950277	1	ENSMUSG00000042567	Nek10	14930575	+
14	19819778	19821335	1	ENSMUSG00000021807	Rtraf	19823054	-
14	21023017	21027950	1	ENSMUSG00000021823	Vcl	21022003	+
14	21357350	21360210	1	ENSMUSG00000039197	Adk	21369070	+
14	21382363	21390627	1	ENSMUSG00000039197	Adk	21369070	+
14	22690340	22692566	1	ENSMUSG00000063458	Lrmda	22596513	+
14	24605729	24608028	1	ENSMUSG00000025290	Rps24	24491149	+
14	24638578	24639886	1	ENSMUSG00000025290	Rps24	24491149	+
14	24827214	24829781	1	ENSMUSG00000025290	Rps24	24491149	+
14	25112223	25116239	1	ENSMUSG00000007817	Zmiz1	25459185	+
14	25183503	25186093	1	ENSMUSG00000007817	Zmiz1	25459185	+
14	25665508	25667504	1	ENSMUSG00000007817	Zmiz1	25656830	+
14	29701712	29703171	1	ENSMUSG00000021991	Cacna2d3	29721794	-
14	31412428	31414822	1	ENSMUSG00000021892	Sh3bp5	31417676	-
14	31899598	31902230	1	ENSMUSG00000014496	Ankrd28	31830650	-
14	33249512	33252631	1	ENSMUSG00000063506	Arhgap22	33250390	+
14	38824056	38825044	1	ENSMUSG00000041014	Nrg3	39472665	-
14	46693181	46696376	1	ENSMUSG00000037628	Cdkn3	46760541	+
14	46785946	46787593	1	ENSMUSG00000015759	Cnih1	46788333	-
14	46980397	46982190	1	ENSMUSG00000021838	Samd4	47001315	+
14	47028377	47032546	1	ENSMUSG00000021838	Samd4	47001365	+
14	47377230	47378273	1	ENSMUSG00000050335	Lgals3	47373964	+
14	47880100	47886150	1	ENSMUSG00000021843	Ktn1	47729659	+
14	48106488	48108072	1	ENSMUSG00000021846	Peli2	48120823	+
14	48229760	48232792	1	ENSMUSG00000021846	Peli2	48198716	+
14	48356332	48359794	1	ENSMUSG00000036339	Tmem260	48446124	+
14	48503196	48505680	1	ENSMUSG00000036339	Tmem260	48505986	+
14	48538450	48540862	1	ENSMUSG00000036339	Tmem260	48505986	+
14	51051028	51052722	1	ENSMUSG00000059648	Rnase11	51050162	-
14	54588093	54595249	1	ENSMUSG00000022179	4931414P19Rik	54585498	-
14	54724867	54726090	1	ENSMUSG00000052435	Cebpe	54712173	-
14	54892439	54895940	1	ENSMUSG00000022194	Pabpn1	54892500	+
14	55093665	55096529	1	ENSMUSG00000045691	Thtpa	55094784	+
14	56565584	56565864	1	ENSMUSG00000064128	Cenpj	56571845	-
14	57825041	57829285	1	ENSMUSG00000021965	Ska3	57826107	-
14	59071688	59076169	1	ENSMUSG00000021977	1700129C05Rik	59142892	-
14	59201387	59206397	1	ENSMUSG00000035469	Rcbtb1	59201476	+
14	59630856	59635805	1	ENSMUSG00000044461	Shisa2	59627189	+
14	60750068	60751999	1	ENSMUSG00000021990	Spata13	60751077	+
14	61375080	61378036	1	ENSMUSG00000021929	Kpna3	61373090	-
14	61630482	61632015	1	ENSMUSG00000046168	Kcnrg	61607482	+
14	61986936	61989534	1	ENSMUSG00000021932	Rnaseh2b	62292589	+
14	62128213	62128817	1	ENSMUSG00000021932	Rnaseh2b	62292589	+
14	62341014	62342718	1	ENSMUSG00000021932	Rnaseh2b	62347299	+
14	62415438	62420485	1	ENSMUSG00000021933	Gucy1b2	62454792	-
14	62876950	62884409	1	ENSMUSG00000014547	Wdfy2	62837714	+
14	63162936	63168208	1	ENSMUSG00000021273	Fdft1	63165035	-
14	63483111	63485117	1	ENSMUSG00000021953	Tdh	63497138	-
14	64164119	64166066	1	ENSMUSG00000021966	Prss52	64104286	+
14	65123670	65126565	1	ENSMUSG00000021978	Extl3	65149854	-
14	65269765	65272430	1	ENSMUSG00000034532	Fbxo16	65266737	+
14	65376359	65382653	1	ENSMUSG00000034522	Zfp395	65375393	+
14	66111541	66112591	1	ENSMUSG00000022040	Ephx2	66112385	-
14	66453708	66455299	1	ENSMUSG00000022044	Stmn4	66344381	+
14	67535091	67536138	1	ENSMUSG00000048922	Cdca2	67696733	-
14	70866656	70867755	1	ENSMUSG00000022103	Gfra2	70890120	+
14	72590163	72591402	1	ENSMUSG00000033487	Fndc3a	72602961	-
14	75287337	75289017	1	ENSMUSG00000022000	Zc3h13	75284386	+
14	75752289	75755338	1	ENSMUSG00000034893	Cog3	75754492	-
14	76427644	76435227	1	ENSMUSG00000022010	Tsc22d1	76437766	+
14	77263753	77266320	1	ENSMUSG00000022012	Enox1	77312076	+
14	79289909	79293480	1	ENSMUSG00000022018	Rgcc	79301644	-
14	79320937	79322075	1	ENSMUSG00000022018	Rgcc	79301644	-
14	79456230	79458624	1	ENSMUSG00000075502	Kbtbd6	79451835	+
14	79934981	79935271	1	ENSMUSG00000022026	Olfm4	79984081	+
14	80011046	80015718	1	ENSMUSG00000022026	Olfm4	80000302	+
14	80139422	80143274	1	ENSMUSG00000022026	Olfm4	80000302	+
14	80170614	80174508	1	ENSMUSG00000022026	Olfm4	80000302	+
14	87088562	87091809	1	ENSMUSG00000022021	Diaph3	87141142	-
14	87093516	87095900	1	ENSMUSG00000022021	Diaph3	87141142	-
14	87306028	87306957	1	ENSMUSG00000022019	Tdrd3	87416639	+
14	93231333	93233500	1	ENSMUSG00000055421	Pcdh9	93885747	-
14	99457491	99459180	1	ENSMUSG00000005148	Klf5	99299154	+
14	101510261	101513772	1	ENSMUSG00000033083	Tbc1d4	101507325	-
14	103512141	103514180	1	ENSMUSG00000022123	Scel	103513342	+
14	105620671	105624686	1	ENSMUSG00000022114	Spry2	105896818	-
14	115083621	115084282	1	ENSMUSG00000022112	Gpc5	115092215	+
14	117267803	117268720	1	ENSMUSG00000058571	Gpc6	116925936	+
14	117422689	117424888	1	ENSMUSG00000058571	Gpc6	116925936	+
14	117451109	117453227	1	ENSMUSG00000058571	Gpc6	116925936	+
14	117760542	117762280	1	ENSMUSG00000022129	Dct	118027534	-
14	117893588	117897106	1	ENSMUSG00000022129	Dct	118027534	-
14	118095658	118097894	1	ENSMUSG00000022130	Tgds	118132743	-
14	118135933	118139477	1	ENSMUSG00000022131	Gpr180	118137158	+
14	118795169	118796439	1	ENSMUSG00000022132	Cldn10	118787918	+
14	120323225	120325728	1	ENSMUSG00000022139	Mbnl2	120306456	+
14	122406427	122408589	1	ENSMUSG00000064052	Gm5089	122451114	-
14	122727743	122730999	1	ENSMUSG00000041650	Pcca	122737900	+
14	123659468	123661023	1	ENSMUSG00000032925	Itgbl1	123659971	+
14	124036176	124037090	1	ENSMUSG00000025551	Fgf14	124192901	-
15	5136544	5140248	1	ENSMUSG00000050697	Prkaa1	5143861	+
15	8701860	8704505	1	ENSMUSG00000005360	Slc1a3	8709587	-
15	10622731	10623000	1	ENSMUSG00000022246	Rai14	10600086	-
15	12938370	12942085	1	ENSMUSG00000022191	Drosha	12878708	+
15	13183393	13185629	1	ENSMUSG00000039385	Cdh6	13173674	-
15	13219270	13221966	1	ENSMUSG00000039385	Cdh6	13173674	-
15	24989008	24990588	1	ENSMUSG00000045763	Basp1	25413697	-
15	25281569	25285896	1	ENSMUSG00000045763	Basp1	25413697	-
15	25606514	25609105	1	ENSMUSG00000022272	Myo10	25622525	+
15	26181041	26183368	1	ENSMUSG00000022269	2011-03-01	26309048	+
15	26873681	26874972	1	ENSMUSG00000043556	Fbxl7	26895517	-
15	30772018	30774938	1	ENSMUSG00000022240	Ctnnd2	30683159	+
15	30823654	30825722	1	ENSMUSG00000022240	Ctnnd2	30683159	+
15	30853793	30856251	1	ENSMUSG00000022240	Ctnnd2	31004796	+
15	31991457	31993890	1	ENSMUSG00000045267	Tas2r119	32177289	+
15	32255178	32261528	1	ENSMUSG00000022231	Sema5a	32245103	+
15	32396977	32400407	1	ENSMUSG00000022231	Sema5a	32245103	+
15	33354644	33355760	1	ENSMUSG00000039007	Cpq	33090308	+
15	36258219	36260374	1	ENSMUSG00000022280	Rnf19a	36283097	-
15	36603247	36606236	1	ENSMUSG00000022283	Pabpc1	36605465	-
15	36650871	36652028	1	ENSMUSG00000022283	Pabpc1	36609667	-
15	36715345	36716299	1	ENSMUSG00000022285	Ywhaz	36792413	-
15	37229346	37234207	1	ENSMUSG00000022286	Grhl2	37233036	+
15	37447797	37449584	1	ENSMUSG00000051359	Ncald	37458540	-
15	38946779	38948231	1	ENSMUSG00000022296	Baalc	38933909	+
15	42625719	42628624	1	ENSMUSG00000022309	Angpt1	42676748	-
15	50868262	50869878	1	ENSMUSG00000038679	Trps1	50882805	-
15	53215895	53218727	1	ENSMUSG00000061731	Ext1	53196254	-
15	53316979	53317865	1	ENSMUSG00000061731	Ext1	53345658	-
15	53738493	53739551	1	ENSMUSG00000072584	Gm7489	53884906	+
15	55267869	55269098	1	ENSMUSG00000022371	Col14a1	55307750	+
15	57700470	57703974	1	ENSMUSG00000071757	Zhx2	57695729	+
15	57796918	57800435	1	ENSMUSG00000022365	Derl1	57890393	-
15	57883988	57885755	1	ENSMUSG00000022365	Derl1	57890393	-
15	58414695	58416488	1	ENSMUSG00000037119	Fam91a1	58415468	+
15	58946435	58948728	1	ENSMUSG00000022353	Mtss1	58953579	-
15	58986227	58990018	1	ENSMUSG00000022353	Mtss1	58972538	-
15	61393365	61396125	1	ENSMUSG00000022347	A1bg	60923011	-
15	62565279	62568065	1	ENSMUSG00000022346	Myc	61987422	+
15	63688628	63690705	1	ENSMUSG00000079025	Gsdmc	63808758	-
15	63989018	63991239	1	ENSMUSG00000022378	Fam49b	63997968	-
15	65638269	65641465	1	ENSMUSG00000015002	Efr3a	65787034	+
15	67722469	67723636	1	ENSMUSG00000022335	Zfat	68258786	-
15	68286722	68289024	1	ENSMUSG00000022335	Zfat	68258855	-
15	69456731	69460061	1	ENSMUSG00000022332	Khdrbs3	68930068	+
15	69715282	69716456	1	ENSMUSG00000022332	Khdrbs3	68930068	+
15	70554261	70556280	1	ENSMUSG00000036800	Fam135b	71462399	-
15	72379805	72383351	1	ENSMUSG00000036760	Kcnk9	72546339	-
15	73302832	73306020	1	ENSMUSG00000022607	Ptk2	73343326	-
15	76065503	76069141	1	ENSMUSG00000022568	Scrib	76069753	-
15	76140039	76142820	1	ENSMUSG00000044361	BC024139	76126595	-
15	77249615	77250578	1	ENSMUSG00000033565	Rbfox2	77245585	-
15	79534093	79535469	1	ENSMUSG00000055065	Ddx17	79546554	-
15	80062090	80064078	1	ENSMUSG00000060036	Rpl3	80080480	-
15	80784570	80785869	1	ENSMUSG00000047888	Tnrc6b	80798642	+
15	81087074	81088590	1	ENSMUSG00000042292	Mkl1	81105082	-
15	81348588	81354217	1	ENSMUSG00000022404	Slc25a17	81344156	-
15	82345238	82345649	1	ENSMUSG00000022452	Smdt1	82345954	+
15	83715103	83717153	1	ENSMUSG00000016763	Scube1	83724925	-
15	83759143	83767761	1	ENSMUSG00000041708	Mpped1	83779467	+
15	84465951	84468584	1	ENSMUSG00000062760	1810041L15Rik	84447096	-
15	85337713	85341379	1	ENSMUSG00000016541	Atxn10	85336245	+
15	85934733	85935954	1	ENSMUSG00000016028	Celsr1	85922421	-
15	86655480	86658615	1	ENSMUSG00000051864	Tbc1d22a	86235505	+
15	88200959	88202194	1	ENSMUSG00000054117	Zdhhc25	88600302	+
15	89355983	89357767	1	ENSMUSG00000008690	Ncaph2	89355914	+
15	89515568	89516774	1	ENSMUSG00000022623	Shank3	89523761	+
15	91029763	91032028	1	ENSMUSG00000022629	Kif21a	91049817	-
15	91092254	91096594	1	ENSMUSG00000022629	Kif21a	91049947	-
15	91098194	91099745	1	ENSMUSG00000022629	Kif21a	91049947	-
15	91158819	91163814	1	ENSMUSG00000055782	Abcd2	91172184	-
15	96310446	96313256	1	ENSMUSG00000033237	Arid2	96287573	+
15	97446101	97451278	1	ENSMUSG00000044250	Pced1b	97361217	+
15	97849208	97850947	1	ENSMUSG00000022475	Hdac7	97844501	-
15	98865802	98873609	1	ENSMUSG00000048154	Kmt2d	98871182	-
15	98946169	98950182	1	ENSMUSG00000116358	AC161165.4	98953550	-
15	99108882	99111033	1	ENSMUSG00000038009	Dnajc22	99099412	+
15	99114713	99115026	1	ENSMUSG00000051934	Spats2	99125916	+
15	99399787	99401623	1	ENSMUSG00000023010	Tmbim6	99401085	+
15	99874714	99876307	1	ENSMUSG00000023022	Lima1	99875415	-
15	100605984	100611464	1	ENSMUSG00000000346	Dazap2	100615349	+
15	100982889	100983860	1	ENSMUSG00000023033	Scn8a	100970122	+
15	101137546	101141487	1	ENSMUSG00000000530	Acvrl1	101137600	+
15	101845311	101847093	1	ENSMUSG00000046834	Krt1	101846593	-
15	102075730	102081576	1	ENSMUSG00000058655	Eif4b	102073864	+
15	102331835	102332456	1	ENSMUSG00000001285	Myg1	102331917	+
15	102407047	102410875	1	ENSMUSG00000001280	Sp1	102407269	+
15	103083254	103087266	1	ENSMUSG00000075394	Hoxc4	103034395	+
16	4160649	4163725	1	ENSMUSG00000022521	Crebbp	4128620	-
16	4213960	4216174	1	ENSMUSG00000022521	Crebbp	4213996	-
16	4326242	4328416	1	ENSMUSG00000005580	Adcy9	4419586	-
16	4877379	4883165	1	ENSMUSG00000039568	Ubald1	4879804	-
16	6058584	6059533	1	ENSMUSG00000008658	Rbfox1	5885587	+
16	6416509	6418333	1	ENSMUSG00000008658	Rbfox1	6349138	+
16	8943553	8945895	1	ENSMUSG00000022507	1810013L24Rik	8831321	+
16	11018192	11022713	1	ENSMUSG00000022500	Litaf	10993120	-
16	11080120	11082582	1	ENSMUSG00000022498	Txndc11	11084784	-
16	11566699	11569250	1	ENSMUSG00000071669	Snx29	11447308	+
16	12058492	12060992	1	ENSMUSG00000022494	Shisa9	11984720	+
16	13708690	13711389	1	ENSMUSG00000022684	Bfar	13691965	+
16	14071471	14074173	1	ENSMUSG00000060657	Marf1	14142539	-
16	14178312	14180630	1	ENSMUSG00000022678	Nde1	14183573	+
16	16531362	16533864	1	ENSMUSG00000022788	Fgd4	16527410	-
16	17234521	17236656	1	ENSMUSG00000050240	Hic2	17233664	+
16	17450598	17454234	1	ENSMUSG00000006134	Crkl	17451987	+
16	18877943	18883220	1	ENSMUSG00000022702	Hira	18877412	+
16	20546596	20548654	1	ENSMUSG00000003234	Abcf3	20548577	+
16	20609683	20611380	1	ENSMUSG00000033809	Alg3	20610730	-
16	21329085	21332024	1	ENSMUSG00000033653	Vps8	21423118	+
16	21389619	21392550	1	ENSMUSG00000033653	Vps8	21423118	+
16	22046426	22048279	1	ENSMUSG00000033581	Igf2bp2	22063696	-
16	22266236	22268362	1	ENSMUSG00000022858	Tra2b	22266004	-
16	23109282	23110817	1	ENSMUSG00000022884	Eif4a2	23109976	+
16	24195293	24195979	1	ENSMUSG00000033306	Lpp	24393507	+
16	24469783	24471860	1	ENSMUSG00000033306	Lpp	24448091	+
16	24542492	24544008	1	ENSMUSG00000033306	Lpp	24448091	+
16	25847398	25848306	1	ENSMUSG00000022510	Trp63	25801916	+
16	26546471	26547820	1	ENSMUSG00000091972	Tmem207	26526768	-
16	28847654	28852143	1	ENSMUSG00000051065	Mb21d2	28836366	-
16	28862029	28863408	1	ENSMUSG00000051065	Mb21d2	28836366	-
16	30374486	30376813	1	ENSMUSG00000022533	Atp13a3	30388484	-
16	32224723	32228714	1	ENSMUSG00000035764	Fbxo45	32247157	-
16	33344630	33345661	1	ENSMUSG00000022811	Zfp148	33380836	+
16	33534465	33536813	1	ENSMUSG00000035506	Slc12a8	33518536	+
16	33560128	33564766	1	ENSMUSG00000035506	Slc12a8	33596562	+
16	34353344	34357518	1	ENSMUSG00000061751	Kalrn	34361798	-
16	34444476	34447474	1	ENSMUSG00000061751	Kalrn	34456916	-
16	35591940	35595034	1	ENSMUSG00000052133	Sema5b	35541571	+
16	36048933	36050272	1	ENSMUSG00000003955	Fam162a	36052393	-
16	36068961	36071151	1	ENSMUSG00000003955	Fam162a	36071368	-
16	37090069	37091414	1	ENSMUSG00000034206	Polq	37085915	+
16	38962429	38964712	1	ENSMUSG00000022790	Igsf11	38902508	+
16	41826925	41828468	1	ENSMUSG00000061080	Lsamp	41533419	+
16	41869779	41873467	1	ENSMUSG00000061080	Lsamp	42143984	+
16	42305268	42310654	1	ENSMUSG00000047261	Gap43	42276071	-
16	42631784	42632950	1	ENSMUSG00000022708	Zbtb20	42875881	+
16	43080686	43084516	1	ENSMUSG00000022708	Zbtb20	43235880	+
16	43447354	43449701	1	ENSMUSG00000022708	Zbtb20	43503614	+
16	43585545	43588789	1	ENSMUSG00000022708	Zbtb20	43510308	+
16	43597414	43599304	1	ENSMUSG00000071552	Tigit	43664145	-
16	44504736	44509876	1	ENSMUSG00000071550	Cfap44	44470444	+
16	44608228	44612165	1	ENSMUSG00000022687	Boc	44558896	-
16	44655007	44656765	1	ENSMUSG00000036208	Nepro	44724301	+
16	44762999	44765064	1	ENSMUSG00000022667	Cd200r1	44765736	+
16	46852318	46855948	1	ENSMUSG00000022656	Nectin3	46498524	-
16	49686498	49687134	1	ENSMUSG00000032965	Ift57	49699233	+
16	50045127	50048722	1	ENSMUSG00000055447	Cd47	49866833	+
16	51789637	51790591	1	ENSMUSG00000022637	Cblb	52031225	+
16	52209002	52210237	1	ENSMUSG00000022637	Cblb	52152526	+
16	62939104	62941033	1	ENSMUSG00000022912	Pros1	62921467	+
16	67455013	67457579	1	ENSMUSG00000064115	Cadm2	67620492	-
16	70866832	70868889	1	ENSMUSG00000022707	Gbe1	70560994	+
16	72503977	72504239	1	ENSMUSG00000022883	Robo1	72563700	+
16	73447486	73451202	1	ENSMUSG00000022883	Robo1	73006421	+
16	74135287	74136625	1	ENSMUSG00000052516	Robo2	74027888	-
16	77128849	77130602	1	ENSMUSG00000022867	Usp25	77083900	+
16	77345185	77349786	1	ENSMUSG00000079546	Gm11146	77602093	-
16	77642236	77649587	1	ENSMUSG00000079546	Gm11146	77602093	-
16	78155878	78159075	1	ENSMUSG00000022865	Cxadr	78301489	+
16	78367000	78367708	1	ENSMUSG00000022863	Btg3	78373335	-
16	78409712	78411351	1	ENSMUSG00000022863	Btg3	78377191	-
16	86515303	86518206	1	ENSMUSG00000022894	Adamts5	85901827	-
16	87699443	87701403	1	ENSMUSG00000025612	Bach1	87699004	+
16	88006148	88009358	1	ENSMUSG00000022935	Grik1	88056175	-
16	90885724	90886930	1	ENSMUSG00000039903	Eva1c	90866380	+
16	91029246	91030858	1	ENSMUSG00000022974	Paxbp1	91030513	-
16	91200314	91207488	1	ENSMUSG00000039830	Olig2	91225457	+
16	91370833	91375264	1	ENSMUSG00000022971	Ifnar2	91372783	+
16	91545516	91551435	1	ENSMUSG00000022965	Ifngr2	91547072	+
16	91800085	91801326	1	ENSMUSG00000022957	Itsn1	91804622	+
16	91840820	91842558	1	ENSMUSG00000022957	Itsn1	91842628	+
16	92440294	92441235	1	ENSMUSG00000022951	Rcan1	92458474	-
16	92903560	92909104	1	ENSMUSG00000022952	Runx1	92826148	-
16	93069249	93070371	1	ENSMUSG00000022952	Runx1	92826148	-
16	93882413	93886414	1	ENSMUSG00000022945	Chaf1b	93883901	+
16	94263907	94264708	1	ENSMUSG00000040820	Hlcs	94246084	-
16	94641435	94646132	1	ENSMUSG00000022897	Dyrk1a	94668896	+
16	95350695	95351792	1	ENSMUSG00000062609	Kcnj15	95279193	+
16	95997261	95999249	1	ENSMUSG00000022913	Psmg1	95990902	-
17	3243963	3247135	1	ENSMUSG00000023800	Tiam2	3326573	+
17	8970915	8976760	1	ENSMUSG00000023873	1700010I14Rik	8988333	+
17	9754011	9756230	1	ENSMUSG00000046173	Pabpc6	9669703	-
17	10113690	10114936	1	ENSMUSG00000062078	Qk	10319360	-
17	10187897	10189524	1	ENSMUSG00000062078	Qk	10319360	-
17	10247847	10250372	1	ENSMUSG00000062078	Qk	10319360	-
17	10576327	10578540	1	ENSMUSG00000037196	Pacrg	10631066	-
17	12957929	12961591	1	ENSMUSG00000023832	Acat2	12960370	-
17	13662339	13663597	1	ENSMUSG00000038347	Tcte2	13668890	-
17	14297205	14298558	1	ENSMUSG00000023886	Smoc2	14279506	+
17	15087870	15090615	1	ENSMUSG00000036552	Ermard	15065615	+
17	15420456	15424104	1	ENSMUSG00000014763	Fam120b	15403404	+
17	17446992	17452604	1	ENSMUSG00000047786	Lix1	17448820	+
17	17830087	17833786	1	ENSMUSG00000080316	Spaca6	17830719	+
17	24364503	24365020	1	ENSMUSG00000024130	Abca3	24364482	+
17	24937537	24939788	1	ENSMUSG00000024163	Mapk8ip3	24936976	-
17	25550324	25553303	1	ENSMUSG00000024176	Sox8	25570213	-
17	25896416	25898030	1	ENSMUSG00000025730	Rab40c	25913631	-
17	27047230	27051051	1	ENSMUSG00000042644	Itpr3	27057304	+
17	27250424	27253197	1	ENSMUSG00000044857	Lemd2	27204437	-
17	28880606	28883292	1	ENSMUSG00000043286	Pnpla1	28858411	+
17	29489693	29492200	1	ENSMUSG00000024014	Pim1	29490812	+
17	31561375	31564223	1	ENSMUSG00000006705	Pknox1	31564749	+
17	32035604	32037124	1	ENSMUSG00000058392	Rrp1b	32036100	+
17	33779290	33783609	1	ENSMUSG00000002289	Angptl4	33781542	-
17	33954930	33956885	1	ENSMUSG00000008668	Rps18	33955211	-
17	34038981	34040640	1	ENSMUSG00000024330	Col11a2	34039437	+
17	34124912	34129783	1	ENSMUSG00000024335	Brd2	34122633	-
17	34643278	34649185	1	ENSMUSG00000033739	Fkbpl	34644764	+
17	35134595	35136407	1	ENSMUSG00000024392	Bag6	35135178	+
17	37202307	37204595	1	ENSMUSG00000043827	Olfr94	37200993	-
17	43628796	43630853	1	ENSMUSG00000040140	Tdrd6	43630298	-
17	45554703	45557396	1	ENSMUSG00000023947	Nfkbie	45555716	+
17	45822100	45825817	1	ENSMUSG00000094690	1600014C23Rik	45733843	-
17	46781253	46782869	1	ENSMUSG00000063888	Rpl7l1	46782655	-
17	47214148	47216273	1	ENSMUSG00000034729	Mrps10	47368887	+
17	49211421	49215227	1	ENSMUSG00000064120	Mocs1	49428362	+
17	49816191	49819034	1	ENSMUSG00000023999	Kif6	49753911	+
17	51137713	51141342	1	ENSMUSG00000023923	Tbc1d5	51159377	-
17	51618894	51622499	1	ENSMUSG00000023927	Satb1	51742265	-
17	51797313	51798872	1	ENSMUSG00000023927	Satb1	51809131	-
17	54241233	54243065	1	ENSMUSG00000023945	Slc5a7	54299033	-
17	56579138	56582616	1	ENSMUSG00000042625	Safb2	56583045	-
17	56714563	56719269	1	ENSMUSG00000054723	Vmac	56716920	-
17	57030036	57032645	1	ENSMUSG00000007670	Khsrp	57031506	-
17	57148191	57149414	1	ENSMUSG00000019489	Cd70	57149776	-
17	62505228	62508601	1	ENSMUSG00000048915	Efna5	62881143	-
17	62979494	62981672	1	ENSMUSG00000048915	Efna5	62881316	-
17	63044912	63048760	1	ENSMUSG00000048915	Efna5	62881316	-
17	63143571	63148967	1	ENSMUSG00000048915	Efna5	62881316	-
17	63351861	63355069	1	ENSMUSG00000023965	Fbxl17	63451710	-
17	63870776	63874150	1	ENSMUSG00000045506	A930002H24Rik	63863790	-
17	65080538	65082315	1	ENSMUSG00000024088	4930583I09Rik	64836070	-
17	65114203	65117818	1	ENSMUSG00000024088	4930583I09Rik	64836070	-
17	65642063	65643933	1	ENSMUSG00000050612	Txndc2	65642203	-
17	65791267	65792594	1	ENSMUSG00000061950	Ppp4r1	65800050	+
17	65844207	65846143	1	ENSMUSG00000061950	Ppp4r1	65837890	+
17	65951506	65954232	1	ENSMUSG00000024098	Twsg1	65951186	-
17	66755911	66758105	1	ENSMUSG00000033278	Ptprm	66817874	-
[truncated: 18,812 more rows]
