# Supplementary material for: Reduced chromatin accessibility correlates with resistance to Notch activation
Source: Nat Commun. 2022 Apr 25;13:2210. doi: 10.1038/s41467-022-29834-z (PMC9039071; doi:10.1038/s41467-022-29834-z)
Supplement: Supplementary file 6 — Supplementary Data 4 [file 41467_2022_29834_MOESM6_ESM.xlsx]

## Sheet: Sheet1
Cluster 6 peaks near RGC-specific genes				RNAseq analysis upon NICD overexpression (Li et al., Stem Cells, 2012: Supplementary Table 1)
chromosome	peak_start	peak_end	gene_name	FoldChange(log2)	p-value(Bernoulli)	significant?(corrected p<0.05 AND FC>1.5)
1	4967699	4972724	Rgs20	1.04824	1.59004e-13	1
1	15616052	15617230	Terf1	0.4282	0.000180974	0
1	20823375	20825076	Mcm3	0.292599	1.72235e-06	0
1	33494405	33498263	Prim2	-0.100034	0.000272763	0
1	43694481	43695924	1500015O10Rik	0.998641	3.27628e-07	1
1	59472539	59474488	Fzd7	0.348663	0.000257192	0
1	86050797	86055080	2810459M11Rik	1.31601	2.903e-45	1
1	88276334	88278685	Hjurp	0.237518	6.34424e-07	0
1	119254493	119255150	Inhbb	1.11451	1.31133e-70	1
1	119328719	119331673	Inhbb	1.11451	1.31133e-70	1
1	119437211	119437894	Inhbb	1.11451	1.31133e-70	1
1	120113754	120118675	Dbi	0.891858	1.3445e-103	1
1	134059431	134064164	Btg2	0.897097	1.27357e-45	1
1	135686233	135689958	Csrp1	0.363611	0.00384195	0
1	138616997	138619873	Nek7	0.914308	3.13184e-12	1
1	169486278	169487164	Nuf2	0.243442	0.00547798	0
1	172340406	172345341	Kcnj10	1.10156	4.1102e-60	1
1	178819981	178822220	Kif26b	0.0475773	0.0242381	0
2	12882753	12883954	Pter	0.554598	0.000158376	0
2	12984667	12985434	Pter	0.554598	0.000158376	0
2	20549618	20550702	Etl4	1.14109	6.27142e-77	1
2	20680239	20681185	Etl4	1.14109	6.27142e-77	1
2	37775665	37778698	Crb2	0.831416	3.09615e-17	1
2	37818403	37820725	Crb2	0.831416	3.09615e-17	1
2	57108980	57114128	Nr4a2	0.0772836	0.0769924	0
2	57115161	57117744	Nr4a2	0.0772836	0.0769924	0
2	59551772	59553627	Tanc1	0.836859	7.88911e-19	1
2	59651550	59656154	Tanc1	0.836859	7.88911e-19	1
2	62804594	62812044	Gca	1.23302	5.60401e-28	1
2	71416672	71420951	Hat1	0.126269	0.0754465	0
2	93267109	93270596	Tspan18	0.334994	6.57967e-06	0
2	93277722	93279365	Tspan18	0.334994	6.57967e-06	0
2	102024332	102025454	Ldlrad3	0.301374	0.000134768	0
2	105663396	105678088	Pax6	1.26663	3.52169e-143	1
2	105719568	105723021	Pax6	1.26663	3.52169e-143	1
2	115250440	115250732	BC052040	0.510415	7.30428e-06	0
2	115508552	115517851	BC052040	0.510415	7.30428e-06	0
2	115578524	115580555	BC052040	0.510415	7.30428e-06	0
2	115655711	115662451	BC052040	0.510415	7.30428e-06	0
2	119112111	119113352	Rad51	0.296119	0.0106198	0
2	172725737	172739156	Tfap2c	Gene not represented in RNAseq dataset
3	40799316	40800563	Plk4	0.454702	5.17841e-05	0
3	63897371	63901177	Plch1	0.620081	5.88382e-09	1
3	88081643	88083485	Iqgap3	0.725143	1.89867e-10	1
3	98005596	98010341	Notch2	0.634691	3.1667e-42	1
3	104788323	104790761	Rhoc	0.50136	0.000184474	0
3	137860808	137862081	H2afz	0.676027	0.000385582	0
4	11189595	11190256	Ccne2	0.155245	0.0772318	0
4	23981927	23984511	Mms22l	Gene not represented in RNAseq dataset
4	24495389	24498459	Mms22l	Gene not represented in RNAseq dataset
4	24583408	24585242	Mms22l	Gene not represented in RNAseq dataset
4	44300573	44302748	Melk	0.154858	0.0864259	0
4	97604824	97610923	E130114P18Rik	Gene not represented in RNAseq dataset
4	97780078	97780387	E130114P18Rik	Gene not represented in RNAseq dataset
4	97823361	97825436	E130114P18Rik	Gene not represented in RNAseq dataset
4	105173842	105175870	Plpp3	Gene not represented in RNAseq dataset
4	105177548	105182450	Plpp3	Gene not represented in RNAseq dataset
4	105280839	105282855	Plpp3	Gene not represented in RNAseq dataset
4	154397011	154397347	Prdm16	1.28643	2.62787e-97	1
4	154498785	154505332	Prdm16	1.28643	2.62787e-97	1
4	154510006	154515631	Prdm16	1.28643	2.62787e-97	1
4	154546071	154560336	Prdm16	1.28643	2.62787e-97	1
4	154942826	154948226	Hes5	2.22844	1.34199e-167	1
4	154950822	154954286	Hes5	2.22844	1.34199e-167	1
5	33687653	33691561	Tacc3	0.369646	5.91622e-06	0
5	33694357	33698901	Fgfr3	1.04187	7.77818e-67	1
5	65335058	65336421	Rfc1	0.20972	0.000400102	0
5	125576481	125577865	Tmem132b	Gene not represented in RNAseq dataset
5	126252437	126252882	Tmem132b	Gene not represented in RNAseq dataset
5	137312189	137315309	Trip6	1.13978	1.49173e-19	1
5	137347864	137352942	Ephb4	1.02454	7.39514e-19	1
6	36782311	36787291	Ptn	0.390952	1.42367e-33	0
6	36875288	36878636	Ptn	0.390952	1.42367e-33	0
6	53301090	53309055	Creb5	1.37563	9.80625e-15	1
6	53429056	53433052	Creb5	1.37563	9.80625e-15	1
6	53612343	53614037	Creb5	1.37563	9.80625e-15	1
6	53641220	53644594	Creb5	1.37563	9.80625e-15	1
6	53674574	53676114	Creb5	1.37563	9.80625e-15	1
6	53694443	53696289	Creb5	1.37563	9.80625e-15	1
6	53696301	53697384	Creb5	1.37563	9.80625e-15	1
6	54550270	54553276	Scrn1	-0.142713	4.96905e-13	0
6	54565515	54567774	Scrn1	-0.142713	4.96905e-13	0
6	66396943	66401848	Mad2l1	0.0440147	0.0861171	0
6	66419207	66422112	Mad2l1	0.0440147	0.0861171	0
6	72747314	72749455	Tcf7l1	Gene not represented in RNAseq dataset
6	72786195	72790439	Tcf7l1	Gene not represented in RNAseq dataset
6	87595996	87599166	Prokr1	0.692694	0.000139402	0
6	95504116	95505504	Suclg2	-0.587843	0.149107	0
6	108592101	108593306	Bhlhe40	0.729738	3.51048e-06	0
6	112002280	112005278	Lmcd1	0.585664	0.00734318	0
6	112728385	112729803	Rad18	0.125533	0.293094	0
6	127151365	127153108	Ccnd2	0.465784	2.29328e-141	0
6	127154304	127156232	Ccnd2	0.465784	2.29328e-141	0
7	25760924	25761796	Axl	0.933712	1.23725e-20	1
7	25787381	25790235	Axl	0.933712	1.23725e-20	1
7	44824889	44825844	Nup62	0.240407	0.000259442	0
7	73139620	73144172	Rgma	0.366874	2.1362e-10	0
7	73149788	73152547	Rgma	0.366874	2.1362e-10	0
7	73195133	73198367	Rgma	0.366874	2.1362e-10	0
7	73219556	73224865	Rgma	0.366874	2.1362e-10	0
7	73354162	73357723	Rgma	0.366874	2.1362e-10	0
7	90029301	90029989	Eed	0.278121	0.00053601	0
7	102442040	102443202	Rrm1	0.254216	3.61712e-10	0
7	122486884	122488449	Prkcb	1.20434	6.52298e-100	1
7	133758644	133760115	Dhx32	0.269932	2.06901e-05	0
8	36092608	36096706	Prag1	Gene not represented in RNAseq dataset
8	36121607	36122511	Prag1	Gene not represented in RNAseq dataset
8	89058988	89059917	Sall1	1.20369	2.76026e-112	1
8	89072786	89074695	Sall1	1.20369	2.76026e-112	1
8	89269521	89273513	Sall1	1.20369	2.76026e-112	1
8	89306307	89313926	Sall1	1.20369	2.76026e-112	1
8	89566756	89570558	Sall1	1.20369	2.76026e-112	1
8	90175251	90178126	Tox3	0.991633	1.89536e-47	1
8	90298889	90304497	Tox3	0.991633	1.89536e-47	1
8	90495300	90498230	Tox3	0.991633	1.89536e-47	1
9	7960008	7962429	Yap1	1.15177	1.68709e-66	1
9	13295874	13299227	Maml2	0.587235	1.52307e-08	1
9	23220149	23224086	Bmper	0.651652	1.32245e-09	1
9	23310412	23311890	Bmper	0.651652	1.32245e-09	1
9	23485491	23487257	Bmper	0.651652	1.32245e-09	1
9	35402218	35406602	Cdon	0.788848	1.66424e-130	1
9	35409659	35414948	Cdon	0.788848	1.66424e-130	1
9	35426131	35430944	Cdon	0.788848	1.66424e-130	1
9	35432331	35433591	Cdon	0.788848	1.66424e-130	1
9	36724678	36727624	Chek1	0.258884	0.0245779	0
9	60234150	60236054	Thsd4	1.5333	2.52244e-27	1
9	60273483	60277691	Thsd4	1.5333	2.52244e-27	1
9	60284472	60286774	Thsd4	1.5333	2.52244e-27	1
9	60478986	60480638	Thsd4	1.5333	2.52244e-27	1
9	60950422	60953397	Uaca	0.70003	6.68567e-20	1
9	77451127	77453743	Lrrc1	0.186597	0.0540587	0
9	83097445	83099280	Hmgn3	0.480009	2.08757e-12	0
10	56837921	56839831	Gja1	0.204292	0.00510758	0
10	79851123	79856062	Ptbp1	0.534762	7.71658e-07	0
10	84857602	84859585	Rfx4	0.858715	1.18963e-12	1
10	89434725	89438901	Gas2l3	0.389114	0.000124677	0
10	91987152	91989891	Nedd1	0.0873567	0.216861	0
10	92161807	92168221	Nedd1	0.0873567	0.216861	0
11	21993993	22000100	Otx1	0.440177	8.76095e-07	0
11	69040963	69041856	Aurkb	0.359297	0.000855099	0
11	78321137	78325897	Aldoc	0.823714	3.27836e-94	1
11	87108141	87112588	Prr11	0.533171	4.69056e-06	0
11	90775627	90777529	Tom1l1	0.238913	0.084024	0
11	112196725	112199978	Sox9	1.38381	1.41438e-160	1
11	112807390	112808020	Sox9	1.38381	1.41438e-160	1
11	112860489	112861196	Sox9	1.38381	1.41438e-160	1
11	112869506	112872200	Sox9	1.38381	1.41438e-160	1
11	113110635	113112185	Sox9	1.38381	1.41438e-160	1
11	113120260	113126831	Sox9	1.38381	1.41438e-160	1
12	17708189	17710029	Hpcal1	-0.731285	0.000540076	0
12	50114875	50118760	Prkd1	1.1802	2.82039e-30	1
12	79731408	79732548	Zfp36l1	0.955548	6.098e-16	1
12	79877218	79882632	Zfp36l1	0.955548	6.098e-16	1
12	79969318	79971817	Zfp36l1	0.955548	6.098e-16	1
13	15460565	15467920	Gli3	0.802508	3.17841e-58	1
13	15484593	15485186	Gli3	0.802508	3.17841e-58	1
13	15553325	15557289	Gli3	0.802508	3.17841e-58	1
13	15707506	15710623	Gli3	0.802508	3.17841e-58	1
13	47868392	47872669	Id4	0.950209	1.68722e-73	1
13	48092402	48096126	Id4	0.950209	1.68722e-73	1
13	48128895	48134636	Id4	0.950209	1.68722e-73	1
13	60058103	60058592	Gas1	0.512891	1.40012e-18	0
14	21253912	21255944	Adk	0.227869	0.00520288	0
14	21285496	21287663	Adk	0.227869	0.00520288	0
14	21401200	21402753	Adk	0.227869	0.00520288	0
14	59640865	59642666	Shisa2	0.867005	2.71778e-24	1
14	62331108	62333942	Rnaseh2b	0.700432	3.82473e-12	1
14	63441451	63443684	Fam167a	1.11496	1.55038e-57	1
14	65968859	65970996	Clu	0.355069	2.43098e-05	0
14	97979044	97979850	Dach1	1.32545	2.46864e-83	1
14	98074916	98076108	Dach1	1.32545	2.46864e-83	1
14	98105644	98111360	Dach1	1.32545	2.46864e-83	1
14	104038775	104039010	Ednrb	1.04855	4.94101e-60	1
14	118228765	118235204	Sox21	1.3889	3.04221e-75	1
15	8656700	8661514	Slc1a3	0.485713	1.34224e-38	0
15	8662337	8666963	Slc1a3	0.485713	1.34224e-38	0
15	8785645	8786643	Slc1a3	0.485713	1.34224e-38	0
15	25750571	25753869	Myo10	0.924911	2.46684e-60	1
15	37784918	37788684	Ncald	0.0847332	0.0419758	0
15	98933158	98936416	Tuba1b	0.267125	0.00058003	0
15	103529103	103533392	Ppp1r1a	0.504578	7.57137e-08	0
16	4718332	4719799	Nmral1	0.127962	0.0556854	0
16	10956641	10960625	Litaf	0.824887	6.67231e-20	1
16	10968194	10974639	Litaf	0.824887	6.67231e-20	1
16	29880505	29885223	Hes1	1.38899	4.25463e-34	1
16	29950741	29953079	Hes1	1.38899	4.25463e-34	1
16	30016382	30017828	Hes1	1.38899	4.25463e-34	1
16	30019251	30021050	Hes1	1.38899	4.25463e-34	1
16	30022314	30024030	Hes1	1.38899	4.25463e-34	1
16	30055578	30061444	Hes1	1.38899	4.25463e-34	1
16	37727739	37730990	Fstl1	0.721386	1.18318e-43	1
16	37787305	37791236	Fstl1	0.721386	1.18318e-43	1
16	44525976	44530458	Boc	0.83309	1.81095e-29	1
16	44532031	44535606	Boc	0.83309	1.81095e-29	1
16	44550261	44554877	Boc	0.83309	1.81095e-29	1
16	44558922	44561146	Boc	0.83309	1.81095e-29	1
16	50308320	50309688	Bbx	0.602256	3.35761e-21	1
17	6859381	6863671	Ezr	0.574757	1.13991e-47	0
17	10311866	10316940	Qk	0.819339	3.24133e-119	1
17	10328552	10338380	Qk	0.819339	3.24133e-119	1
17	10394921	10400542	Qk	0.819339	3.24133e-119	1
17	56812498	56815758	Rfx2	1.06197	2.45073e-06	1
18	74906762	74911240	Lipg	0.443976	0.000551591	0
18	78242500	78244600	Slc14a2	0.849562	0.324244	0
19	9117171	9117727	Asrgl1	0.593414	2.47522e-12	1
19	9135726	9136843	Asrgl1	0.593414	2.47522e-12	1
19	36915750	36920361	Fgfbp3	-0.115205	0.00174187	0
19	38507230	38509434	Plce1	1.09096	5.71429e-66	1
19	41800426	41802490	Arhgap19	-0.0129338	0.0233859	0
19	53837312	53840953	Rbm20	Gene not represented in RNAseq dataset
19	55894252	55897935	Tcf7l2	1.10218	3.92174e-14	1
19	55940434	55942895	Tcf7l2	1.10218	3.92174e-14	1
19	56060247	56064849	Tcf7l2	1.10218	3.92174e-14	1
19	59452705	59459295	Emx2	0.619977	1.02062e-31	1
X	22849882	22850965	Klhl13	0.616091	1.22202e-17	1
X	52134932	52138964	Gpc4	0.105263	0.0440656	0
X	52348282	52349741	Gpc4	0.105263	0.0440656	0
X	56753017	56755616	Fhl1	0.701616	5.15939e-35	1
X	60895284	60898868	Sox3	1.1711	7.1006e-48	1
