# Supplementary material for: Reduced chromatin accessibility correlates with resistance to Notch activation
Source: Nat Commun. 2022 Apr 25;13:2210. doi: 10.1038/s41467-022-29834-z (PMC9039071; doi:10.1038/s41467-022-29834-z)
Supplement: Supplementary file 8 — Source Data [file 41467_2022_29834_MOESM8_ESM.xlsx]

## Sheet: Figure 1j
Source data for Figure 1J: number of cells in each zone in a 200um wide bin
Construct	Brain	VZ	SVZ	IZ	CP
pCIG	IUE1	23	52	24	140
pCIG	IUE2	16	15	24	88
pCIG	IUE3	3	9	15	87
pCIG-N1DE	IUE1	46	29	12	48
pCIG-N1DE	IUE2	42	18	12	27
pCIG-N1DE	IUE3	42	7	8	17
pCIG-N1DE	IUE4	33	16	16	23
pCIG-N1DE	IUE5	35	20	17	49

## Sheet: Suppl Figure 2d
Source data for Figure S2D: number of cells in each zone in a 200um wide bin
Construct	Brain	VZ	SVZ	IZ	CP
pCAG-GFP	IUE1	58	65	29	96
pCAG-GFP	IUE2	59	78	30	148
pCAG-GFP	IUE3	69	91	36	165
pCAG-intronDam	IUE1	95	153	72	214
pCAG-intronDam	IUE2	103	114	31	136
